# Supplementary material for: Dissimilar gene repertoires of Dickeya solani involved in the colonization of lesions and roots of Solanum tuberosum
Source: Front Plant Sci. 2023 May 8;14:1154110. doi: 10.3389/fpls.2023.1154110 (PMC10202176; doi:10.3389/fpls.2023.1154110)
Supplement: Supplementary file 2 [file Table_1.xlsx]

## Sheet: Summary
Dissimilar gene repertoires of Dickeya solani involved in colonization of lesions and roots of Solanum tuberosum
Kévin Robic, Euphrasie Munier, Géraldine Effantin, Joy Lachat, Delphine Naquin, Erwan Gueguen, Denis Faure
S1 Table. Genome annotation of the D. solani RNS 08.23.3.1A genome
Sheet 1 : MAGE annotation of D. solani RNS 08.23.3.1A
Sheet 2 : Correspondence between NCBI and MAGE annotations of D. solani RNS 08.23.3.1A
Sheet 3 : List of D. solani RNS 08.23.3.1A genes without any TA site

## Sheet:  MAGE annotation
Sheet 1 : MAGE annotation of D. solani RNS 08.23.3.1A
Label	ID	Type	Frame	Begin	End	Length	Gene	Product
DS0823_v1_0001	54346913	CDS	1	70	300	231		Methyl-accepting chemotaxis protein I (Serine chemoreceptor protein)
DS0823_v1_0002	54346914	CDS	-2	320	394	75		protein of unknown function
DS0823_v1_0003	54346915	CDS	3	669	2354	1686	tar	methyl-accepting chemotaxis protein Tar
DS0823_v1_0004	54346916	CDS	2	2555	3241	687	folE	GTP cyclohydrolase 1
DS0823_v1_0005	54346917	CDS	3	3390	4538	1149		Putative inner membrane protein
DS0823_v1_0006	54346918	CDS	-1	4539	5294	756	sanA	Protein SanA
DS0823_v1_0007	54346919	CDS	-3	5326	5508	183		protein of unknown function
DS0823_v1_0008	54346920	CDS	-2	5465	6868	1404	rimO	ribosomal protein S12 methylthiotransferase RimO
DS0823_v1_0009	54346921	CDS	2	7124	8248	1125	yliI	aldose sugar dehydrogenase YliI
DS0823_v1_0010	54346922	CDS	-3	8296	8913	618	gstB	glutathione S-transferase GstB
DS0823_v1_0011	54346923	CDS	1	9187	10068	882		Methionine ABC transporter substrate-binding protein
DS0823_v1_0012	54346924	CDS	1	10216	11232	1017	metN	L-methionine/D-methionine ABC transporter ATP binding subunit
DS0823_v1_0013	54346925	CDS	2	11225	11887	663	metI	L-methionine/D-methionine ABC transporter membrane subunit
DS0823_v1_0014	54346926	CDS	-1	11964	12782	819	phaG	(R)-3-hydroxydecanoyl-ACP:CoA transacylase
DS0823_v1_0015	54346927	CDS	1	13303	14511	1209	dacC	D-alanyl-D-alanine carboxypeptidase DacC
DS0823_v1_0016	54346928	CDS	-3	14563	15333	771	deoR	DNA-binding transcriptional repressor DeoR
DS0823_v1_miscRNA37	84553351	misc_RNA	-1	15654	15732	79		RybB
DS0823_v1_0017	54346929	CDS	-3	15811	17499	1689	ybjL	putative transport protein YbjL
DS0823_v1_0018	54346930	CDS	1	17845	18219	375	ybjM	putative inner membrane protein
DS0823_v1_0019	54346931	CDS	-3	18430	18687	258	grxA	reduced glutaredoxin 1
DS0823_v1_0020	54346932	CDS	3	19062	19784	723	nfsA	NADPH-dependent nitroreductase NfsA
DS0823_v1_0021	54346933	CDS	3	19797	20699	903	rimK	ribosomal protein S6 modification protein
DS0823_v1_0022	54346934	CDS	3	20820	21320	501	ybjN	protein YbjN
DS0823_v1_0023	54346935	CDS	1	21706	22815	1110	potF	putrescine ABC transporter periplasmic binding protein
DS0823_v1_0024	54346936	CDS	1	22933	24066	1134	potG	putrescine ABC transporter ATP binding subunit
DS0823_v1_0025	54346937	CDS	3	24081	25040	960	potH	putrescine ABC transporter membrane subunit PotH
DS0823_v1_0026	54346938	CDS	2	25037	25882	846	potI	putrescine ABC transporter membrane subunit PotI
DS0823_v1_0027	54346939	CDS	1	26005	26442	438	ybjO	putative inner membrane protein
DS0823_v1_0028	54346940	CDS	3	26568	27698	1131	rlmC	23S rRNA m(5)U747 methyltransferase
DS0823_v1_0029	54346941	CDS	-3	27727	28920	1194		Permease of the major facilitator superfamily
DS0823_v1_0030	54346942	CDS	-3	29092	29841	750	artJ	L-arginine ABC transporter periplasmic binding protein
DS0823_v1_0031	54346943	CDS	-2	30116	30787	672	artM	L-arginine ABC transporter membrane subunit ArtM
DS0823_v1_0032	54346944	CDS	-3	30787	31467	681	artQ	L-arginine ABC transporter membrane subunit ArtQ
DS0823_v1_0033	54346945	CDS	-3	31519	32250	732	artI	putative ABC transporter periplasmic binding protein ArtI
DS0823_v1_0034	54346946	CDS	-1	32268	33017	750	artP	L-arginine ABC transporter ATP binding subunit
DS0823_v1_0035	54346947	CDS	3	33351	33677	327	ybjQ	putative heavy metal binding protein YbjQ
DS0823_v1_0036	54346948	CDS	2	33674	34552	879	amiD	N-acetylmuramoyl-L-alanine amidase D
DS0823_v1_0037	54346949	CDS	-2	34589	36055	1467	ybjT	putative NAD(P)-dependent oxidoreductase YbjT
DS0823_v1_0038	54346950	CDS	-2	36260	37267	1008	hcr	NADH oxidoreductase
DS0823_v1_0039	54346951	CDS	-2	37328	38980	1653	hcp	protein S-nitrosylase
DS0823_v1_0040	54346952	CDS	1	39232	40893	1662		Putative ATP-dependent endonuclease of the OLD family
DS0823_v1_0041	54346953	CDS	-1	41046	41267	222	cspD	DNA replication inhibitor
DS0823_v1_0042	54346954	CDS	3	41592	41912	321	clpS	specificity factor for ClpA-ClpP chaperone-protease complex
DS0823_v1_0043	54346955	CDS	1	41941	44217	2277	clpA	ATP-dependent Clp protease ATP-binding subunit ClpA
DS0823_v1_0044	54346956	CDS	-1	44454	44672	219	infA	translation initiation factor IF-1
DS0823_v1_0045	54346957	CDS	-3	44764	45492	729	aat	leucyl/phenylalanyl-tRNA--protein transferase
DS0823_v1_0046	54346958	CDS	-3	45505	47244	1740	cydC	glutathione/L-cysteine ABC exporter subunit CydC
DS0823_v1_0047	54346959	CDS	-2	47246	49012	1767	cydD	glutathione/L-cysteine ABC exporter subunit CydD
DS0823_v1_0048	54346960	CDS	-3	49012	49104	93		protein of unknown function
DS0823_v1_0049	54346961	CDS	-1	49239	50195	957	trxB	thioredoxin reductase
DS0823_v1_0050	54346962	CDS	2	50699	51193	495	lrp	DNA-binding transcriptional dual regulator Lrp
DS0823_v1_0051	54346963	CDS	2	51311	54838	3528	ftsK	cell division DNA translocase FtsK
DS0823_v1_0052	54346964	CDS	1	55030	55650	621	lolA	outer membrane lipoprotein carrier protein
DS0823_v1_0053	54346965	CDS	2	55658	57001	1344	rarA	recombination factor
DS0823_v1_0054	54346966	CDS	3	57108	58403	1296	serS	serine--tRNA ligase
DS0823_v1_0055	54346967	CDS	3	58590	58763	174		protein of unknown function
DS0823_v1_0056	54346968	CDS	1	58696	59310	615	dmsD	Tat proofreading chaperone DmsD
DS0823_v1_0057	54346969	CDS	-2	59507	60112	606		Glutathione S-transferase
DS0823_v1_0058	54346970	CDS	-3	60217	60861	645		Thioredoxin-like protein
DS0823_v1_0059	54346971	CDS	-3	61150	62025	876		Metallo-beta-lactamase superfamily protein
DS0823_v1_0060	54346972	CDS	1	62128	63036	909		LysR-family transcriptional regulator
DS0823_v1_0061	54346973	CDS	2	63167	64315	1149	ycaD	putative transporter YcaD
DS0823_v1_0062	54346974	CDS	-1	64341	65270	930		LysR family transcriptional regulator
DS0823_v1_0063	54346975	CDS	-2	65828	66568	741	pflA	pyruvate formate-lyase activating enzyme
DS0823_v1_0064	54346976	CDS	-2	66875	69157	2283	pflB	pyruvate formate-lyase
DS0823_v1_0065	54346977	CDS	-3	69214	70071	858	focA	formate channel FocA
DS0823_v1_0066	54346978	CDS	-1	70566	72329	1764	ycaO	ribosomal protein S12 methylthiotransferase accessory factor YcaO
DS0823_v1_0067	54346979	CDS	1	72595	73680	1086	serC	phosphoserine/phosphohydroxythreonine aminotransferase
DS0823_v1_0068	54346980	CDS	1	73762	75060	1299	aroA	3-phosphoshikimate 1-carboxyvinyltransferase
DS0823_v1_0069	54346981	CDS	1	75289	75975	687	cmk	cytidylate kinase
DS0823_v1_0070	54346982	CDS	3	76041	77750	1710	rpsA	30S ribosomal subunit protein S1
DS0823_v1_0071	54346983	CDS	3	77844	78128	285	ihfB	integration host factor subunit beta
DS0823_v1_0072	54346984	CDS	1	78565	80460	1896		Amidohydro_3 domain-containing protein
DS0823_v1_0073	54346985	CDS	2	80318	80572	255		protein of unknown function
DS0823_v1_0074	54346986	CDS	-2	80603	81259	657		conserved exported protein of unknown function
DS0823_v1_0075	54346987	CDS	-3	81478	82092	615	hisI	putative bifunctional phosphoribosyl-AMP cyclohydrolase/phosphoribosyl-ATP pyrophosphatase
DS0823_v1_0076	54346988	CDS	-1	82086	82862	777	hisF	imidazole glycerol phosphate synthase subunit HisF
DS0823_v1_0077	54346989	CDS	-2	82844	83581	738	hisA	1-(5-phosphoribosyl)-5-[(5- phosphoribosylamino)methylideneamino]imidazole-4- carboxamide isomerase
DS0823_v1_0078	54346990	CDS	-2	83588	84178	591	hisH	imidazole glycerol phosphate synthase subunit HisH
DS0823_v1_0079	54346991	CDS	-3	84178	85245	1068	hisB	imidazoleglycerol-phosphate dehydratase/histidinol-phosphatase
DS0823_v1_0080	54346992	CDS	-1	85260	86330	1071	hisC	histidinol-phosphate aminotransferase
DS0823_v1_0081	54346993	CDS	-2	86327	87637	1311	hisD	histidinal/histidinol dehydrogenase
DS0823_v1_0082	54346994	CDS	-1	87642	88541	900	hisG	ATP phosphoribosyltransferase
DS0823_v1_miscRNA35	84553349	misc_RNA	-1	88607	88729	123		His_leader
DS0823_v1_0083	54346995	CDS	1	88966	89787	822	yeeZ	putative epimerase YeeZ
DS0823_v1_0084	54346996	CDS	-3	89935	91899	1965		Methyl-accepting chemotaxis protein IV (Dipeptide chemoreceptor protein)
DS0823_v1_0085	54346997	CDS	-2	92288	93013	726	citB	Transcriptional regulatory protein CitB
DS0823_v1_0086	54346998	CDS	-2	93038	94633	1596	citA	Sensor histidine kinase CitA
DS0823_v1_0087	54346999	CDS	3	95061	96428	1368	cimH	Citrate/malate transporter
DS0823_v1_0088	54347000	CDS	1	96493	97377	885		Fumarylacetoacetate hydrolase family protein
DS0823_v1_0089	54347001	CDS	1	97453	98496	1044	citC	citrate lyase synthetase
DS0823_v1_0090	54347002	CDS	3	98529	98819	291	citD	citrate lyase acyl carrier protein
DS0823_v1_0091	54347003	CDS	2	98819	99709	891	citE	citrate lyase beta subunit
DS0823_v1_0092	54347004	CDS	1	99799	101328	1530	citF	citrate lyase alpha subunit
DS0823_v1_0093	54347005	CDS	3	101325	101867	543	citX	apo-citrate lyase phosphoribosyl-dephospho-CoA transferase
DS0823_v1_0094	54347006	CDS	1	101845	102753	909	citG	triphosphoribosyl-dephospho-CoA synthase
DS0823_v1_0095	54347007	CDS	1	102895	103731	837	ycgR	Flagellar brake protein YcgR
DS0823_v1_0096	54347008	CDS	3	103737	103925	189		conserved protein of unknown function
DS0823_v1_0097	54347009	CDS	3	104229	105596	1368	plaP	putrescine:H(+) symporter PlaP
DS0823_v1_0098	54347010	CDS	-3	105736	107166	1431	sbcB	exodeoxyribonuclease I
DS0823_v1_0099	54347011	CDS	2	107459	107641	183		protein of unknown function
DS0823_v1_0100	54347012	CDS	2	107663	108001	339		conserved protein of unknown function
DS0823_v1_0101	54347013	CDS	-2	108074	108439	366		conserved protein of unknown function
DS0823_v1_0102	54347014	CDS	3	108312	108494	183		protein of unknown function
DS0823_v1_0103	54347015	CDS	1	108685	111009	2325	ycaI	conserved inner membrane protein YcaI
DS0823_v1_0104	54347016	CDS	3	111048	112796	1749	msbA	ATP-binding lipopolysaccharide transport protein
DS0823_v1_0105	54347017	CDS	2	112793	113806	1014	lpxK	tetraacyldisaccharide 4'-kinase
DS0823_v1_0106	54347018	CDS	1	113845	114027	183		conserved protein of unknown function
DS0823_v1_0107	54347019	CDS	3	114024	114776	753	kdsB	3-deoxy-manno-octulosonate cytidylyltransferase
DS0823_v1_0108	54347020	CDS	2	115061	116380	1320		Pectate lyase L
DS0823_v1_0109	54347021	CDS	3	116733	117629	897	ycbJ	putative phosphotransferase YcbJ
DS0823_v1_0110	54347022	CDS	-3	117670	118449	780	elyC	envelope biogenesis factor
DS0823_v1_0111	54347023	CDS	2	118601	119440	840	cmoM	tRNA cmo(5)U34 methyltransferase
DS0823_v1_0112	54347024	CDS	1	119437	120759	1323	mukF	chromosome partitioning protein MukF
DS0823_v1_0113	54347025	CDS	2	120740	121468	729	mukE	chromosome partitioning protein MukE
DS0823_v1_0114	54347026	CDS	1	121465	125901	4437	mukB	chromosome partitioning protein MukB
DS0823_v1_0115	54347027	CDS	2	126218	127663	1446		conserved protein of unknown function
DS0823_v1_0116	54347028	CDS	3	127767	129077	1311		Oxidoreductase-related protein
DS0823_v1_0117	54347029	CDS	-2	129179	130213	1035		Cyanophycin synthase
DS0823_v1_0118	54347030	CDS	2	130574	132190	1617	cueO	cuprous oxidase/multicopper oxidase with role in copper homeostasis
DS0823_v1_0119	54347031	CDS	-3	132229	132633	405		Transcriptional regulator
DS0823_v1_0120	54347032	CDS	2	132734	133846	1113		FMN oxidoreductase
DS0823_v1_0121	54347033	CDS	-2	133979	134467	489		Putative MutT family protein
DS0823_v1_0122	54347034	CDS	-1	134502	134618	117		protein of unknown function
DS0823_v1_0123	54347035	CDS	-1	134682	135320	639		putative Ribonuclease T2 family protein
DS0823_v1_0124	54347036	CDS	-2	135959	136567	609	nudK	GDP-mannose hydrolase
DS0823_v1_0125	54347037	CDS	2	136748	137503	756		HTH deoR-type domain-containing protein
DS0823_v1_0126	54347038	CDS	-3	137611	138579	969		Transcriptional regulator in custer with plant-induced nitrilase
DS0823_v1_0127	54347039	CDS	3	138654	139580	927		Plant-induced nitrilase
DS0823_v1_0128	54347040	CDS	-1	139737	140120	384		conserved protein of unknown function
DS0823_v1_0129	54347041	CDS	-1	140430	140939	510		PDDEXK_5 domain-containing protein
DS0823_v1_0130	54347042	CDS	-2	140972	141706	735		transposase
DS0823_v1_tRNA75	54351524	tRNA	-1	142429	142518	90		Ser tRNA
DS0823_v1_0131	54347043	CDS	1	142795	143532	738	ycdX	zinc-binding phosphatase
DS0823_v1_0132	54347044	CDS	2	143579	144157	579	ycdY	chaperone protein YcdY
DS0823_v1_0133	54347045	CDS	-1	144189	144752	564	yceB	putative lipid-binding lipoprotein YceB
DS0823_v1_0134	54347046	CDS	-1	144891	145538	648	grxB	reduced glutaredoxin 2
DS0823_v1_0135	54347047	CDS	-2	145754	146959	1206	mdtH	multidrug efflux pump MdtH
DS0823_v1_0136	54347048	CDS	3	146856	147029	174		protein of unknown function
DS0823_v1_0137	54347049	CDS	1	147157	147855	699	rimJ	ribosomal-protein-S5-alanine N-acetyltransferase
DS0823_v1_0138	54347050	CDS	2	147881	148525	645		conserved protein of unknown function
DS0823_v1_0139	54347051	CDS	2	148562	149485	924	yceM	putative oxidoreductase YceM
DS0823_v1_0140	54347052	CDS	1	149710	151245	1536	murJ	putative lipid II flippase MurJ
DS0823_v1_0141	54347053	CDS	-3	151366	153096	1731	argS	arginine--tRNA ligase
DS0823_v1_0142	54347054	CDS	-2	153323	153511	189		protein of unknown function
DS0823_v1_0143	54347055	CDS	3	153798	154370	573	yecM	putative metal-binding enzyme YecM
DS0823_v1_0144	54347056	CDS	2	154574	155338	765	cutC	protein CutC
DS0823_v1_0145	54347057	CDS	1	155653	155910	258		conserved protein of unknown function
DS0823_v1_0146	54347058	CDS	-2	155996	156967	972	cmoB	tRNA U34 carboxymethyltransferase
DS0823_v1_0147	54347059	CDS	-3	156964	157707	744	cmoA	carboxy-S-adenosyl-L-methionine synthase
DS0823_v1_0148	54347060	CDS	-1	157830	158225	396	yecN	putative inner membrane protein
DS0823_v1_0149	54347061	CDS	-1	158406	159305	900	yecE	DUF72 domain-containing protein YecE
DS0823_v1_0150	54347062	CDS	3	159318	159557	240		conserved protein of unknown function
DS0823_v1_0151	54347063	CDS	1	159547	161337	1791	aspS	aspartate--tRNA ligase
DS0823_v1_0152	54347064	CDS	2	161339	161782	444	nudB	dihydroneopterin triphosphate diphosphatase
DS0823_v1_0153	54347065	CDS	1	161806	162549	744	yebC	putative transcriptional regulator YebC
DS0823_v1_0154	54347066	CDS	2	162590	163111	522	ruvC	crossover junction endodeoxyribonuclease RuvC
DS0823_v1_0155	54347067	CDS	2	163412	164443	1032	hoxN	High-affinity nickel transport protein
DS0823_v1_0156	54347068	CDS	2	164651	165268	618	ruvA	Holliday junction branch migration complex subunit RuvA
DS0823_v1_0157	54347069	CDS	3	165276	166280	1005	ruvB	Holliday junction branch migration complex subunit RuvB
DS0823_v1_0158	54347070	CDS	-3	166453	167238	786	znuB	Zn(2(+)) ABC transporter membrane subunit
DS0823_v1_0159	54347071	CDS	-1	167235	167993	759	znuC	Zn(2(+)) ABC transporter ATP binding subunit
DS0823_v1_0160	54347072	CDS	3	168069	169091	1023	znuA	Zn(2(+)) ABC transporter periplasmic binding protein
DS0823_v1_0161	54347073	CDS	3	169107	170519	1413	mepM	peptidoglycan DD-endopeptidase MepM
DS0823_v1_0162	54347074	CDS	1	170668	171654	987	lpxM	myristoyl-acyl carrier protein-dependent acyltransferase
DS0823_v1_0163	54347075	CDS	3	172083	172514	432		conserved exported protein of unknown function
DS0823_v1_0164	54347076	CDS	3	172677	173081	405		conserved exported protein of unknown function
DS0823_v1_0165	54347077	CDS	-3	173224	174666	1443	pykA	pyruvate kinase II
DS0823_v1_0166	54347078	CDS	-2	174821	175720	900	yebK	DNA-binding transcriptional repressor YebK
DS0823_v1_0167	54347079	CDS	1	176086	177561	1476	zwf	NADP(+)-dependent glucose-6-phosphate dehydrogenase
DS0823_v1_miscRNA36	84553350	misc_RNA	1	177615	177704	90		KDPG-aldolase
DS0823_v1_0168	54347080	CDS	3	177714	178355	642	eda	KHG/KDPG aldolase
DS0823_v1_0169	54347081	CDS	-2	178550	179728	1179	purT	phosphoribosylglycinamide formyltransferase 2
DS0823_v1_0170	54347082	CDS	1	180028	182079	2052	ptrB	oligopeptidase B
DS0823_v1_0171	54347083	CDS	-2	182594	182824	231	holE	DNA polymerase III subunit theta
DS0823_v1_0172	54347084	CDS	1	182986	183366	381	yobA	CopC domain-containing protein
DS0823_v1_0173	54347085	CDS	1	183370	184248	879		Copper resistance protein D
DS0823_v1_0174	54347086	CDS	2	184298	184414	117		conserved protein of unknown function
DS0823_v1_0175	54347087	CDS	3	184536	185045	510	ftnA	ferritin iron storage protein
DS0823_v1_0176	54347088	CDS	2	185048	185215	168		protein of unknown function
DS0823_v1_0177	54347089	CDS	3	185553	186242	690		Endonuclease G
DS0823_v1_0178	54347090	CDS	-2	186536	187678	1143		Response regulator
DS0823_v1_0179	54347091	CDS	-1	187671	188768	1098		Response regulator
DS0823_v1_0180	54347092	CDS	-2	188759	189874	1116		Histidine kinase
DS0823_v1_0181	54347093	CDS	-1	189867	190991	1125		GfdT protein
DS0823_v1_0182	54347094	CDS	3	190767	191012	246		protein of unknown function
DS0823_v1_0183	54347095	CDS	1	190975	191157	183		protein of unknown function
DS0823_v1_0184	54347096	CDS	-1	191355	191558	204		protein of unknown function
DS0823_v1_miscRNA19	84553333	misc_RNA	1	191805	191952	148		SraC_RyeA
DS0823_v1_miscRNA34	84553348	misc_RNA	-1	191809	191908	100		SdsR_RyeB
DS0823_v1_0185	54347097	CDS	-3	191875	192033	159		conserved protein of unknown function
DS0823_v1_0186	54347098	CDS	-2	192059	192397	339		Putative membrane protein YebY
DS0823_v1_0187	54347099	CDS	-3	192799	192891	93		protein of unknown function
DS0823_v1_0188	54347100	CDS	1	192916	193359	444		conserved exported protein of unknown function
DS0823_v1_0189	54347101	CDS	1	193711	193959	249		Transglycosylase associated protein
DS0823_v1_0190	54347102	CDS	-1	194076	195818	1743		Dipeptide transport system permease protein DppC
DS0823_v1_0191	54347103	CDS	-2	195815	197329	1515		Oligopeptide ABC transporter
DS0823_v1_0192	54347104	CDS	-3	197356	198171	816		ABC transporter
DS0823_v1_0193	54347105	CDS	-2	198176	198979	804	nikD	Ni(2(+)) ABC transporter ATP binding subunit NikD
DS0823_v1_0194	54347106	CDS	-3	199207	200481	1275		conserved protein of unknown function
DS0823_v1_0195	54347107	CDS	-3	200518	202452	1935	yeaG	protein kinase YeaG
DS0823_v1_0196	54347108	CDS	1	202903	203652	750	mipA	scaffolding protein that interacts with murein polymerase and murein hydrolase
DS0823_v1_0197	54347109	CDS	2	203768	204619	852	yeaE	methylglyoxal reductase YeaE
DS0823_v1_0198	54347110	CDS	-1	204663	205535	873	yeaD	putative aldose 1-epimerase YeaD
DS0823_v1_0199	54347111	CDS	-2	205811	206806	996	gapA	glyceraldehyde-3-phosphate dehydrogenase A
DS0823_v1_0200	54347112	CDS	3	207156	207572	417	msrB	methionine sulfoxide reductase B
DS0823_v1_0201	54347113	CDS	2	207638	207949	312		conserved protein of unknown function
DS0823_v1_0202	54347114	CDS	-2	207995	208636	642	pncA	nicotinamidase
DS0823_v1_0203	54347115	CDS	-2	208697	209716	1020	ansA	L-asparaginase 1
DS0823_v1_0204	54347116	CDS	-1	209835	211685	1851	sppA	protease IV
DS0823_v1_0205	54347117	CDS	2	211952	212503	552	ydjA	putative oxidoreductase
DS0823_v1_0206	54347118	CDS	2	212588	214513	1926	topB	DNA topoisomerase III
DS0823_v1_0207	54347119	CDS	1	214519	214920	402		conserved exported protein of unknown function
DS0823_v1_0208	54347120	CDS	-1	214959	215765	807	xthA	exodeoxyribonuclease III
DS0823_v1_miscRNA62	84553376	misc_RNA	1	215995	216089	95		Glycine
DS0823_v1_0209	54347121	CDS	3	216111	216731	621	yicG	conserved inner membrane protein YicG
DS0823_v1_tRNA74	54351523	tRNA	-1	216923	217007	85		Tyr tRNA
DS0823_v1_0210	54347122	CDS	-1	217155	218006	852	purU	formyltetrahydrofolate deformylase
DS0823_v1_0211	54347123	CDS	-1	218085	218552	468	ychJ	NTF2-like domain-containing protein YchJ
DS0823_v1_0212	54347124	CDS	3	218712	219620	909	rssA	putative patatin-like phospholipase RssA
DS0823_v1_0213	54347125	CDS	2	219680	220696	1017	rssB	regulator of RpoS
DS0823_v1_0214	54347126	CDS	1	220897	221808	912	galU	UTP--glucose-1-phosphate uridylyltransferase
DS0823_v1_0215	54347127	CDS	-2	221915	222322	408	hns	DNA-binding transcriptional dual regulator H-NS
DS0823_v1_0216	54347128	CDS	3	222708	223307	600	tdk	thymidine/deoxyuridine kinase
DS0823_v1_0217	54347129	CDS	-2	223409	223831	423		protein of unknown function
DS0823_v1_0218	54347130	CDS	-3	223906	226608	2703	adhE	aldehyde-alcohol dehydrogenase
DS0823_v1_0219	54347131	CDS	3	227055	227801	747	ychE	putative inner membrane protein
DS0823_v1_0220	54347132	CDS	2	228176	228490	315		protein of unknown function
DS0823_v1_0221	54347133	CDS	-3	228553	228720	168		protein of unknown function
DS0823_v1_0222	54347134	CDS	2	228680	230323	1644	oppA	oligopeptide ABC transporter periplasmic binding protein
DS0823_v1_0223	54347135	CDS	3	230412	231332	921	oppB	murein tripeptide ABC transporter/oligopeptide ABC transporter inner membrane subunit OppB
DS0823_v1_0224	54347136	CDS	3	231345	232253	909	oppC	murein tripeptide ABC transporter/oligopeptide ABC transporter inner membrane subunit OppC
DS0823_v1_0225	54347137	CDS	1	232270	233259	990	oppD	murein tripeptide ABC transporter/oligopeptide ABC transporter ATP binding subunit OppD
DS0823_v1_0226	54347138	CDS	3	233256	234260	1005	oppF	murein tripeptide ABC transporter/oligopeptide ABC transporter ATP binding subunit OppF
DS0823_v1_0227	54347139	CDS	-2	234368	234691	324		conserved protein of unknown function
DS0823_v1_0228	54347140	CDS	-2	234746	236206	1461	clsA	cardiolipin synthase A
DS0823_v1_0229	54347141	CDS	-1	235956	236414	459		protein of unknown function
DS0823_v1_0230	54347142	CDS	-1	236430	236561	132		protein of unknown function
DS0823_v1_0231	54347143	CDS	-2	236696	238396	1701		Methyl-accepting chemotaxis protein I (serine chemoreceptor protein)
DS0823_v1_0232	54347144	CDS	-2	238526	238822	297	yciI	protein YciI
DS0823_v1_0233	54347145	CDS	1	239032	239772	741	tonB	Ton complex subunit TonB
DS0823_v1_0234	54347146	CDS	-1	239868	240290	423	yciA	acyl-CoA thioesterase
DS0823_v1_0235	54347147	CDS	-1	240342	240893	552	yciB	inner membrane protein
DS0823_v1_0236	54347148	CDS	-3	241087	241839	753	yciC	putative inner membrane protein
DS0823_v1_0237	54347149	CDS	1	241693	241818	126		protein of unknown function
DS0823_v1_0238	54347150	CDS	-2	241958	242320	363	ykgJ	putative zinc- or iron-chelating domain-containing protein YkgJ
DS0823_v1_0239	54347151	CDS	-1	242340	242543	204		conserved protein of unknown function
DS0823_v1_0240	54347152	CDS	1	242602	243234	633	ompW	outer membrane protein W
DS0823_v1_0241	54347153	CDS	-2	243314	244039	726	kdgM	Oligogalacturonate-specific porin KdgM
DS0823_v1_0242	54347154	CDS	1	244261	244335	75		protein of unknown function
DS0823_v1_0243	54347155	CDS	-3	244570	245379	810	trpA	tryptophan synthase subunit alpha
DS0823_v1_0244	54347156	CDS	-1	245379	246569	1191	trpB	tryptophan synthase subunit beta
DS0823_v1_0245	54347157	CDS	-2	246587	247984	1398	trpC	fused indole-3-glycerol phosphate synthase/phosphoribosylanthranilate isomerase
DS0823_v1_0246	54347158	fCDS	-3	247981	248979	999	trpD	fragment of anthranilate synthase subunit TrpD (part 2)
DS0823_v1_0247	54347159	fCDS	-2	248999	249577	579	trpD	fragment of anthranilate synthase subunit TrpD (part 1)
DS0823_v1_0248	54347160	CDS	-3	249577	251163	1587	trpE	anthranilate synthase subunit TrpE
DS0823_v1_miscRNA60	84553374	misc_RNA	-1	251162	251261	100		Trp_leader
DS0823_v1_0249	54347161	CDS	1	251512	252384	873	yciV	RNA/ssDNA 5'->3' exonuclease
DS0823_v1_0250	54347162	CDS	2	252476	253096	621	yciO	putative RNA-binding protein YciO
DS0823_v1_0251	54347163	CDS	3	253287	254186	900	rluB	23S rRNA pseudouridine(2605) synthase
DS0823_v1_0252	54347164	CDS	-1	254244	254834	591	btuR	cobinamide/cobalamin adenosyltransferase
DS0823_v1_0253	54347165	CDS	-1	254856	255617	762	yciK	putative oxidoreductase
DS0823_v1_0254	54347166	CDS	1	255886	256947	1062	sohB	S49 peptidase family protein
DS0823_v1_0255	54347167	CDS	1	257461	257952	492		conserved protein of unknown function
DS0823_v1_0256	54347168	CDS	-2	258236	258829	594		conserved exported protein of unknown function
DS0823_v1_0257	54347169	CDS	-2	259268	259537	270	yciN	protein YciN
DS0823_v1_0258	54347170	CDS	2	259979	262582	2604	topA	DNA topoisomerase 1
DS0823_v1_0259	54347171	CDS	2	262919	263893	975	cysB	DNA-binding transcriptional dual regulator CysB
DS0823_v1_0260	54347172	CDS	-3	263989	264624	636	nth	endonuclease III
DS0823_v1_0261	54347173	CDS	-2	264626	265318	693	rsxE	SoxR [2Fe-2S] reducing system protein RsxE
DS0823_v1_0262	54347174	CDS	-3	265315	265947	633	rsxG	SoxR [2Fe-2S] reducing system protein RsxG
DS0823_v1_0263	54347175	CDS	-3	265957	267009	1053	rsxD	SoxR [2Fe-2S] reducing system protein RsxD
DS0823_v1_0264	54347176	CDS	-3	267010	269037	2028	rsxC	SoxR [2Fe-2S] reducing system protein RsxC
DS0823_v1_0265	54347177	CDS	-2	269030	269620	591	rsxB	SoxR [2Fe-2S] reducing system protein RsxB
DS0823_v1_0266	54347178	CDS	-3	269620	270201	582	rsxA	SoxR [2Fe-2S] reducing system protein RsxA
DS0823_v1_0267	54347179	CDS	-3	270430	270645	216	cnu	H-NS- and StpA-binding protein
DS0823_v1_0268	54347180	CDS	-1	271158	272669	1512	araA	L-arabinose isomerase
DS0823_v1_0269	54347181	CDS	-1	272724	274409	1686	araB	ribulokinase
DS0823_v1_0270	54347182	CDS	1	274792	275775	984	araF	arabinose ABC transporter periplasmic binding protein
DS0823_v1_0271	54347183	CDS	3	275775	277388	1614	araG	arabinose ABC transporter ATP binding subunit
DS0823_v1_0272	54347184	CDS	3	277407	278393	987	araH	arabinose ABC transporter membrane subunit
DS0823_v1_0273	54347185	CDS	3	278460	279410	951	araC	DNA-binding transcriptional dual regulator AraC
DS0823_v1_0274	54347186	CDS	3	279618	280667	1050	ydgJ	putative oxidoreductase YdgJ
DS0823_v1_0275	54347187	CDS	3	280821	281822	1002	yfeH	putative solute:Na(+) symporter
DS0823_v1_0276	54347188	CDS	2	281999	282457	459		CaMKII_AD domain-containing protein
DS0823_v1_0277	54347189	CDS	-1	282564	283577	1014	add	adenosine deaminase
DS0823_v1_0278	54347190	CDS	-3	283942	285504	1563		GTP-binding protein YdgA
DS0823_v1_0279	54347191	CDS	-3	285562	286746	1185	manA	mannose-6-phosphate isomerase
DS0823_v1_0280	54347192	CDS	2	286925	288322	1398	fumC	fumarase C
DS0823_v1_0281	54347193	CDS	-2	288326	289264	939	tus	DNA replication terminus site-binding protein
DS0823_v1_0282	54347194	CDS	-3	289435	290712	1278	ynfM	putative transporter YnfM
DS0823_v1_0283	54347195	CDS	1	290824	291738	915	ynfL	putative DNA-binding transcriptional regulator
DS0823_v1_0284	54347196	CDS	3	291855	293072	1218	mlc	DNA-binding transcriptional repressor Mlc
DS0823_v1_0285	54347197	CDS	3	293277	293948	672	ynfK	putative dethiobiotin synthetase
DS0823_v1_0286	54347198	CDS	-1	294159	294446	288		conserved exported protein of unknown function
DS0823_v1_0287	54347199	CDS	-1	294525	294881	357		Putative secreted protein
DS0823_v1_0288	54347200	CDS	-3	295156	295905	750	ydfG	3-hydroxy acid dehydrogenase
DS0823_v1_0289	54347201	CDS	-2	296036	296239	204		protein of unknown function
DS0823_v1_0290	54347202	CDS	1	296242	297012	771		SAM-dependent methyltransferase YafE (UbiE paralog)
DS0823_v1_0291	54347203	CDS	-2	297044	298270	1227	gpgS	Glucosyl-3-phosphoglycerate synthase
DS0823_v1_0292	54347204	CDS	-3	298288	299121	834		Mannosyl-3-phosphoglycerate phosphatase
DS0823_v1_0293	54347205	CDS	3	299193	299450	258		conserved protein of unknown function
DS0823_v1_0294	54347206	CDS	-1	299655	300584	930		Hydrolase
DS0823_v1_0295	54347207	CDS	2	300677	301252	576		zf-CGNR domain-containing protein
DS0823_v1_0296	54347208	CDS	2	301529	301708	180		Mobile element protein
DS0823_v1_0297	54347209	CDS	3	301728	301940	213		Mobile element protein
DS0823_v1_0298	54347210	CDS	-3	301984	302163	180		protein of unknown function
DS0823_v1_0299	54347211	CDS	-1	302103	303107	1005		Putative membrane protein
DS0823_v1_0300	54347212	CDS	-3	303604	304122	519		conserved protein of unknown function
DS0823_v1_0301	54347213	CDS	2	304511	305203	693	yoaJ	Expansin-YoaJ
DS0823_v1_0302	54347214	CDS	-1	305247	305474	228		protein of unknown function
DS0823_v1_0303	54347215	CDS	1	305662	306327	666		conserved protein of unknown function
DS0823_v1_0304	54347216	CDS	1	306337	306402	66		protein of unknown function
DS0823_v1_0305	54347217	CDS	1	306472	307101	630		Paraquat-inducible protein A
DS0823_v1_0306	54347218	CDS	2	307094	307714	621		Paraquat-inducible protein A
DS0823_v1_0307	54347219	CDS	1	307711	309411	1701		Paraquat-inducible protein B
DS0823_v1_0308	54347220	CDS	3	309408	310013	606		Bordetella pertussis-like protein
DS0823_v1_0309	54347221	CDS	-1	310149	310229	81		protein of unknown function
DS0823_v1_0310	54347222	CDS	-1	310551	311177	627		TetR-family transcriptional regulator
DS0823_v1_0311	54347223	CDS	3	311619	312179	561		Transcriptional regulator
DS0823_v1_0312	54347224	CDS	-2	312176	312343	168		protein of unknown function
DS0823_v1_0313	54347225	CDS	3	312354	313475	1122		ABC-type Fe3+ transport system
DS0823_v1_0314	54347226	CDS	1	313732	315600	1869	kup	putative potassium transport system protein kup 1
DS0823_v1_0315	54347227	CDS	-1	315885	317318	1434	prtA	Serralysin A
DS0823_v1_0316	54347228	CDS	-3	317752	319191	1440	prtC	Serralysin C
DS0823_v1_0317	54347229	CDS	-3	319342	320787	1446	prtB	Serralysin B
DS0823_v1_0318	54347230	CDS	-1	321021	322409	1389	prtF	Proteases secretion protein PrtF
DS0823_v1_0319	54347231	CDS	-1	322422	323768	1347	prtE	Proteases secretion protein PrtE
DS0823_v1_0320	54347232	CDS	-3	323782	325509	1728	prtD	Proteases secretion ATP-binding protein PrtD
DS0823_v1_0321	54347233	CDS	-2	325526	325888	363	inh	Proteinase inhibitor
DS0823_v1_0322	54347234	CDS	-2	325910	326080	171		protein of unknown function
DS0823_v1_0323	54347235	CDS	-1	326040	327473	1434	prtG	Serralysin G
DS0823_v1_0324	54347236	CDS	-3	327823	328680	858	qorB	NAD(P)H:quinone oxidoreductase
DS0823_v1_0325	54347237	CDS	3	329091	330407	1317		Virulence factor
DS0823_v1_0326	54347238	CDS	2	330410	333400	2991		SrfB
DS0823_v1_0327	54347239	CDS	1	333397	335901	2505		Putative virulence factor
DS0823_v1_0328	54347240	CDS	1	336472	336927	456		conserved protein of unknown function
DS0823_v1_0329	54347241	CDS	3	336924	338762	1839		Glucose-methanol-choline (GMC) oxidoreductase:NAD binding site
DS0823_v1_0330	54347242	CDS	1	338878	340434	1557		Ferritin-like domain-containing protein
DS0823_v1_0331	54347243	CDS	-3	340495	341259	765		Inositol-1-monophosphatase
DS0823_v1_0332	54347244	CDS	-2	341309	342061	753		Glycerophosphoryl diester phosphodiesterase
DS0823_v1_0333	54347245	CDS	-1	342054	342224	171		conserved protein of unknown function
DS0823_v1_0334	54347246	CDS	-2	342221	343360	1140		Putative ABC transporter
DS0823_v1_0335	54347247	CDS	-3	343396	344229	834		ABC transporter of substrate X
DS0823_v1_0336	54347248	CDS	-3	344233	345072	840		Putative ABC transporter
DS0823_v1_0337	54347249	CDS	-1	345084	346166	1083	potA	Spermidine/putrescine import ATP-binding protein PotA
DS0823_v1_0338	54347250	CDS	3	346527	347651	1125		N-acetylglucosamine-6P-responsive transcriptional repressor NagC
DS0823_v1_0339	54347251	CDS	-2	347699	348592	894		Transcriptional regulator
DS0823_v1_0340	54347252	CDS	1	348769	349275	507	padC	putative phenolic acid decarboxylase
DS0823_v1_0341	54347253	CDS	1	349498	350775	1278		Putative integral membrane protein
DS0823_v1_0342	54347254	CDS	-1	350883	352880	1998		Methyl-accepting chemotaxis protein
DS0823_v1_0343	54347255	CDS	-1	353118	353687	570		conserved exported protein of unknown function
DS0823_v1_0344	54347256	CDS	2	354143	354667	525	sodC	superoxide dismutase (Cu-Zn)
DS0823_v1_0345	54347257	CDS	1	354739	354930	192		conserved protein of unknown function
DS0823_v1_0346	54347258	CDS	3	354996	356939	1944		Methyl-accepting transducer domain-containing protein
DS0823_v1_0347	54347259	CDS	2	357113	357652	540	ogt	methylated-DNA--[protein]-cysteine S-methyltransferase
DS0823_v1_0348	54347260	CDS	3	357816	358568	753	fnr	DNA-binding transcriptional dual regulator FNR
DS0823_v1_0349	54347261	CDS	1	358702	359667	966	uspE	universal stress protein with a role cellular motility
DS0823_v1_0350	54347262	CDS	-3	359764	361137	1374	pntB	pyridine nucleotide transhydrogenase subunit beta
DS0823_v1_0351	54347263	CDS	-2	361163	362695	1533	pntA	pyridine nucleotide transhydrogenase subunit alpha
DS0823_v1_0352	54347264	CDS	1	363205	364155	951	ydgH	Protein YdgH
DS0823_v1_0353	54347265	CDS	-2	364232	365086	855	kdsA	3-deoxy-D-manno-octulosonate 8-phosphate synthase
DS0823_v1_0354	54347266	CDS	-3	365143	365952	810	ychA	transglutaminase-like/TPR repeat-containing protein
DS0823_v1_0355	54347267	CDS	-2	366143	366982	840	prmC	protein-(glutamine-N(5)) methyltransferase
DS0823_v1_0356	54347268	CDS	-3	366979	368064	1086	prfA	peptide chain release factor RF1
DS0823_v1_0357	54347269	CDS	-1	368112	369368	1257	hemA	glutamyl-tRNA reductase
DS0823_v1_0358	54347270	CDS	-2	369494	369661	168		protein of unknown function
DS0823_v1_0359	54347271	CDS	3	369579	370199	621	lolB	outer membrane lipoprotein LolB
DS0823_v1_0360	54347272	CDS	3	370203	371075	873	ispE	4-(cytidine 5'-diphospho)-2-C-methyl-D-erythritol kinase
DS0823_v1_0361	54347273	CDS	3	371205	372152	948	prs	ribose-phosphate diphosphokinase
DS0823_v1_0362	54347274	CDS	-3	372418	373203	786		ThiJ/PfpI family protein
DS0823_v1_0363	54347275	CDS	3	373383	374285	903		Transcriptional regulator
DS0823_v1_0364	54347276	CDS	-1	374514	374783	270	ychH	stress-induced protein
DS0823_v1_0365	54347277	CDS	1	374752	375015	264		protein of unknown function
DS0823_v1_0366	54347278	CDS	2	374912	375616	705	pth	peptidyl-tRNA hydrolase
DS0823_v1_0367	54347279	CDS	2	375746	376837	1092	ychF	redox-responsive ATPase YchF
DS0823_v1_0368	54347280	CDS	3	377133	377318	186		protein of unknown function
DS0823_v1_0369	54347281	CDS	1	377248	377739	492		Integrase
DS0823_v1_0370	54347282	CDS	1	377830	378183	354		protein of unknown function
DS0823_v1_0371	54347283	CDS	1	378295	378912	618		Cell filamentation protein fic
DS0823_v1_0372	54347284	CDS	-2	379172	385090	5919		DNA helicase related protein
DS0823_v1_0373	54347285	CDS	-2	385784	385954	171		conserved protein of unknown function
DS0823_v1_0374	54347286	CDS	2	386150	386416	267		Insertion element ISR1 uncharacterized 10 kDa protein A3
DS0823_v1_0375	54347287	CDS	1	386491	386826	336		protein of unknown function
DS0823_v1_0376	54347288	CDS	3	386775	386900	126		Mobile element protein
DS0823_v1_0377	54347289	CDS	-2	387026	388267	1242	xynC	Glucuronoxylanase XynC
DS0823_v1_0378	54347290	CDS	-3	388603	389301	699	livF	branched chain amino acid/phenylalanine ABC transporter ATP binding subunit LivF
DS0823_v1_0379	54347291	CDS	-1	389304	390095	792		Urea ABC transporter
DS0823_v1_0380	54347292	CDS	-3	390088	391149	1062		Urea ABC transporter
DS0823_v1_0381	54347293	CDS	-1	391164	392738	1575		Urea ABC transporter
DS0823_v1_0382	54347294	CDS	-3	392830	394101	1272		Urea ABC transporter
DS0823_v1_0383	54347295	CDS	-1	394167	394868	702		Propionate catabolism operon transcriptional regulator of GntR family
DS0823_v1_0384	54347296	CDS	-2	394880	398497	3618		Urea carboxylase
DS0823_v1_0385	54347297	CDS	-1	398490	400292	1803	atzF	Allophanate hydrolase
DS0823_v1_0386	54347298	CDS	1	400360	400575	216		protein of unknown function
DS0823_v1_0387	54347299	CDS	1	400651	400848	198		protein of unknown function
DS0823_v1_0388	54347300	CDS	-2	400832	402205	1374	dbpA	ATP-dependent RNA helicase DbpA
DS0823_v1_0389	54347301	CDS	2	402416	402967	552		TPR_REGION domain-containing protein
DS0823_v1_0390	54347302	CDS	3	402927	403505	579		RNA polymerase sigma-54 factor RpoN
DS0823_v1_0391	54347303	CDS	2	403502	404305	804		conserved protein of unknown function
DS0823_v1_0392	54347304	CDS	-2	404366	404941	576		YceI family protein
DS0823_v1_0393	54347305	CDS	-1	405087	406469	1383		Putative Heme-regulated two-component response regulator
DS0823_v1_0394	54347306	CDS	-2	406721	408766	2046	recD	exodeoxyribonuclease V subunit RecD
DS0823_v1_0395	54347307	CDS	-3	408763	412437	3675	recB	RecBCD enzyme subunit RecB
DS0823_v1_0396	54347308	CDS	-1	412434	415955	3522	recC	RecBCD enzyme subunit RecC
DS0823_v1_0397	54347309	CDS	2	416111	416653	543		Isochorismatase
DS0823_v1_0398	54347310	CDS	-1	416769	417221	453		Putative avirulence protein
DS0823_v1_0399	54347311	CDS	-1	417258	422135	4878		Type III effector protein AvrE1
DS0823_v1_0400	54347312	CDS	2	422357	423406	1050		Various polyols ABC transporter
DS0823_v1_0401	54347313	CDS	2	423536	425233	1698		Pectate lyase
DS0823_v1_0402	54347314	CDS	3	424206	424658	453		exported protein of unknown function
DS0823_v1_0403	54347315	CDS	3	425247	425579	333		Putative HrpW-specific chaperone
DS0823_v1_0404	54347316	CDS	3	425808	426482	675		Dehydrogenase with different specificities (Related to short-chain alcohol dehydrogenase)
DS0823_v1_0405	54347317	CDS	-3	426520	428235	1716		conserved protein of unknown function
DS0823_v1_0406	54347318	CDS	1	428125	428391	267		protein of unknown function
DS0823_v1_0407	54347319	CDS	1	428425	428604	180		conserved protein of unknown function
DS0823_v1_0408	54347320	CDS	1	429094	429705	612		OmpA-like transmembrane domain protein
DS0823_v1_0409	54347321	CDS	-1	429225	429683	459		protein of unknown function
DS0823_v1_0410	54347322	CDS	1	430348	431469	1122		ABC transporter
DS0823_v1_0411	54347323	CDS	-1	431589	431762	174		conserved protein of unknown function
DS0823_v1_0412	54347324	CDS	-3	431818	432198	381		Exonuclease SbcC
DS0823_v1_0413	54347325	CDS	-1	432204	433409	1206		Toxin CdiA
DS0823_v1_0414	54347326	CDS	1	433522	433707	186		SymE_toxin domain-containing protein
DS0823_v1_0415	54347327	CDS	-1	433761	434309	549		conserved protein of unknown function
DS0823_v1_0416	54347328	CDS	-2	434309	446806	12498		Toxin CdiA
DS0823_v1_0417	54347329	CDS	-2	447407	448657	1251	dadA	D-amino acid dehydrogenase
DS0823_v1_0418	54347330	CDS	3	448989	450524	1536		SpoVR-like protein
DS0823_v1_0419	54347331	CDS	-1	450630	451349	720	fadR	DNA-binding transcriptional dual regulator FadR
DS0823_v1_0420	54347332	CDS	2	451985	452206	222		protein of unknown function
DS0823_v1_0421	54347333	CDS	1	452389	452919	531	dsbB	protein thiol:quinone oxidoreductase DsbB
DS0823_v1_0422	54347334	CDS	-1	453117	453563	447		conserved protein of unknown function
DS0823_v1_0423	54347335	CDS	-2	453668	454324	657	ycgM	putative isomerase/hydrolase
DS0823_v1_0424	54347336	CDS	-1	454701	454973	273		Protein YcgL
DS0823_v1_0425	54347337	CDS	1	455110	455808	699	minC	Z-ring positioning protein MinC
DS0823_v1_0426	54347338	CDS	3	455829	456641	813	minD	Z-ring positioning protein MinD
DS0823_v1_0427	54347339	CDS	3	456645	456926	282	minE	Z-ring positioning protein MinE
DS0823_v1_0428	54347340	CDS	-1	456999	458120	1122	rnd	RNase D
DS0823_v1_0429	54347341	CDS	-1	458319	459989	1671	fadD	fatty acyl-CoA synthetase
DS0823_v1_0430	54347342	CDS	2	460040	460216	177		protein of unknown function
DS0823_v1_0431	54347343	CDS	-2	460223	460840	618	yeaY	Slp family lipoprotein YeaY
DS0823_v1_0432	54347344	CDS	-3	460918	461619	702	tsaB	N(6)-L-threonylcarbamoyladenine synthase
DS0823_v1_0433	54347345	CDS	-1	461685	463604	1920	yoaA	putative 5' to 3' DNA helicase implicated in DNA repair
DS0823_v1_0434	54347346	CDS	2	463823	464170	348	yoaB	RutC family protein YoaB
DS0823_v1_0435	54347347	CDS	-3	464218	464412	195		conserved protein of unknown function
DS0823_v1_0436	54347348	CDS	3	464556	465926	1371	pabB	aminodeoxychorismate synthase subunit 1
DS0823_v1_0437	54347349	CDS	3	465942	466565	624	nudL	putative NUDIX hydrolase with low 3-phosphohydroxypyruvate phosphatase activity
DS0823_v1_0438	54347350	CDS	2	466799	468160	1362	sdaA	L-serine deaminase I
DS0823_v1_0439	54347351	CDS	-3	468283	469863	1581		Methyl-accepting chemotaxis protein I (Serine chemoreceptor protein)
DS0823_v1_0440	54347352	CDS	-2	470234	471787	1554	yoaE	putative inner membrane protein
DS0823_v1_0441	54347353	CDS	1	472360	473316	957	manX	mannose-specific PTS enzyme IIAB component
DS0823_v1_0442	54347354	CDS	1	473389	474186	798	manY	mannose-specific PTS enzyme IIC component
DS0823_v1_0443	54347355	CDS	3	474201	475037	837	manZ	mannose-specific PTS enzyme IID component
DS0823_v1_0444	54347356	CDS	1	475150	475608	459	yobD	conserved inner membrane protein YobD
DS0823_v1_miscRNA49	84553363	misc_RNA	1	475805	475988	184		yybP-ykoY
DS0823_v1_0445	54347357	CDS	1	475996	476568	573	mntP	Mn(2(+)) exporter
DS0823_v1_0446	54347358	CDS	-3	476605	477261	657	rlmA	23S rRNA m(1)G745 methyltransferase
DS0823_v1_miscRNA12	84553326	misc_RNA	-1	477470	477895	426		cspA
DS0823_v1_0447	54347359	CDS	-1	477513	477722	210	cspC	stress protein
DS0823_v1_0448	54347360	CDS	1	478102	478266	165		conserved protein of unknown function
DS0823_v1_0449	54347361	CDS	1	478618	478806	189		protein of unknown function
DS0823_v1_0450	54347362	CDS	2	478931	479788	858	yniA	putative kinase YniA
DS0823_v1_0451	54347363	CDS	-1	479835	480383	549	yfeE	Putative YfeABCD regulator YfeE
DS0823_v1_0452	54347364	CDS	-2	480638	480970	333	kdgF	Pectin degradation protein KdgF
DS0823_v1_0453	54347365	CDS	-2	480980	481159	180		protein of unknown function
DS0823_v1_0454	54347366	CDS	1	481294	482130	837	kduI	5-dehydro-4-deoxy-D-glucuronate isomerase
DS0823_v1_0455	54347367	CDS	1	482317	483078	762	kduD	putative 2-keto-3-deoxy-D-gluconate dehydrogenase
DS0823_v1_0456	54347368	CDS	1	483124	483303	180		conserved protein of unknown function
DS0823_v1_0457	54347369	CDS	1	483340	484971	1632	pelW	Pectate disaccharide-lyase
DS0823_v1_0458	54347370	CDS	3	485016	485906	891	yesP	putative ABC transporter permease protein YesP
DS0823_v1_0459	54347371	CDS	1	485899	486801	903	yesQ	putative ABC transporter permease protein YesQ
DS0823_v1_0460	54347372	CDS	2	486815	487942	1128	msmX	Oligosaccharides import ATP-binding protein MsmX
DS0823_v1_0461	54347373	CDS	1	487957	489249	1293		Sugar-binding protein precursor
DS0823_v1_0462	54347374	CDS	1	489499	490209	711	kdgM	Oligogalacturonate-specific porin KdgM
DS0823_v1_0463	54347375	CDS	3	490515	491450	936		Xylanase
DS0823_v1_0464	54347376	CDS	2	491528	492106	579	ydjM	putative inner membrane protein regulated by LexA
DS0823_v1_0465	54347377	CDS	3	492258	493649	1392	tcyP	cystine/sulfocysteine:cation symporter
DS0823_v1_0466	54347378	CDS	-1	493716	494045	330	osmE	osmotically-inducible lipoprotein OsmE
DS0823_v1_0467	54347379	CDS	1	494269	495093	825	nadE	NAD synthetase
DS0823_v1_0468	54347380	CDS	1	495136	496086	951	yddG	Methyl viologen resistance protein YddG
DS0823_v1_0469	54347381	CDS	2	496160	496567	408	ygbA	protein YgbA
DS0823_v1_0470	54347382	CDS	-2	496586	496885	300	ihfA	integration host factor subunit alpha
DS0823_v1_0471	54347383	CDS	-2	496889	499276	2388	pheT	phenylalanine--tRNA ligase subunit beta
DS0823_v1_0472	54347384	CDS	-2	499292	500275	984	pheS	phenylalanine--tRNA ligase subunit alpha
DS0823_v1_miscRNA58	84553372	misc_RNA	-1	500381	500505	125		Phe_leader
DS0823_v1_0473	54347385	CDS	-1	500682	501038	357	rplT	50S ribosomal subunit protein L20
DS0823_v1_0474	54347386	CDS	-1	501081	501278	198	rpmI	50S ribosomal subunit protein L35
DS0823_v1_0475	54347387	CDS	-1	501375	501716	342		Translation initiation factor 3
DS0823_v1_0476	54347388	CDS	-1	501921	503849	1929	thrS	threonine--tRNA ligase
DS0823_v1_0477	54347389	CDS	-2	503954	504121	168		protein of unknown function
DS0823_v1_0478	54347390	CDS	-3	504187	504477	291		conserved protein of unknown function
DS0823_v1_0479	54347391	CDS	-1	504645	505436	792	kdgR	DNA-binding transcriptional repressor KdgR
DS0823_v1_0480	54347392	CDS	-3	505648	506814	1167	ogl	Oligogalacturonate lyase
DS0823_v1_0481	54347393	CDS	-3	507103	507987	885	htpX	zinc dependent endoprotease
DS0823_v1_0482	54347394	CDS	-1	508443	510614	2172		Sensory box/GGDEF family protein
DS0823_v1_0483	54347395	CDS	-2	511010	511228	219		conserved protein of unknown function
DS0823_v1_0484	54347396	CDS	-2	511418	512671	1254	icd	isocitrate dehydrogenase
DS0823_v1_0485	54347397	CDS	1	512773	513429	657	rluE	23S rRNA pseudouridine(2457) synthase
DS0823_v1_0486	54347398	CDS	2	513422	513880	459	nudJ	phosphatase NudJ
DS0823_v1_0487	54347399	CDS	1	514060	515172	1113	mnmA	tRNA-specific 2-thiouridylase
DS0823_v1_0488	54347400	CDS	3	515547	516179	633	hflD	lysogenization regulator
DS0823_v1_0489	54347401	CDS	2	516407	517774	1368	purB	adenylosuccinate lyase
DS0823_v1_0490	54347402	CDS	2	518063	518731	669	phoP	DNA-binding transcriptional dual regulator PhoP
DS0823_v1_0491	54347403	CDS	3	518787	520238	1452	phoQ	sensory histidine kinase PhoQ
DS0823_v1_0492	54347404	CDS	1	520405	521526	1122	roxA	ribosomal protein-arginine oxygenase
DS0823_v1_0493	54347405	CDS	-3	521599	522867	1269	pepT	peptidase T
DS0823_v1_0494	54347406	CDS	-1	523140	523364	225		FeoC domain-containing protein
DS0823_v1_0495	54347407	CDS	-2	523400	525721	2322	feoB	Fe(2(+)) transporter FeoB
DS0823_v1_0496	54347408	CDS	-1	525744	525971	228	feoA	ferrous iron transport protein A
DS0823_v1_0497	54347409	CDS	-3	526141	526380	240		FeoA domain-containing protein
DS0823_v1_0498	54347410	CDS	3	526539	526727	189		protein of unknown function
DS0823_v1_0499	54347411	CDS	-3	526774	527064	291		conserved protein of unknown function
DS0823_v1_0500	54347412	CDS	-2	527069	539455	12387	cdiA	Deoxyribonuclease CdiA
DS0823_v1_0501	54347413	CDS	-1	539412	543479	4068		Hemolysin
DS0823_v1_0502	54347414	CDS	-1	543552	545231	1680	cdiB	Outer membrane transporter CdiB
DS0823_v1_0503	54347415	CDS	2	545582	545980	399		Cupin 2
DS0823_v1_0504	54347416	CDS	-3	546136	547170	1035	hrpN	Harpin HrpN
DS0823_v1_0505	54347417	CDS	-2	547331	547741	411		HrpV
DS0823_v1_0506	54347418	CDS	-3	547738	547926	189		HrpT
DS0823_v1_0507	54347419	CDS	-2	547961	550030	2070	sctC	Type 3 secretion system secretin
DS0823_v1_0508	54347420	CDS	-1	550023	550457	435		Type III secretion protein HrpG
DS0823_v1_0509	54347421	CDS	-3	550444	550671	228		HrpF
DS0823_v1_0510	54347422	CDS	-1	550956	551360	405	yafO	ribosome-dependent mRNA interferase toxin YafO
DS0823_v1_0511	54347423	CDS	-2	551357	551650	294	yafN	antitoxin YafN
DS0823_v1_0512	54347424	CDS	-1	551868	552917	1050	plcA	Extracellular phospholipase C
DS0823_v1_0513	54347425	CDS	2	553457	554617	1161		AB hydrolase-1 domain-containing protein
DS0823_v1_0514	54347426	CDS	-1	554628	555941	1314		Membrane-bound lytic murein transglycosylase B precursor
DS0823_v1_0515	54347427	CDS	-1	556203	556805	603		Type III secretion cytoplasmic protein (YscL)
DS0823_v1_0516	54347428	CDS	-2	556934	557410	477		Type III secretion protein HrpD
DS0823_v1_0517	54347429	CDS	-3	557530	558315	786		Type III secretion bridge between inner and outermembrane lipoprotein (yscJ
DS0823_v1_0518	54347430	CDS	-1	558399	558764	366		HrpB
DS0823_v1_0519	54347431	CDS	-2	558845	559048	204	hrpA	Hrp pili protein HrpA
DS0823_v1_0520	54347432	CDS	-2	559217	560200	984	wtsA	putative Pathogenicity locus regulatory protein WtsA
DS0823_v1_0521	54347433	CDS	-1	560184	560372	189		protein of unknown function
DS0823_v1_0522	54347434	CDS	-1	560643	561284	642		DNA-binding response regulator
DS0823_v1_0523	54347435	CDS	-1	561318	562784	1467		Nitrate/nitrite sensor protein
DS0823_v1_0524	54347436	CDS	-1	562974	563162	189		protein of unknown function
DS0823_v1_0525	54347437	CDS	-3	563050	563604	555		RNA polymerase sigma factor RpoE
DS0823_v1_0526	54347438	CDS	1	563500	563748	249		protein of unknown function
DS0823_v1_0527	54347439	CDS	2	563927	565096	1170		Type III secretion protein HrpJ
DS0823_v1_0528	54347440	CDS	2	565100	567202	2103	hrpI	Harpin secretion protein HrpI
DS0823_v1_0529	54347441	CDS	1	567214	568185	972		Type III secretion protein HrpQ
DS0823_v1_0530	54347442	CDS	3	568185	569564	1380	hrcN	Type III secretion ATP synthase HrcN
DS0823_v1_0531	54347443	CDS	1	569551	570030	480		Type III secretion spans bacterial envelope protein (YscO)
DS0823_v1_0532	54347444	CDS	3	570027	570551	525		Type III secretion protein HrpP
DS0823_v1_0533	54347445	CDS	2	570548	571732	1185		Type III secretion protein HrcQb
DS0823_v1_0534	54347446	CDS	1	571729	572382	654	hrcR	Harpin secretion protein HrcR
DS0823_v1_0535	54347447	CDS	2	572390	572650	261	yscS	Yop proteins translocation protein S
DS0823_v1_0536	54347448	CDS	3	572658	573461	804		Type III secretion inner membrane protein (YscT
DS0823_v1_0537	54347449	CDS	3	573501	574580	1080		Type III secretion inner membrane protein (YscU
DS0823_v1_0538	54347450	CDS	-1	574737	575336	600		Putative lipoprotein
DS0823_v1_0539	54347451	CDS	1	575593	576087	495		OsmC/Ohr family protein
DS0823_v1_0540	54347452	CDS	1	576244	577473	1230	sbmA	peptide antibiotic/peptide nucleic acid transporter
DS0823_v1_0541	54347453	CDS	-2	577778	577957	180		protein of unknown function
DS0823_v1_0542	54347454	CDS	1	578029	580020	1992		Methyl-accepting chemotaxis protein I (Serine chemoreceptor protein)
DS0823_v1_0543	54347455	CDS	2	580055	580357	303		conserved protein of unknown function
DS0823_v1_0544	54347456	CDS	3	580575	582530	1956		Methyl-accepting chemotaxis protein I (Serine chemoreceptor protein)
DS0823_v1_0545	54347457	CDS	2	582893	583723	831		ABC transporter substrate-binding protein
DS0823_v1_0546	54347458	CDS	-1	583743	585155	1413		conserved protein of unknown function
DS0823_v1_0547	54347459	CDS	2	585509	586876	1368		Cystathionine beta-synthase
DS0823_v1_0548	54347460	CDS	1	586957	588111	1155	metC	Cystathionine beta-lyase
DS0823_v1_0549	54347461	CDS	3	588330	588986	657		ABC transporter permease protein
DS0823_v1_0550	54347462	CDS	2	588995	589669	675		ABC transporter permease protein
DS0823_v1_0551	54347463	CDS	2	589733	590515	783	tcyN	cystine ABC transporter ATP binding subunit
DS0823_v1_0552	54347464	CDS	2	590525	591442	918		Branched-chain amino acid aminotransferase
DS0823_v1_0553	54347465	CDS	-3	591550	592359	810		N-formylglutamate deformylase
DS0823_v1_0554	54347466	CDS	-2	592388	593566	1179		Membrane protein mosC
DS0823_v1_0555	54347467	CDS	-3	593704	594519	816		Histidinol-phosphatase
DS0823_v1_0556	54347468	CDS	2	594632	595408	777		Glycerol-3-phosphate regulon repressor
DS0823_v1_0557	54347469	CDS	3	595653	597860	2208	fhuA	ferrichrome outer membrane transporter/phage receptor
DS0823_v1_0558	54347470	CDS	-1	597963	598973	1011		conserved protein of unknown function
DS0823_v1_0559	54347471	CDS	2	599036	599206	171		conserved protein of unknown function
DS0823_v1_0560	54347472	CDS	-2	599312	600148	837		Spermidine Putrescine ABC transporter permease component potC (TC_3.A.1.11.1)
DS0823_v1_0561	54347473	CDS	-2	600164	601435	1272		Spermidine Putrescine ABC transporter permease component potB (TC_3.A.1.11.1)
DS0823_v1_0562	54347474	CDS	-2	601472	602503	1032		ABC transporter
DS0823_v1_0563	54347475	CDS	-1	602796	604256	1461	gabD	NADP(+)-dependent succinate-semialdehyde dehydrogenase
DS0823_v1_0564	54347476	CDS	-1	604278	605543	1266	puuE	4-aminobutyrate aminotransferase PuuE
DS0823_v1_0565	54347477	CDS	3	605670	607157	1488		Putative GntR-family regulatory protein and aminotransferase near polyamine transporter
DS0823_v1_0566	54347478	CDS	3	607560	608654	1095	ydcT	putative ABC transporter ATP-binding protein YdcT
DS0823_v1_0567	54347479	CDS	3	608883	609113	231	pptA	Tautomerase PptA
DS0823_v1_0568	54347480	CDS	3	609612	610595	984		conserved protein of unknown function
DS0823_v1_0569	54347481	CDS	3	610623	611654	1032		5-methyltetrahydropteroyltriglutamate--homocysteine methyltransferase
DS0823_v1_0570	54347482	CDS	-3	611818	612708	891		2-dehydropantoate 2-reductase
DS0823_v1_0571	54347483	CDS	-1	612840	613463	624		Uncharacterized glutathione S-transferase-like protein
DS0823_v1_0572	54347484	CDS	3	613722	613988	267		conserved protein of unknown function
DS0823_v1_0573	54347485	CDS	3	614220	614402	183		conserved protein of unknown function
DS0823_v1_0574	54347486	CDS	-1	614484	616250	1767		ATP-binding protein
DS0823_v1_0575	54347487	CDS	-3	616240	617418	1179		conserved protein of unknown function
DS0823_v1_0576	54347488	CDS	2	617912	618079	168		protein of unknown function
DS0823_v1_0577	54347489	CDS	-2	618056	618433	378		Death ON curing protein
DS0823_v1_0578	54347490	CDS	-3	618430	618651	222		Antitoxin
DS0823_v1_0579	54347491	CDS	-1	618792	619940	1149	yiaY	L-threonine dehydrogenase
DS0823_v1_0580	54347492	CDS	2	620327	620782	456		Mutator mutT protein (7
DS0823_v1_0581	54347493	CDS	-3	620854	621531	678	narI	nitrate reductase A subunit gamma
DS0823_v1_0582	54347494	CDS	-1	621531	622250	720	narJ	nitrate reductase 1 molybdenum cofactor assembly chaperone
DS0823_v1_0583	54347495	CDS	-2	622247	623809	1563	narH	nitrate reductase A subunit beta
DS0823_v1_0584	54347496	CDS	-3	623806	627579	3774	narG	nitrate reductase A subunit alpha
DS0823_v1_0585	54347497	CDS	-2	627908	628798	891		LysR-family transcriptional regulator
DS0823_v1_0586	54347498	CDS	1	628915	629925	1011		Metallo-beta-lactamase
DS0823_v1_0587	54347499	CDS	-2	630035	631426	1392	narK	nitrate:nitrite antiporter NarK
DS0823_v1_0588	54347500	CDS	2	631847	633658	1812	narX	sensory histidine kinase NarX
DS0823_v1_0589	54347501	CDS	3	633651	634298	648	narL	DNA-binding transcriptional dual regulator NarL
DS0823_v1_0590	54347502	CDS	3	634557	635825	1269		Lysophospholipid acyltransferase
DS0823_v1_0591	54347503	CDS	2	636047	637102	1056		Peptide chain release factor RF-3
DS0823_v1_0592	54347504	CDS	-2	637256	639277	2022	prc	tail-specific protease
DS0823_v1_0593	54347505	CDS	-1	639297	640028	732	proQ	RNA chaperone ProQ
DS0823_v1_0594	54347506	CDS	-1	640113	640619	507	msrC	free methionine-(R)-sulfoxide reductase
DS0823_v1_0595	54347507	CDS	3	640842	642173	1332	yebS	intermembrane transport protein YebS
DS0823_v1_0596	54347508	CDS	1	642190	644820	2631	yebT	intermembrane transport protein YebT
DS0823_v1_0597	54347509	CDS	2	644930	646378	1449	rsmF	16S rRNA m(5)C1407 methyltransferase
DS0823_v1_0598	54347510	CDS	2	646478	646669	192	yebW	protein YebW
DS0823_v1_0599	54347511	CDS	-3	646804	648819	2016		Methyl-accepting chemotaxis protein I (Serine chemoreceptor protein)
DS0823_v1_0600	54347512	CDS	-3	649390	650253	864		Repressor protein CI
DS0823_v1_0601	54347513	CDS	1	650824	651354	531		GpB
DS0823_v1_0602	54347514	CDS	3	651471	651686	216		conserved protein of unknown function
DS0823_v1_0603	54347515	CDS	2	651686	651910	225	traR	Protein TraR
DS0823_v1_0604	54347516	CDS	2	652007	654133	2127		Phage replication protein
DS0823_v1_0605	54347517	CDS	2	654197	654418	222		conserved protein of unknown function
DS0823_v1_0606	54347518	CDS	-3	654505	654774	270		protein of unknown function
DS0823_v1_0607	54347519	CDS	1	655123	655326	204		Tail component protein
DS0823_v1_0608	54347520	CDS	1	655402	655863	462		Phage tail protein
DS0823_v1_0609	54347521	CDS	2	656228	656962	735		putative L-asparagine oxygenase
DS0823_v1_0610	54347522	CDS	1	657100	657753	654		Baseplate assembly protein V
DS0823_v1_0611	54347523	CDS	3	657750	658100	351		Phage baseplate assembly protein
DS0823_v1_0612	54347524	CDS	1	658105	659013	909		Baseplate assembly protein J
DS0823_v1_0613	54347525	CDS	2	659006	659617	612		Tail protein I
DS0823_v1_0614	54347526	CDS	2	659975	661180	1206		Phage tail fiber protein
DS0823_v1_0615	54347527	CDS	1	661273	661485	213		protein of unknown function
DS0823_v1_0616	54347528	CDS	2	661415	662743	1329		Phytase-like domain-containing protein
DS0823_v1_0617	54347529	CDS	3	662907	664253	1347	pcaK	4-hydroxybenzoate transporter PcaK
DS0823_v1_0618	54347530	CDS	-3	664318	664887	570	smrA	DNA endonuclease SmrA
DS0823_v1_0619	54347531	CDS	-1	665073	665558	486		Phage tail fiber protein
DS0823_v1_0620	54347532	CDS	3	665583	666179	597	pinE	e14 prophage
DS0823_v1_0621	54347533	CDS	1	666322	666900	579		Phage tail fiber protein
DS0823_v1_0622	54347534	CDS	3	666903	667514	612		Tail fiber assembly protein
DS0823_v1_0623	54347535	CDS	3	667740	668909	1170		Phage tail sheath monomer
DS0823_v1_0624	54347536	CDS	2	668924	669442	519		Phage major tail tube protein
DS0823_v1_0625	54347537	CDS	2	669503	669793	291		GpE+E
DS0823_v1_0626	54347538	CDS	2	669926	671032	1107		conserved protein of unknown function
DS0823_v1_0627	54347539	CDS	1	671044	671538	495		Phage-related tail protein
DS0823_v1_0628	54347540	CDS	3	671535	672713	1179		D protein
DS0823_v1_0629	54347541	CDS	3	672810	673001	192	ogrK	prophage P2 late control protein OgrK
DS0823_v1_0630	54347542	CDS	-2	672917	673090	174		protein of unknown function
DS0823_v1_0631	54347543	CDS	3	673392	674702	1311	guaD	guanine deaminase
DS0823_v1_0632	54347544	CDS	1	675019	676830	1812		conserved protein of unknown function
DS0823_v1_0633	54347545	CDS	2	677081	678769	1689	tsr	methyl-accepting chemotaxis protein Tsr
DS0823_v1_0634	54347546	CDS	1	679477	681021	1545	aer	Aerotaxis receptor
DS0823_v1_0635	54347547	CDS	-3	681085	681384	300		conserved exported protein of unknown function
DS0823_v1_0636	54347548	CDS	-3	681733	682419	687	pphA	phosphoprotein phosphatase 1
DS0823_v1_0637	54347549	CDS	1	682573	683847	1275		Chloride channel protein
DS0823_v1_0638	54347550	CDS	-3	683902	685503	1602		Dipeptide-binding ABC transporter
DS0823_v1_0639	54347551	CDS	-1	685596	686279	684		ABC transporter domain-containing protein
DS0823_v1_0640	54347552	CDS	-3	686272	687120	849		Dipeptide transport ATP-binding protein DppD
DS0823_v1_0641	54347553	CDS	-2	687107	687976	870	ddpC	putative D
DS0823_v1_0642	54347554	CDS	-3	687973	689013	1041	ddpB	putative D
DS0823_v1_0644	54347556	CDS	1	689068	690000	933		protein of unknown function
DS0823_v1_0643	54347555	CDS	-3	689164	689841	678	chaC	glutathione-specific gamma-glutamylcyclotransferase
DS0823_v1_0645	54347557	CDS	2	690401	691501	1101	chaA	Na(+)/K(+):H(+) antiporter ChaA
DS0823_v1_0646	54347558	CDS	3	691848	693563	1716	dauA	aerobic C4-dicarboxylate transporter DauA
DS0823_v1_0647	54347559	CDS	-3	693619	694059	441		conserved protein of unknown function
DS0823_v1_0648	54347560	CDS	3	694299	695042	744	rstA	DNA-binding transcriptional regulator RstA
DS0823_v1_0649	54347561	CDS	2	695039	696394	1356	rstB	sensory histidine kinase RstB
DS0823_v1_0650	54347562	CDS	2	696470	697096	627		exported protein of unknown function
DS0823_v1_0651	54347563	CDS	3	697299	697496	198		conserved protein of unknown function
DS0823_v1_0652	54347564	CDS	1	697432	698250	819	ydgD	putative serine protease YdgD
DS0823_v1_0653	54347565	CDS	2	698465	698806	342		protein of unknown function
DS0823_v1_0654	54347566	CDS	3	698565	700115	1551	lctP	L-lactate permease
DS0823_v1_0655	54347567	CDS	1	700216	700935	720	ykgE	putative lactate utilization oxidoreductase YkgE
DS0823_v1_0656	54347568	CDS	3	700947	702368	1422	ykgF	putative amino acid dehydrogenase with NAD(P)-binding domain and ferridoxin-like domain
DS0823_v1_0657	54347569	CDS	2	702365	703063	699		LUD_dom domain-containing protein
DS0823_v1_0658	54347570	CDS	-1	703164	707051	3888	hrpA	ATP-dependent RNA helicase HrpA
DS0823_v1_0659	54347571	CDS	-2	707063	707305	243		protein of unknown function
DS0823_v1_0660	54347572	CDS	3	707466	708071	606	azoR	FMN dependent NADH:quinone oxidoreductase
DS0823_v1_0661	54347573	CDS	-1	708168	708443	276		lipoprotein YnbE (modular protein)
DS0823_v1_0662	54347574	CDS	-3	708484	711087	2604		DctA-YdbH domain-containing protein
DS0823_v1_0663	54347575	CDS	1	711409	712962	1554	aer	Aerotaxis receptor
DS0823_v1_0664	54347576	CDS	3	713157	714149	993	ldhA	D-lactate dehydrogenase
DS0823_v1_0665	54347577	CDS	-3	714196	714474	279		Putative lipoprotein
DS0823_v1_0666	54347578	CDS	2	714791	716755	1965	tse	Methyl-accepting chemotaxis serine transducer
DS0823_v1_0667	54347579	CDS	-1	716865	717362	498		conserved exported protein of unknown function
DS0823_v1_0669	54347581	CDS	1	717769	719847	2079		protein of unknown function
DS0823_v1_0668	54347580	CDS	-1	717900	718115	216		conserved protein of unknown function
DS0823_v1_0670	54347582	CDS	3	719997	720938	942	ttcA	tRNA cytosine(32) 2-sulfurtransferase TtcA
DS0823_v1_0671	54347583	CDS	-3	720940	721194	255		protein of unknown function
DS0823_v1_miscRNA26	84553340	misc_RNA	-1	721088	721202	115		frnS
DS0823_v1_0672	54347584	CDS	-1	721320	722306	987	zntB	Zn(2(+)):H(+) symporter
DS0823_v1_0673	54347585	CDS	3	722133	722423	291		protein of unknown function
DS0823_v1_0674	54347586	CDS	-1	722505	724136	1632	mppA	murein tripeptide ABC transporter periplasmic binding protein
DS0823_v1_0675	54347587	CDS	1	724525	725256	732	mpaA	murein tripeptide amidase A
DS0823_v1_0676	54347588	CDS	2	725312	725815	504	tpx	lipid hydroperoxide peroxidase
DS0823_v1_0677	54347589	CDS	-2	725939	727351	1413		Putative MFS transporter
DS0823_v1_0678	54347590	CDS	1	727504	728421	918		Transcriptional regulator
DS0823_v1_0679	54347591	CDS	-2	728435	730768	2334		Family S45 unassigned peptidase
DS0823_v1_0680	54347592	CDS	1	730882	731430	549		N-acetyltransferase domain-containing protein
DS0823_v1_0681	54347593	CDS	2	731483	731749	267		protein of unknown function
DS0823_v1_0682	54347594	CDS	1	731740	731919	180		conserved protein of unknown function
DS0823_v1_0683	54347595	CDS	-3	731875	732279	405		SnoaL-like domain-containing protein
DS0823_v1_0684	54347596	CDS	-1	732354	733505	1152	yqiG	putative NADH-dependent flavin oxidoreductase YqiG
DS0823_v1_0685	54347597	CDS	1	733660	734553	894	pgrR	DNA-binding transcriptional repressor PgrR
DS0823_v1_0686	54347598	CDS	-2	734672	736285	1614	tyrR	DNA-binding transcriptional dual regulator TyrR
DS0823_v1_0687	54347599	CDS	-1	736356	737918	1563		Acetylornithine deacetylase/Succinyl-diaminopimelate desuccinylase-related deacylase
DS0823_v1_0688	54347600	CDS	-2	738236	739654	1419		Transporter
DS0823_v1_0689	54347601	CDS	-2	739919	740974	1056	ycjF	conserved inner membrane protein YcjF
DS0823_v1_0690	54347602	CDS	-3	740971	742386	1416		conserved protein of unknown function
DS0823_v1_0691	54347603	CDS	-2	742568	742930	363	pspC	phage shock protein C
DS0823_v1_0692	54347604	CDS	-3	742927	743157	231	pspB	phage shock protein B
DS0823_v1_0693	54347605	CDS	-3	743221	743886	666	pspA	phage shock protein A
DS0823_v1_0694	54347606	CDS	1	744106	745104	999	pspF	DNA-binding transcriptional dual regulator PspF
DS0823_v1_0695	54347607	CDS	-2	745217	746407	1191		47 kDa protein
DS0823_v1_0696	54347608	CDS	1	746629	748389	1761	sapA	putative periplasmic binding protein SapA
DS0823_v1_0697	54347609	CDS	3	748386	749351	966	sapB	putrescine ABC exporter membrane subunit SapB
DS0823_v1_0698	54347610	CDS	1	749338	750228	891	sapC	putrescine ABC exporter membrane protein SapC
DS0823_v1_0699	54347611	CDS	1	750244	751236	993	sapD	putrescine ABC exporter ATP binding protein SapD
DS0823_v1_0700	54347612	CDS	3	751236	752051	816	sapF	putrescine ABC exporter ATP binding protein SapF
DS0823_v1_0701	54347613	CDS	1	752203	752994	792	fabI	enoyl-[acyl-carrier-protein] reductase
DS0823_v1_0702	54347614	CDS	-2	753140	753373	234		Hydrogen peroxide-inducible genes activator
DS0823_v1_0703	54347615	CDS	-1	753399	754043	645		Hydrogen peroxide-inducible genes activator
DS0823_v1_0704	54347616	CDS	2	754247	756556	2310	ydeP	Protein YdeP
DS0823_v1_0705	54347617	CDS	2	756722	758653	1932	rnb	RNase II
DS0823_v1_0706	54347618	CDS	1	758758	759675	918		Oxidoreductase
DS0823_v1_0707	54347619	CDS	2	760004	762070	2067	cstA	carbon starvation protein A
DS0823_v1_0708	54347620	CDS	-3	762175	763191	1017	kdgT	2-dehydro-3-deoxy-D-gluconate:H(+) symporter
DS0823_v1_0709	54347621	CDS	-3	763576	764274	699	araD	L-ribulose-5-phosphate 4-epimerase AraD
DS0823_v1_0710	54347622	CDS	-2	764573	764872	300		protein of unknown function
DS0823_v1_0711	54347623	CDS	2	764603	764818	216	osmB	osmotically-inducible lipoprotein OsmB
DS0823_v1_0712	54347624	CDS	-3	764938	765264	327	yciH	putative translation factor
DS0823_v1_0713	54347625	CDS	-1	765264	765998	735	pyrF	orotidine-5'-phosphate decarboxylase
DS0823_v1_0714	54347626	CDS	1	765967	766134	168		protein of unknown function
DS0823_v1_0715	54347627	CDS	-1	766176	767345	1170	lapB	lipopolysaccharide assembly protein B
DS0823_v1_0716	54347628	CDS	-2	767357	767665	309	lapA	lipopolysaccharide assembly protein A
DS0823_v1_0717	54347629	CDS	-1	767910	768680	771	pgpB	phosphatidylglycerophosphatase B
DS0823_v1_0718	54347630	CDS	2	768935	769528	594	ribA	GTP cyclohydrolase 2
DS0823_v1_0719	54347631	CDS	-1	769569	771203	1635	oppA	oligopeptide ABC transporter periplasmic binding protein
DS0823_v1_0720	54347632	CDS	-2	771377	774058	2682	acnA	aconitate hydratase 1
DS0823_v1_0721	54347633	CDS	1	774514	775128	615	gstA	glutathione S-transferase GstA
DS0823_v1_0722	54347634	CDS	-3	775249	776109	861	pdxY	pyridoxal kinase 2
DS0823_v1_0723	54347635	CDS	-3	776341	777615	1275	tyrS	tyrosine--tRNA ligase
DS0823_v1_0724	54347636	CDS	-2	777497	777793	297		protein of unknown function
DS0823_v1_0725	54347637	CDS	-1	777756	778508	753	pdxH	pyridoxal 5-phosphate synthase
DS0823_v1_0726	54347638	CDS	-1	778608	778913	306	mliC	inhibitor of c-type lysozyme
DS0823_v1_0727	54347639	CDS	-3	779020	780132	1113	anmK	anhydro-N-acetylmuramic acid kinase
DS0823_v1_0728	54347640	CDS	-1	780129	780308	180		protein of unknown function
DS0823_v1_0729	54347641	CDS	3	780477	780944	468	slyB	outer membrane lipoprotein SlyB
DS0823_v1_0730	54347642	CDS	-2	781250	781687	438	slyA	DNA-binding transcriptional dual regulator SlyA
DS0823_v1_0731	54347643	CDS	-3	781861	782100	240		conserved protein of unknown function
DS0823_v1_0732	54347644	CDS	1	782329	782772	444	gloA	glyoxalase I
DS0823_v1_0733	54347645	CDS	1	782914	783591	678	rnt	RNase T
DS0823_v1_0734	54347646	CDS	-3	783700	784050	351	grxD	glutaredoxin 4
DS0823_v1_0735	54347647	CDS	2	784397	785368	972		NLPC_P60 domain-containing protein
DS0823_v1_0736	54347648	CDS	3	785979	787004	1026	purR	DNA-binding transcriptional repressor PurR
DS0823_v1_0737	54347649	CDS	3	787425	788576	1152	cfa	cyclopropane fatty acyl phospholipid synthase
DS0823_v1_0738	54347650	CDS	-3	788689	789342	654	ribC	riboflavin synthase
DS0823_v1_0739	54347651	CDS	3	789624	790997	1374	mdtK	multidrug efflux pump MdtK
DS0823_v1_tRNA1	54351450	tRNA	1	791159	791235	77		Val tRNA
DS0823_v1_tRNA2	54351451	tRNA	1	791662	791738	77		Val tRNA
DS0823_v1_0740	54347652	CDS	-1	791904	793088	1185	yieL	putative hydrolase YieL
DS0823_v1_0741	54347653	CDS	-2	793145	794761	1617	bglH	carbohydrate-specific outer membrane porin
DS0823_v1_0742	54347654	CDS	-1	794892	796289	1398	bglB	6-phospho-beta-glucosidase B
DS0823_v1_0743	54347655	CDS	-1	796323	798215	1893	bglF	beta-glucoside specific PTS enzyme II/BglG kinase/BglG phosphatase
DS0823_v1_0744	54347656	CDS	2	798287	798535	249		protein of unknown function
DS0823_v1_0745	54347657	CDS	-1	798585	799436	852	bglG	transcriptional antiterminator BglG
DS0823_v1_0746	54347658	CDS	2	800129	801541	1413	pykF	pyruvate kinase I
DS0823_v1_0747	54347659	CDS	3	801849	802085	237	lpp	murein lipoprotein
DS0823_v1_0748	54347660	CDS	2	802097	802273	177		conserved protein of unknown function
DS0823_v1_0749	54347661	CDS	-2	802286	803284	999	ldtC	L
DS0823_v1_0750	54347662	CDS	-3	803527	803973	447	sufE	sulfur acceptor for SufS cysteine desulfurase
DS0823_v1_0751	54347663	CDS	-1	804012	805250	1239	sufS	L-cysteine desulfurase
DS0823_v1_0752	54347664	CDS	-2	805247	806539	1293	sufD	Fe-S cluster scaffold complex subunit SufD
DS0823_v1_0753	54347665	CDS	-1	806514	807260	747	sufC	Fe-S cluster scaffold complex subunit SufC
DS0823_v1_0754	54347666	CDS	-3	807349	808848	1500	sufB	Fe-S cluster scaffold complex subunit SufB
DS0823_v1_0755	54347667	CDS	-1	808863	809294	432	sufA	iron-sulfur cluster insertion protein SufA
DS0823_v1_0756	54347668	CDS	3	809385	809477	93		protein of unknown function
DS0823_v1_0757	54347669	CDS	1	809764	810165	402		conserved protein of unknown function
DS0823_v1_0758	54347670	CDS	-1	810237	810659	423	menI	1
DS0823_v1_0759	54347671	CDS	-2	810659	813718	3060	ydiJ	putative FAD-linked oxidoreductase
DS0823_v1_0760	54347672	CDS	1	813835	814050	216		protein of unknown function
DS0823_v1_0761	54347673	CDS	1	814060	815160	1101	ydiK	putative transporter YdiK
DS0823_v1_miscRNA67	84553381	misc_RNA	1	815400	815504	105		RprA
DS0823_v1_0762	54347674	CDS	-2	815669	818047	2379	ppsA	phosphoenolpyruvate synthetase
DS0823_v1_0763	54347675	CDS	1	818362	819183	822	ppsR	posphoenolpyruvate synthetase regulatory protein
DS0823_v1_0764	54347676	CDS	1	819493	820545	1053	aroH	3-deoxy-7-phosphoheptulonate synthase
DS0823_v1_0765	54347677	CDS	-1	821106	821669	564	pqiC	intermembrane transport lipoprotein PqiC
DS0823_v1_0766	54347678	CDS	-2	821666	823312	1647	pqiB	intermembrane transport protein PqiB
DS0823_v1_0767	54347679	CDS	-1	823299	824567	1269	pqiA	intermembrane transport protein PqiA
DS0823_v1_0768	54347680	CDS	-1	824901	826835	1935	uup	ATP-binding protein with possible role in replication
DS0823_v1_0769	54347681	CDS	-2	826841	828964	2124	rlmL	fused 23S rRNA m(2)G2445 methyltransferase and 23S rRNA m(7)G2069 methyltransferase
DS0823_v1_0770	54347682	CDS	3	829167	830270	1104	ycbX	6-N-hydroxylaminopurine resistance protein
DS0823_v1_0771	54347683	CDS	-1	830352	830906	555	zapC	cell division protein ZapC
DS0823_v1_0772	54347684	CDS	-2	831185	832192	1008	pyrD	dihydroorotate dehydrogenase
DS0823_v1_miscRNA57	84553371	misc_RNA	-1	832187	832259	73		PyrD_leader
DS0823_v1_0773	54347685	CDS	1	832516	833070	555	ssuE	NADPH-dependent FMN reductase
DS0823_v1_0774	54347686	CDS	1	833101	834060	960	ssuA	aliphatic sulfonate ABC transporter periplasmic binding protein
DS0823_v1_0775	54347687	CDS	3	834090	835226	1137	ssuD	FMNH2-dependent alkanesulfonate monooxygenase
DS0823_v1_0776	54347688	CDS	1	835237	836028	792	ssuC	aliphatic sulfonate ABC transporter membrane subunit
DS0823_v1_0777	54347689	CDS	3	836025	836846	822	ssuB	aliphatic sulfonate ABC transporter ATP binding subunit
DS0823_v1_0778	54347690	CDS	-1	836901	839354	2454		conserved protein of unknown function
DS0823_v1_0779	54347691	CDS	-1	839388	842177	2790		AAA domain-containing protein
DS0823_v1_0780	54347692	CDS	-1	842400	845015	2616	pepN	aminopeptidase N
DS0823_v1_0781	54347693	CDS	3	845058	845339	282		protein of unknown function
DS0823_v1_0782	54347694	CDS	1	845629	846834	1206	pncB	nicotinate phosphoribosyltransferase
DS0823_v1_0783	54347695	CDS	2	847013	848413	1401	asnS	asparagine--tRNA ligase
DS0823_v1_0784	54347696	CDS	2	848708	849799	1092	ompF	outer membrane porin F
DS0823_v1_0785	54347697	CDS	1	850351	851460	1110	ompF	outer membrane porin F
DS0823_v1_0786	54347698	CDS	-2	851516	851722	207		protein of unknown function
DS0823_v1_0787	54347699	CDS	2	852137	853219	1083	ompF	outer membrane porin F
DS0823_v1_0788	54347700	CDS	1	853411	854601	1191	aspC	aspartate aminotransferase
DS0823_v1_0789	54347701	CDS	-1	854694	855332	639	gloC	hydroxyacylglutathione hydrolase GloC
DS0823_v1_0790	54347702	CDS	-1	855399	855947	549		Putative exported protein
DS0823_v1_0791	54347703	CDS	-1	856146	857834	1689	ldtD	L
DS0823_v1_0792	54347704	CDS	-2	858161	859612	1452	selO	Protein adenylyltransferase SelO
DS0823_v1_0793	54347705	CDS	-1	859974	860708	735		EAL domain-containing protein
DS0823_v1_0794	54347706	CDS	-1	861033	862049	1017	lplA	lipoate--protein ligase A
DS0823_v1_0795	54347707	CDS	-3	862096	862560	465	nlpC	NlpC/P60 family lipoprotein NlpC
DS0823_v1_0796	54347708	CDS	-1	862752	863522	771	btuD	vitamin B12 ABC transporter ATP binding subunit
DS0823_v1_0797	54347709	CDS	-2	863525	864076	552	btuE	thioredoxin/glutathione peroxidase
DS0823_v1_0798	54347710	CDS	-1	864135	865136	1002	btuC	vitamin B12 ABC transporter membrane subunit
DS0823_v1_0799	54347711	CDS	3	865461	865715	255		conserved protein of unknown function
DS0823_v1_0800	54347712	CDS	-1	865707	866537	831	cobB	protein-lysine deacetylase/desuccinylase
DS0823_v1_0801	54347713	CDS	-2	866621	867556	936	nagK	N-acetyl-D-glucosamine kinase
DS0823_v1_0802	54347714	CDS	-1	867621	868868	1248	lolE	lipoprotein release complex - inner membrane subunit
DS0823_v1_0803	54347715	CDS	-2	868865	869572	708	lolD	lipoprotein release complex - ATP binding subunit
DS0823_v1_0804	54347716	CDS	-1	869565	870767	1203	lolC	lipoprotein release complex - inner membrane subunit
DS0823_v1_0805	54347717	CDS	2	870896	874348	3453	mfd	transcription-repair coupling factor
DS0823_v1_0806	54347718	CDS	-1	874362	874550	189		protein of unknown function
DS0823_v1_0807	54347719	CDS	1	874648	876153	1506		Cyclic-guanylate-specific phosphodiesterase
DS0823_v1_0808	54347720	CDS	2	876278	877627	1350	yegD	HSP70 family protein YegD
DS0823_v1_0809	54347721	CDS	-3	877684	878499	816		Putative arylamine N-acetyltransferase
DS0823_v1_0810	54347722	CDS	-2	878675	881050	2376		Alpha-glucosidase
DS0823_v1_0811	54347723	CDS	-1	881079	882377	1299	exuT	Hexuronate transporter
DS0823_v1_0812	54347724	CDS	3	882654	883754	1101		Transcriptional regulator
DS0823_v1_0813	54347725	CDS	-1	883830	884369	540		Putative membrane protein
DS0823_v1_0814	54347726	CDS	-1	884730	886088	1359	ndh	NADH:quinone oxidoreductase II
DS0823_v1_0815	54347727	CDS	-1	886332	886874	543		conserved protein of unknown function
DS0823_v1_0816	54347728	CDS	-1	886911	887936	1026	nagZ	beta-N-acetylhexosaminidase
DS0823_v1_0817	54347729	CDS	-1	888066	888929	864	thiK	Thiamine kinase
DS0823_v1_0818	54347730	CDS	-3	888907	889497	591	lpoB	outer membrane lipoprotein - activator of MrcB activity
DS0823_v1_0819	54347731	CDS	-3	889519	889902	384		YcfL protein: an outer membrane lipoprotein that is part of a salvage cluster
DS0823_v1_0820	54347732	CDS	-2	889910	890260	351	hinT	purine nucleoside phosphoramidase
DS0823_v1_0821	54347733	CDS	-1	890499	891560	1062	hcxB	Hydroxycarboxylate dehydrogenase B
DS0823_v1_0822	54347734	CDS	-1	891858	893291	1434	ptsG	glucose-specific PTS enzyme IIBC component
DS0823_v1_0823	54347735	CDS	-1	893355	893537	183		protein of unknown function
DS0823_v1_0824	54347736	CDS	-3	893608	894402	795	ycfH	putative metal-dependent hydrolase YcfH
DS0823_v1_0825	54347737	CDS	-2	894422	895432	1011	holB	DNA polymerase III subunit delta'
DS0823_v1_0826	54347738	CDS	-1	895440	896084	645	tmk	Thymidylate kinase
DS0823_v1_0827	54347739	CDS	-3	896074	897105	1032	mltG	endolytic murein transglycosylase
DS0823_v1_0828	54347740	CDS	-3	897112	897915	804	pabC	aminodeoxychorismate lyase
DS0823_v1_0829	54347741	CDS	-2	898055	899293	1239	fabF	beta-ketoacyl-[acyl carrier protein] synthase II
DS0823_v1_0830	54347742	CDS	-1	899379	899615	237	acpP	acyl carrier protein
DS0823_v1_0831	54347743	CDS	-3	899770	900504	735	fabG	3-oxoacyl-[acyl-carrier-protein] reductase FabG
DS0823_v1_0832	54347744	CDS	-1	900519	901448	930	fabD	[acyl-carrier-protein] S-malonyltransferase
DS0823_v1_0833	54347745	CDS	-3	901468	902418	951	fabH	beta-ketoacyl-[acyl carrier protein] synthase III
DS0823_v1_0834	54347746	CDS	-3	902425	903213	789	plsX	Phosphate acyltransferase
DS0823_v1_0835	54347747	CDS	-1	903498	903668	171	rpmF	50S ribosomal subunit protein L32
DS0823_v1_0836	54347748	CDS	-3	903685	904206	522	yceD	Large ribosomal RNA subunit accumulation protein YceD
DS0823_v1_0837	54347749	CDS	2	904367	904951	585	yceF	m(7)GTP pyrophosphatase
DS0823_v1_0838	54347750	CDS	-1	905007	905963	957	rluC	23S rRNA pseudouridine(955/2504/2580) synthase
DS0823_v1_miscRNA3	84553317	misc_RNA	1	906177	906513	337		rne5
DS0823_v1_0839	54347751	CDS	2	906542	909748	3207	rne	ribonuclease E
DS0823_v1_0840	54347752	CDS	-2	909821	910111	291		ABM domain-containing protein
DS0823_v1_0841	54347753	CDS	2	910289	911332	1044	pyrC	dihydroorotase
DS0823_v1_0842	54347754	CDS	3	911448	911690	243	dinI	DNA damage-inducible protein I
DS0823_v1_0843	54347755	CDS	3	911985	912239	255	bssS	regulator of biofilm formation
DS0823_v1_0844	54347756	CDS	1	912616	913170	555	yceJ	putative cytochrome b561
DS0823_v1_0845	54347757	CDS	2	913199	913777	579	yceI	protein YceI
DS0823_v1_0846	54347758	CDS	-2	913826	914884	1059	trhO	tRNA uridine(34) hydroxylase
DS0823_v1_0847	54347759	CDS	1	915094	916191	1098	namA	NADPH dehydrogenase
DS0823_v1_0848	54347760	CDS	3	916479	917345	867	lpxL	lauroyl acyltransferase
DS0823_v1_0849	54347761	CDS	3	917376	918602	1227	mdtG	efflux pump MdtG
DS0823_v1_0850	54347762	CDS	-1	918708	921260	2553	opgH	osmoregulated periplasmic glucans (OPGs) biosynthesis protein H
DS0823_v1_0851	54347763	CDS	-3	921253	922821	1569	opgG	osmoregulated periplasmic glucans (OPGs) biosynthesis protein G
DS0823_v1_0852	54347764	CDS	3	923226	923648	423		conserved protein of unknown function
DS0823_v1_0853	54347765	CDS	3	923817	925304	1488		Iron-uptake factor PiuB
DS0823_v1_0854	54347766	CDS	-2	925451	927115	1665		Methyl-accepting chemotaxis protein I (Serine chemoreceptor protein)
DS0823_v1_0855	54347767	CDS	-2	928214	928489	276		conserved protein of unknown function
DS0823_v1_0856	54347768	CDS	-1	928536	928706	171		protein of unknown function
DS0823_v1_0857	54347769	CDS	2	929084	929269	186		conserved protein of unknown function
DS0823_v1_0858	54347770	CDS	-3	929434	929898	465	matP	macrodomain Ter protein
DS0823_v1_0859	54347771	CDS	-3	929965	930153	189		protein of unknown function
DS0823_v1_0860	54347772	CDS	1	930109	931839	1731	ycbZ	putative ATP-dependent protease YcbZ
DS0823_v1_0861	54347773	CDS	1	931930	932448	519	fabA	beta-hydroxyacyl-acyl carrier protein dehydratase/isomerase
DS0823_v1_0862	54347774	CDS	-2	932618	934285	1668	betA	choline dehydrogenase
DS0823_v1_0863	54347775	CDS	-3	934303	935775	1473	betB	betaine aldehyde dehydrogenase
DS0823_v1_0864	54347776	CDS	-1	935778	936392	615	betI	DNA-binding transcriptional repressor BetI
DS0823_v1_0865	54347777	CDS	2	936677	937315	639		Putative 4-deoxy-L-threo-5-hexosulose-uronate ketol-isomerase
DS0823_v1_tRNA3	54351452	tRNA	1	937500	937589	90		Ser tRNA
DS0823_v1_0866	54347778	CDS	2	938036	939640	1605		Methyl-accepting chemotaxis protein I (Serine chemoreceptor protein)
DS0823_v1_0867	54347779	CDS	-2	939710	940498	789		Phosphate starvation-inducible protein PhoH
DS0823_v1_miscRNA8	84553322	misc_RNA	1	939715	939908	194		Ysr251
DS0823_v1_0868	54347780	CDS	-1	941031	941543	513	fliZ	DNA-binding transcriptional regulator FliZ
DS0823_v1_0869	54347781	CDS	-1	941598	942320	723	fliA	RNA polymerase
DS0823_v1_0870	54347782	CDS	-3	942622	944049	1428		conserved protein of unknown function
DS0823_v1_0871	54347783	CDS	-2	944153	945238	1086		Methyltransferase FkbM
DS0823_v1_0872	54347784	CDS	-3	945430	946563	1134		Myo-inositol 2-dehydrogenase
DS0823_v1_0873	54347785	CDS	-1	946560	947741	1182		Carbamoyl-phosphate synthase small chain
DS0823_v1_0874	54347786	CDS	-2	947828	948955	1128	vioA	dTDP-4-amino-4
DS0823_v1_0875	54347787	CDS	-3	949081	952533	3453		Putative O-linked N-acetylglucosamine transferase
DS0823_v1_0876	54347788	CDS	-1	952761	953603	843	fliC	Flagellin
DS0823_v1_0877	54347789	CDS	2	954338	955798	1461	fliD	flagellar filament capping protein
DS0823_v1_0878	54347790	CDS	2	955898	956314	417	fliS	flagellar biosynthesis protein FliS
DS0823_v1_0879	54347791	CDS	1	956314	956676	363	fliT	Flagellar protein FliT
DS0823_v1_0880	54347792	CDS	-1	956835	957149	315	fliE	flagellar basal-body protein FliE
DS0823_v1_0881	54347793	CDS	2	957482	959203	1722	fliF	flagellar basal-body MS-ring and collar protein
DS0823_v1_0882	54347794	CDS	1	959200	960192	993	fliG	flagellar motor switch protein FliG
DS0823_v1_0883	54347795	CDS	2	960167	960922	756	fliH	flagellar biosynthesis protein FliH
DS0823_v1_0884	54347796	CDS	1	960922	962292	1371	fliI	flagellum-specific ATP synthase FliI
DS0823_v1_0885	54347797	CDS	3	962301	962741	441	fliJ	flagellar biosynthesis protein FliJ
DS0823_v1_0886	54347798	CDS	2	962744	964066	1323		Flagellar hook-length control protein fliK
DS0823_v1_0887	54347799	CDS	3	964200	964688	489	fliL	flagellar protein FliL
DS0823_v1_0888	54347800	CDS	2	964694	965710	1017	fliM	flagellar motor switch protein FliM
DS0823_v1_0889	54347801	CDS	3	965703	966119	417	fliN	flagellar motor switch protein FliN
DS0823_v1_0890	54347802	CDS	2	966119	966535	417	mopB	Protein MopB
DS0823_v1_0891	54347803	CDS	1	966532	967308	777	fliP	flagellar biosynthesis protein FliP
DS0823_v1_0892	54347804	CDS	2	967352	967621	270	fliQ	flagellar biosynthesis protein FliQ
DS0823_v1_0893	54347805	CDS	1	967624	968406	783	fliR	flagellar biosynthesis protein FliR
DS0823_v1_0894	54347806	CDS	-2	968576	969505	930	flgL	flagellar hook-filament junction protein 2
DS0823_v1_0895	54347807	CDS	-3	969538	971460	1923		Flagellar hook-associated protein flgK
DS0823_v1_0896	54347808	CDS	-3	971587	972537	951	flgJ	putative peptidoglycan hydrolase FlgJ
DS0823_v1_0897	54347809	CDS	-1	972537	973646	1110	flgI	flagellar P-ring protein
DS0823_v1_0898	54347810	CDS	-3	973663	974382	720	flgH	flagellar L-ring protein
DS0823_v1_0899	54347811	CDS	-2	974513	975295	783	flgG	flagellar basal-body rod protein FlgG
DS0823_v1_0900	54347812	CDS	-3	975322	976077	756	flgF	flagellar basal-body rod protein FlgF
DS0823_v1_0901	54347813	CDS	-3	976099	977298	1200	flgE	flagellar hook protein FlgE
DS0823_v1_0902	54347814	CDS	-3	977365	978036	672	flgD	flagellar biosynthesis
DS0823_v1_0903	54347815	CDS	-3	978049	978453	405	flgC	flagellar basal-body rod protein FlgC
DS0823_v1_0904	54347816	CDS	-3	978487	978906	420	flgB	flagellar basal-body rod protein FlgB
DS0823_v1_0905	54347817	CDS	2	979073	979741	669	flgA	flagellar basal body P-ring formation protein FlgA
DS0823_v1_0906	54347818	CDS	2	979886	980185	300	flgM	anti-sigma factor for FliA (sigma(28))
DS0823_v1_0907	54347819	CDS	3	980190	980627	438	flgN	Flagella synthesis protein FlgN
DS0823_v1_0908	54347820	CDS	-3	980698	981120	423		Flagellar protein FlhE
DS0823_v1_0909	54347821	CDS	-1	981120	983207	2088	flhA	flagellar biosynthesis protein FlhA
DS0823_v1_0910	54347822	CDS	-3	983200	984351	1152	flhB	flagellar biosynthesis protein FlhB
DS0823_v1_0911	54347823	CDS	-1	984579	985223	645	cheZ	chemotaxis protein CheZ
DS0823_v1_0912	54347824	fCDS	-1	985233	985622	390	cheY	chemotaxis protein CheY
DS0823_v1_0913	54347825	CDS	-3	985657	986709	1053	cheB	protein-glutamate methylesterase/protein glutamine deamidase
DS0823_v1_0914	54347826	CDS	-1	986709	987581	873	cheR	chemotaxis protein methyltransferase
DS0823_v1_0915	54347827	CDS	-1	988287	989987	1701	tsr	methyl-accepting chemotaxis protein Tsr
DS0823_v1_0916	54347828	CDS	-1	990105	990602	498	cheW	chemotaxis protein CheW
DS0823_v1_0917	54347829	fCDS	-2	990638	992671	2034	cheA	chemotaxis protein CheA
DS0823_v1_0918	54347830	CDS	-3	992677	993807	1131	motB	motility protein B
DS0823_v1_0919	54347831	CDS	-1	993804	994691	888	motA	motility protein A
DS0823_v1_0920	54347832	CDS	-2	994826	995407	582	flhC	DNA-binding transcriptional dual regulator FlhC
DS0823_v1_0921	54347833	CDS	-3	995407	995757	351	flhD	DNA-binding transcriptional dual regulator FlhD
DS0823_v1_0922	54347834	CDS	2	996380	996901	522		Putative oxidoreductase YqhD
DS0823_v1_0923	54347835	CDS	1	997135	998862	1728	trg	methyl-accepting chemotaxis protein Trg
DS0823_v1_0924	54347836	CDS	-2	998900	999094	195	dsrB	protein DsrB
DS0823_v1_0925	54347837	CDS	-3	999280	999606	327		protein of unknown function
DS0823_v1_0926	54347838	CDS	3	999960	1001396	1437	yeeO	FMN/FAD exporter
DS0823_v1_0927	54347839	CDS	1	1001302	1001502	201		protein of unknown function
DS0823_v1_0928	54347840	CDS	2	1001654	1002031	378		Soluble cytochrome b562
DS0823_v1_0929	54347841	CDS	1	1002436	1003713	1278	celZ	Endoglucanase Z
DS0823_v1_0930	54347842	CDS	-2	1003784	1005061	1278	pelL	Pectate lyase L
DS0823_v1_0931	54347843	CDS	1	1005757	1006068	312		Holin
DS0823_v1_0932	54347844	CDS	2	1006058	1006546	489		Lysozyme
DS0823_v1_0933	54347845	CDS	1	1006543	1006983	441		Cys-tRNA(Pro) deacylase YbaK
DS0823_v1_0934	54347846	CDS	2	1006820	1007155	336		Conserved phage protein (Thought to be involved in host lysis)
DS0823_v1_0935	54347847	CDS	-1	1007595	1007792	198		conserved protein of unknown function
DS0823_v1_tRNA73	54351522	tRNA	-1	1008304	1008390	87		Leu tRNA
DS0823_v1_tRNA72	54351521	tRNA	-1	1008399	1008472	74		Cys tRNA
DS0823_v1_0936	54347848	CDS	1	1008661	1008909	249		protein of unknown function
DS0823_v1_0937	54347849	CDS	-2	1008944	1010359	1416		Multi antimicrobial extrusion protein (Na(+)/drug antiporter)
DS0823_v1_0938	54347850	CDS	-2	1010564	1011106	543		Acyl dehydratase
DS0823_v1_0939	54347851	CDS	-3	1011223	1011948	726		Hydroxyacylglutathione hydrolase
DS0823_v1_0940	54347852	CDS	-1	1012242	1013528	1287		Putative cytochrome P450 hydroxylase
DS0823_v1_0941	54347853	CDS	-3	1013656	1019382	5727		Peptide synthetase
DS0823_v1_0942	54347854	CDS	-1	1019379	1022870	3492		Peptide synthetase
DS0823_v1_0943	54347855	CDS	-3	1022974	1029876	6903		Peptide synthetase
DS0823_v1_0944	54347856	CDS	-3	1029880	1031766	1887		Malonyl CoA-acyl carrier protein transacylase
DS0823_v1_0945	54347857	CDS	-1	1031838	1032107	270		Carrier domain-containing protein
DS0823_v1_0946	54347858	CDS	-1	1032132	1033376	1245		2-amino-3-ketobutyrate coenzyme A ligase
DS0823_v1_0947	54347859	CDS	-1	1033428	1034417	990		Dihydroflavonol-4-reductase
DS0823_v1_0948	54347860	CDS	-2	1034414	1050490	16077		Malonyl CoA-acyl carrier protein transacylase
DS0823_v1_0949	54347861	CDS	3	1051554	1052057	504		conserved membrane protein of unknown function
DS0823_v1_0950	54347862	CDS	-3	1052062	1052238	177		protein of unknown function
DS0823_v1_0951	54347863	CDS	3	1052313	1052513	201		protein of unknown function
DS0823_v1_tRNA71	54351520	tRNA	-1	1052399	1052474	76		Gly tRNA
DS0823_v1_0952	54347864	CDS	-1	1052616	1053164	549	pgsA	phosphatidylglycerophosphate synthase
DS0823_v1_0953	54347865	CDS	-1	1053222	1055054	1833	uvrC	excision nuclease subunit C
DS0823_v1_0954	54347866	CDS	-3	1055047	1055703	657	uvrY	DNA-binding transcriptional activator UvrY
DS0823_v1_0955	54347867	CDS	1	1056355	1056579	225		conserved protein of unknown function
DS0823_v1_tRNA70	54351519	tRNA	-1	1056900	1056975	76		Lys tRNA
DS0823_v1_0956	54347868	CDS	1	1057303	1058706	1404	cycA	serine/alanine/glycine/cycloserine:H(+)symporter
DS0823_v1_0957	54347869	CDS	-3	1058773	1059048	276		LysR family transcriptional regulator
DS0823_v1_tRNA4	54351453	tRNA	1	1059433	1059508	76		Asn tRNA
DS0823_v1_0958	54347870	CDS	3	1059918	1060085	168		protein of unknown function
DS0823_v1_0959	54347871	CDS	1	1060123	1061370	1248		RhlB
DS0823_v1_0960	54347872	CDS	2	1061675	1063438	1764	ggt	Glutathione hydrolase proenzyme
DS0823_v1_0961	54347873	CDS	3	1063389	1063604	216		protein of unknown function
DS0823_v1_0962	54347874	CDS	-2	1063637	1065202	1566	tse	Methyl-accepting chemotaxis serine transducer
DS0823_v1_0963	54347875	CDS	3	1065609	1066625	1017		Putative carboxypeptidase VC_A0337
DS0823_v1_0964	54347876	CDS	-2	1066616	1067518	903		Transcriptional regulator
DS0823_v1_0965	54347877	CDS	2	1067873	1069048	1176	ybdL	Methionine aminotransferase
DS0823_v1_0966	54347878	CDS	3	1069167	1069943	777	argT	lysine/arginine/ornithine ABC transporter periplasmic binding protein
DS0823_v1_0967	54347879	CDS	-3	1070056	1071207	1152		conserved protein of unknown function
DS0823_v1_0968	54347880	CDS	2	1071389	1071988	600		Putative NADPH:quinone oxidoreductase
DS0823_v1_0969	54347881	CDS	-2	1072034	1072864	831		Uroporphyrinogen-III methyltransferase
DS0823_v1_0970	54347882	CDS	-2	1072892	1075540	2649	nasA	Nitrate reductase
DS0823_v1_0971	54347883	CDS	-3	1075537	1079709	4173		Nitrite reductase NAD(P)H large subunit
DS0823_v1_0972	54347884	CDS	-3	1079722	1080516	795	nasD	Nitrate transport protein NasD
DS0823_v1_0973	54347885	CDS	-2	1080527	1081504	978	nrtB	Nitrate import permease protein NrtB
DS0823_v1_0974	54347886	CDS	-2	1081517	1082848	1332		Nitrate ABC transporter
DS0823_v1_0975	54347887	CDS	-2	1083266	1084552	1287		Response regulator NasT
DS0823_v1_0976	54347888	CDS	-1	1084971	1086368	1398	oprM	Outer membrane protein OprM
DS0823_v1_0977	54347889	CDS	-2	1086368	1089535	3168	acrB	multidrug efflux pump RND permease AcrB
DS0823_v1_0978	54347890	CDS	-3	1089538	1090683	1146	acrA	multidrug efflux pump membrane fusion lipoprotein AcrA
DS0823_v1_0979	54347891	CDS	3	1090806	1091402	597		TetR family transcriptional regulator
DS0823_v1_0980	54347892	CDS	2	1091399	1092616	1218	ydgK	Uncharacterized MFS-type transporter YdgK
DS0823_v1_0981	54347893	CDS	-1	1092717	1093703	987		Alpha/beta hydrolase fold-3 domain protein
DS0823_v1_0982	54347894	CDS	-2	1094114	1095067	954	fdhE	formate dehydrogenase formation protein
DS0823_v1_0983	54347895	CDS	2	1095449	1096753	1305	nicT	Putative metabolite transport protein NicT
DS0823_v1_0984	54347896	CDS	-2	1097204	1097839	636	fdoI	formate dehydrogenase O subunit gamma
DS0823_v1_0985	54347897	CDS	-1	1097826	1098728	903	fdoH	formate dehydrogenase O subunit beta
DS0823_v1_0986	54347898	CDS	-1	1098744	1101794	3051	fdoG	Formate dehydrogenase-O major subunit
DS0823_v1_0987	54347899	CDS	-1	1102116	1102298	183		conserved protein of unknown function
DS0823_v1_0988	54347900	CDS	-2	1102529	1103920	1392	ydcR	fused putative DNA-binding transcriptional regulator/putative aminotransferase YdcR
DS0823_v1_0989	54347901	CDS	-3	1103962	1104687	726		Glutamine-hydrolyzing GMP synthase
DS0823_v1_0990	54347902	CDS	-1	1104813	1105304	492	ylaC	Inner membrane protein YlaC
DS0823_v1_0991	54347903	CDS	-1	1105392	1107704	2313	hypF	carbamoyltransferase HypF
DS0823_v1_0992	54347904	CDS	-1	1108062	1109090	1029	hypE	hydrogenase maturation protein
DS0823_v1_0993	54347905	CDS	-2	1109090	1110205	1116	hypD	Fe-(CN)2CO cofactor assembly scaffold protein HypD
DS0823_v1_0994	54347906	CDS	-1	1110192	1110479	288		NiFe hydrogenase metallocenter assembly protein HybG
DS0823_v1_0995	54347907	CDS	-2	1110482	1111684	1203		(NiFe) hydrogenase nickel incorporation-associated protein HypB
DS0823_v1_0996	54347908	CDS	2	1111109	1111687	579		membrane protein of unknown function
DS0823_v1_0997	54347909	CDS	1	1111285	1111446	162		protein of unknown function
DS0823_v1_0998	54347910	CDS	-3	1111750	1112091	342	hybF	hydrogenase maturation protein HybF
DS0823_v1_0999	54347911	CDS	-2	1112084	1112647	564	hybE	hydrogenase 2-specific chaperone
DS0823_v1_1000	54347912	CDS	-1	1112640	1113140	501	hybD	putative hydrogenase 2 maturation protease
DS0823_v1_1001	54347913	CDS	-2	1113140	1114846	1707	hybC	hydrogenase 2 large subunit
DS0823_v1_1002	54347914	CDS	-1	1114824	1116023	1200	hybB	hydrogenase 2 membrane subunit
DS0823_v1_1003	54347915	CDS	-3	1116010	1117026	1017	hybA	hydrogenase 2 iron-sulfur protein
DS0823_v1_1004	54347916	CDS	-3	1117030	1118157	1128	hybO	hydrogenase 2 small subunit
DS0823_v1_1005	54347917	CDS	-2	1118750	1120342	1593	ybiT	ABC transporter ATP-binding protein YbiT
DS0823_v1_1006	54347918	CDS	2	1120556	1121437	882		Phenazine biosynthesis protein PhzF
DS0823_v1_1007	54347919	CDS	-2	1121507	1121713	207		conserved protein of unknown function
DS0823_v1_1008	54347920	CDS	2	1121621	1121710	90		conserved protein of unknown function
DS0823_v1_1009	54347921	CDS	-2	1121822	1124044	2223		Blue copper oxidase CueO
DS0823_v1_1010	54347922	CDS	-2	1124420	1125814	1395	nuoN	NADH:quinone oxidoreductase subunit N
DS0823_v1_1011	54347923	CDS	-2	1125884	1127419	1536	nuoM	NADH:quinone oxidoreductase subunit M
DS0823_v1_1012	54347924	CDS	-3	1127518	1129368	1851	nuoL	NADH:quinone oxidoreductase subunit L
DS0823_v1_1013	54347925	CDS	-1	1129365	1129667	303	nuoK	NADH:quinone oxidoreductase subunit K
DS0823_v1_1014	54347926	CDS	-2	1129664	1130215	552	nuoJ	NADH:quinone oxidoreductase subunit J
DS0823_v1_1015	54347927	CDS	-1	1130226	1130768	543	nuoI	NADH:quinone oxidoreductase subunit I
DS0823_v1_1016	54347928	CDS	-3	1130785	1131759	975	nuoH	NADH:quinone oxidoreductase subunit H
DS0823_v1_1017	54347929	CDS	-1	1131756	1134482	2727	nuoG	NADH:quinone oxidoreductase subunit G
DS0823_v1_1018	54347930	CDS	-1	1134597	1135946	1350	nuoF	NADH:quinone oxidoreductase subunit F
DS0823_v1_1019	54347931	CDS	-2	1135943	1136473	531	nuoE	NADH:quinone oxidoreductase subunit E
DS0823_v1_1020	54347932	CDS	-3	1136476	1138275	1800	nuoC	NADH:quinone oxidoreductase subunit CD
DS0823_v1_1021	54347933	CDS	-3	1138393	1139067	675	nuoB	NADH:quinone oxidoreductase subunit B
DS0823_v1_1022	54347934	CDS	-2	1139087	1139530	444	nuoA	NADH:quinone oxidoreductase subunit A
DS0823_v1_1023	54347935	CDS	-1	1140168	1140983	816	pecT	HTH-type transcriptional regulator PecT
DS0823_v1_1024	54347936	CDS	2	1141628	1141807	180		protein of unknown function
DS0823_v1_1025	54347937	CDS	3	1142448	1143662	1215	alaA	glutamate--pyruvate aminotransferase AlaA
DS0823_v1_1026	54347938	CDS	2	1143809	1144408	600	yfbR	dCMP phosphohydrolase
DS0823_v1_1027	54347939	CDS	-2	1144475	1146310	1836	yfbS	putative transporter YfbS
DS0823_v1_1028	54347940	CDS	-2	1146458	1147114	657	hxpA	hexitol phosphatase A
DS0823_v1_1029	54347941	CDS	-2	1147190	1147684	495		conserved protein of unknown function
DS0823_v1_1030	54347942	CDS	-1	1147821	1148276	456		conserved protein of unknown function
DS0823_v1_1031	54347943	CDS	-3	1148383	1148640	258		conserved protein of unknown function
DS0823_v1_1032	54347944	CDS	2	1148738	1149940	1203	ackA	acetate kinase
DS0823_v1_1033	54347945	CDS	3	1150032	1152173	2142	pta	phosphate acetyltransferase
DS0823_v1_1034	54347946	CDS	-1	1152249	1152863	615	yfcD	putative Nudix hydrolase
DS0823_v1_1035	54347947	CDS	3	1152486	1152911	426		protein of unknown function
DS0823_v1_1036	54347948	CDS	-1	1152954	1153505	552	yfcE	phosphodiesterase YfcE
DS0823_v1_1037	54347949	CDS	3	1153755	1154384	630	yfcG	disulfide reductase
DS0823_v1_1038	54347950	CDS	-2	1154477	1154674	198		protein of unknown function
DS0823_v1_1039	54347951	CDS	3	1154658	1155566	909	yfcH	putative NAD-dependent epimerase YfcH
DS0823_v1_1040	54347952	CDS	-3	1155607	1156380	774	hisP	lysine/arginine/ornithine ABC transporter/histidine ABC transporter
DS0823_v1_1041	54347953	CDS	-2	1156403	1157119	717	hisM	lysine/arginine/ornithine ABC transporter/histidine ABC transporter
DS0823_v1_1042	54347954	CDS	-1	1157112	1157801	690	hisQ	lysine/arginine/ornithine ABC transporter/histidine ABC transporter
DS0823_v1_1043	54347955	CDS	-2	1157870	1158649	780	hisJ	histidine ABC transporter periplasmic binding protein
DS0823_v1_1044	54347956	CDS	-3	1159036	1159605	570	ubiX	flavin prenyltransferase
DS0823_v1_1045	54347957	CDS	-3	1159747	1161264	1518	purF	amidophosphoribosyltransferase
DS0823_v1_1046	54347958	CDS	-3	1161295	1161786	492	cvpA	colicin V production protein
DS0823_v1_1047	54347959	CDS	-3	1162051	1162938	888	dedD	cell division protein DedD
DS0823_v1_1048	54347960	CDS	-2	1162928	1164196	1269	folC	bifunctional folylpolyglutamate synthetase/dihydrofolate synthetase
DS0823_v1_1049	54347961	CDS	-3	1164277	1165188	912	accD	acetyl-CoA carboxyltransferase subunit beta
DS0823_v1_1050	54347962	CDS	-1	1165419	1166084	666	dedA	DedA family protein DedA
DS0823_v1_1051	54347963	CDS	-1	1166148	1166978	831	truA	tRNA pseudouridine(38-40) synthase
DS0823_v1_1052	54347964	CDS	-2	1166978	1167988	1011	usg	putative semialdehyde dehydrogenase Usg
DS0823_v1_1053	54347965	CDS	-1	1168074	1169207	1134	pdxB	erythronate-4-phosphate dehydrogenase
DS0823_v1_1054	54347966	CDS	2	1169699	1170919	1221		Flagellar assembly regulatory protein
DS0823_v1_1055	54347967	CDS	-3	1171024	1172241	1218	fabB	beta-ketoacyl-[acyl carrier protein] synthase I
DS0823_v1_1056	54347968	CDS	3	1172400	1174418	2019	mnmC	fused 5-methylaminomethyl-2-thiouridine-forming methyltransferase and FAD-dependent demodification enzyme
DS0823_v1_1057	54347969	CDS	2	1174487	1175320	834		L-rhamnose operon transcriptional activator RhaR
DS0823_v1_1058	54347970	CDS	-2	1175210	1175344	135		protein of unknown function
DS0823_v1_1059	54347971	CDS	1	1175407	1176135	729		Branched-chain amino acid transport protein AzlC
DS0823_v1_1060	54347972	CDS	3	1176132	1176446	315		conserved membrane protein of unknown function
DS0823_v1_1061	54347973	CDS	-3	1176661	1177290	630		Glutathione S-transferase
DS0823_v1_1062	54347974	CDS	-2	1177316	1177993	678		ThiJ/PfpI family protein
DS0823_v1_1063	54347975	CDS	-3	1178035	1179453	1419	calB	Coniferyl aldehyde dehydrogenase
DS0823_v1_1064	54347976	CDS	3	1179717	1180613	897		HTH lysR-type domain-containing protein
DS0823_v1_1065	54347977	CDS	-1	1180779	1181057	279	yfcL	protein YfcL
DS0823_v1_1066	54347978	CDS	-2	1181093	1181656	564	epmC	EF-P-Lys34 hydroxylase
DS0823_v1_1067	54347979	CDS	-3	1181656	1182456	801	yfcA	conserved inner membrane protein YfcA
DS0823_v1_1068	54347980	CDS	-3	1182460	1183269	810	mepA	peptidoglycan DD-endopeptidase/peptidoglycan LD-endopeptidase
DS0823_v1_1069	54347981	CDS	-1	1183338	1184423	1086	aroC	chorismate synthase
DS0823_v1_1070	54347982	CDS	-1	1184496	1185428	933	prmB	50S ribosomal subunit protein L3 N(5)-glutamine methyltransferase
DS0823_v1_1071	54347983	CDS	3	1185729	1186271	543	smrB	putative endonuclease SmrB
DS0823_v1_1072	54347984	CDS	-1	1186374	1186859	486	sixA	phosphohistidine phosphatase
DS0823_v1_1073	54347985	CDS	-1	1187742	1189934	2193	fadJ	3-hydroxyacyl-CoA dehydrogenase FadJ
DS0823_v1_1074	54347986	CDS	-2	1189931	1191265	1335	fadI	3-ketoacyl-CoA thiolase FadI
DS0823_v1_1075	54347987	CDS	-1	1191525	1191821	297		conserved protein of unknown function
DS0823_v1_1076	54347988	CDS	3	1192203	1193468	1266	fadL	long-chain fatty acid outer membrane channel/bacteriophage T2 receptor
DS0823_v1_1077	54347989	CDS	-3	1193554	1195125	1572	mqo	malate:quinone oxidoreductase
DS0823_v1_1078	54347990	CDS	-1	1195533	1196294	762	mlaA	intermembrane phospholipid transport system - outer membrane lipoprotein MlaA
DS0823_v1_1079	54347991	CDS	-1	1196475	1196690	216		conserved protein of unknown function
DS0823_v1_tRNA5	54351454	tRNA	1	1196794	1196868	75		Arg tRNA
DS0823_v1_1080	54347992	CDS	-2	1197143	1197934	792		conserved exported protein of unknown function
DS0823_v1_1081	54347993	CDS	2	1198985	1199794	810	hel	Lipoprotein E
DS0823_v1_1082	54347994	CDS	-1	1199925	1201817	1893		Avirulence protein
DS0823_v1_1083	54347995	CDS	-2	1201961	1203808	1848		Avirulence protein
DS0823_v1_1084	54347996	CDS	2	1204220	1205269	1050	fepB	ferric enterobactin ABC transporter periplasmic binding protein
DS0823_v1_1085	54347997	CDS	-2	1205303	1206583	1281	entS	enterobactin exporter EntS
DS0823_v1_1086	54347998	CDS	1	1206793	1207869	1077	fepD	ferric enterobactin ABC transporter membrane subunit FebD
DS0823_v1_1087	54347999	CDS	1	1207882	1208931	1050	fepG	ferric enterobactin ABC transporter membrane subunit FepG
DS0823_v1_1088	54348000	CDS	2	1208969	1209766	798	fepC	ferric enterobactin ABC transporter ATP binding subunit
DS0823_v1_1089	54348001	CDS	3	1210389	1212227	1839		Putative glucosyl transferase
DS0823_v1_1090	54348002	CDS	3	1212339	1213676	1338		N-acetylglucosamine-regulated outer membrane porin
DS0823_v1_1091	54348003	CDS	-2	1214009	1222609	8601		Enterobactin synthetase component F
DS0823_v1_1092	54348004	CDS	-2	1222661	1222879	219	ybdZ	enterobactin biosynthesis protein YbdZ
DS0823_v1_1093	54348005	CDS	-2	1222991	1224298	1308	fes	enterochelin esterase
DS0823_v1_1094	54348006	CDS	1	1224613	1226817	2205	fct	Ferrichrysobactin receptor
DS0823_v1_1095	54348007	CDS	3	1226901	1228088	1188	entC	isochorismate synthase EntC
DS0823_v1_1096	54348008	CDS	2	1228085	1229713	1629	entE	2
DS0823_v1_1097	54348009	CDS	2	1229717	1230592	876	entB	enterobactin synthase component B
DS0823_v1_1098	54348010	CDS	1	1230589	1231347	759	entA	2
DS0823_v1_1099	54348011	CDS	1	1231387	1231803	417	menI	1
DS0823_v1_1100	54348012	CDS	-1	1232211	1233269	1059	nemA	N-ethylmaleimide reductase
DS0823_v1_1101	54348013	CDS	-3	1233514	1234086	573		conserved protein of unknown function
DS0823_v1_1102	54348014	CDS	-2	1234001	1234213	213		conserved protein of unknown function
DS0823_v1_1103	54348015	CDS	-3	1234342	1234941	600	yeaK	mischarged aminoacyl-tRNA deacylase
DS0823_v1_1104	54348016	CDS	-1	1235379	1236230	852	pppA	prepilin peptidase
DS0823_v1_1105	54348017	CDS	-3	1236415	1236903	489	outM	Type II secretion system protein M
DS0823_v1_1106	54348018	CDS	-1	1236900	1238102	1203	outL	Type II secretion system protein L
DS0823_v1_1107	54348019	CDS	-2	1238099	1239160	1062	outK	Type II secretion system protein K
DS0823_v1_1108	54348020	CDS	-3	1239157	1239897	741	outJ	Type II secretion system protein J
DS0823_v1_1109	54348021	CDS	-1	1239894	1240271	378	outI	Type II secretion system protein I
DS0823_v1_1110	54348022	CDS	-1	1240275	1240814	540	outH	Type II secretion system protein H
DS0823_v1_1111	54348023	CDS	-2	1240817	1241278	462	gspG	Type II secretion system protein GspG
DS0823_v1_1112	54348024	CDS	-2	1241312	1242538	1227	gspF	Type II secretion system protein GspF
DS0823_v1_1113	54348025	CDS	-1	1242540	1244036	1497	gspE	Type II secretion system protein GspE
DS0823_v1_1114	54348026	CDS	-2	1244033	1246213	2181	gspD	Type II secretion system protein GspD
DS0823_v1_1115	54348027	CDS	-1	1246167	1246985	819	outC	Type II secretion system protein C
DS0823_v1_1116	54348028	CDS	1	1246945	1247142	198		protein of unknown function
DS0823_v1_1117	54348029	CDS	1	1247212	1247433	222		protein of unknown function
DS0823_v1_1118	54348030	CDS	3	1247556	1247726	171		conserved protein of unknown function
DS0823_v1_1119	54348031	CDS	3	1248213	1248833	621	outB	General secretion pathway protein B
DS0823_v1_1120	54348032	CDS	-3	1248868	1249269	402	outS	Pilotin OutS
DS0823_v1_1121	54348033	CDS	-3	1249426	1250649	1224	alaC	glutamate--pyruvate aminotransferase AlaC
DS0823_v1_1122	54348034	CDS	2	1251065	1251925	861		D-alanine aminotransferase
DS0823_v1_1123	54348035	CDS	-2	1252019	1254430	2412		Potassium efflux system KefA protein / Small-conductance mechanosensitive channel
DS0823_v1_tRNA6	54351455	tRNA	1	1254801	1254877	77		Arg tRNA
DS0823_v1_1124	54348036	CDS	-1	1254807	1254968	162		protein of unknown function
DS0823_v1_1125	54348037	CDS	-2	1255091	1255504	414		conserved protein of unknown function
DS0823_v1_1126	54348038	CDS	-3	1255624	1258866	3243		Superfamily II DNA/RNA helicase
DS0823_v1_1127	54348039	CDS	-1	1258866	1260551	1686		EH_Signature domain-containing protein
DS0823_v1_1128	54348040	CDS	-2	1260548	1261291	744		Outer membrane protein-related peptidoglycan-associated (Lipo)protein
DS0823_v1_1129	54348041	CDS	-1	1261305	1263494	2190		Putative membrane protein
DS0823_v1_1130	54348042	CDS	-1	1264389	1264742	354		HNHc domain-containing protein
DS0823_v1_1131	54348043	CDS	-1	1264770	1265195	426		Putative restriction endonuclease
DS0823_v1_1132	54348044	CDS	2	1265297	1265707	411		protein of unknown function
DS0823_v1_1133	54348045	CDS	1	1265893	1267014	1122	roxA	ribosomal protein-arginine oxygenase
DS0823_v1_1134	54348046	CDS	2	1267265	1267453	189		Putative motility protein
DS0823_v1_1135	54348047	CDS	-2	1267778	1268893	1116		NADH dehydrogenase
DS0823_v1_1136	54348048	CDS	-2	1268918	1269778	861		Pirin-related protein
DS0823_v1_1137	54348049	CDS	-2	1269941	1270552	612	azoR	FMN-dependent NADH-azoreductase 7
DS0823_v1_1138	54348050	CDS	2	1270688	1271596	909		Transcriptional regulator
DS0823_v1_1139	54348051	CDS	-2	1271681	1272439	759	yhdZ	putative ABC transporter ATP-binding subunit YhdZ
DS0823_v1_1140	54348052	CDS	-3	1272466	1273167	702		Amino acid ABC transporter
DS0823_v1_1141	54348053	CDS	-1	1273170	1273862	693		Cystine ABC transporter
DS0823_v1_1142	54348054	CDS	-2	1273934	1274746	813		Glutamine ABC transporter
DS0823_v1_1143	54348055	CDS	3	1274901	1275800	900		Transcriptional regulator
DS0823_v1_1144	54348056	CDS	-3	1275931	1277205	1275	gdhA	Glutamate dehydrogenase
DS0823_v1_1145	54348057	CDS	-1	1277244	1278509	1266	gltP	glutamate/aspartate : H(+) symporter GltP
DS0823_v1_1146	54348058	CDS	-3	1278676	1279887	1212	aatA	Aspartate/prephenate aminotransferase
DS0823_v1_1147	54348059	CDS	-1	1279890	1280546	657		Dimethylmenaquinone methyltransferase family protein
DS0823_v1_1148	54348060	CDS	2	1280693	1281592	900		Transcriptional regulator
DS0823_v1_1149	54348061	CDS	-1	1281603	1282676	1074	lacI	Lactose operon repressor
DS0823_v1_1150	54348062	CDS	3	1282944	1284215	1272	lamB	Maltoporin 1
DS0823_v1_1151	54348063	CDS	-2	1284377	1284691	315		PTS system
DS0823_v1_1152	54348064	CDS	-1	1284804	1286861	2058	bglY	Beta-galactosidase BglY
DS0823_v1_1153	54348065	CDS	-3	1286995	1288203	1209		Arabinogalactan endo-beta-1
DS0823_v1_1154	54348066	CDS	-1	1288200	1289114	915	ganQ	Putative arabinogalactan oligomer transport system permease protein GanQ
DS0823_v1_1155	54348067	CDS	-3	1289122	1290429	1308	ganP	Putative arabinogalactan oligomer transport system permease protein GanP
DS0823_v1_1156	54348068	CDS	-2	1290503	1291768	1266	cycB	Cyclodextrin-binding protein
DS0823_v1_1157	54348069	CDS	2	1292126	1293235	1110	malK	maltose ABC transporter ATP binding subunit
DS0823_v1_1158	54348070	CDS	-3	1293286	1293483	198		protein of unknown function
DS0823_v1_1159	54348071	CDS	2	1293707	1294810	1104		Metallopeptidase ILL6
DS0823_v1_1160	54348072	CDS	-2	1294886	1295221	336		conserved protein of unknown function
DS0823_v1_1161	54348073	CDS	1	1295869	1296909	1041		Pectate lyase
DS0823_v1_1162	54348074	CDS	-3	1297012	1298100	1089		Glycerol dehydrogenase
DS0823_v1_1163	54348075	CDS	3	1298352	1299566	1215	rspA	mandelate racemase/muconate lactonizing enzyme family protein RspA
DS0823_v1_1164	54348076	CDS	2	1299605	1301011	1407	uxaC	Uronate isomerase
DS0823_v1_1165	54348077	CDS	3	1301043	1302578	1536		Rhamnogalacturonide transporter RhiT
DS0823_v1_1166	54348078	CDS	3	1302600	1304057	1458	ydfI	putative oxidoreductase YdfI
DS0823_v1_1167	54348079	CDS	3	1304244	1304930	687	ydfH	DNA-binding transcriptional repressor YdfH
DS0823_v1_1168	54348080	CDS	-3	1305064	1306758	1695	hutU	Urocanate hydratase
DS0823_v1_1169	54348081	CDS	-2	1306772	1308328	1557	hutH	Histidine ammonia-lyase
DS0823_v1_1170	54348082	CDS	-2	1308437	1309222	786		ABC transporter domain-containing protein
DS0823_v1_1171	54348083	CDS	-3	1309219	1310070	852		ABC transporter
DS0823_v1_1172	54348084	CDS	-3	1310089	1311051	963		ABC transporter substrate-binding protein
DS0823_v1_1173	54348085	CDS	-3	1311286	1312050	765		conserved protein of unknown function
DS0823_v1_1174	54348086	CDS	-3	1312411	1313085	675		Protease subunit of ATP-dependent Clp protease
DS0823_v1_1175	54348087	CDS	1	1313203	1314060	858	hutC	Histidine utilization repressor
DS0823_v1_1176	54348088	CDS	-3	1314136	1314315	180		protein of unknown function
DS0823_v1_1177	54348089	CDS	-2	1314407	1316947	2541	acnB	Aconitate hydratase B
DS0823_v1_1178	54348090	CDS	2	1317335	1318672	1338		Membrane protein
DS0823_v1_1179	54348091	CDS	-3	1318732	1318860	129		conserved protein of unknown function
DS0823_v1_1180	54348092	CDS	2	1318985	1320598	1614		Histidine kinase
DS0823_v1_1181	54348093	CDS	1	1320622	1321314	693	dpiA	Transcriptional regulatory protein DpiA
DS0823_v1_1182	54348094	CDS	-1	1321398	1322888	1491	hutH	Histidine ammonia-lyase
DS0823_v1_1183	54348095	CDS	-1	1322901	1323683	783	hisP	lysine/arginine/ornithine ABC transporter/histidine ABC transporter
DS0823_v1_1184	54348096	CDS	-3	1323676	1324392	717	tcyL	cystine ABC transporter membrane subunit
DS0823_v1_1185	54348097	CDS	-1	1324389	1325111	723	occQ	Octopine transport system permease protein OccQ
DS0823_v1_1186	54348098	CDS	-1	1325127	1325984	858	occT	Octopine-binding periplasmic protein
DS0823_v1_1187	54348099	CDS	-2	1326197	1326739	543	ves	Protein Ves
DS0823_v1_1188	54348100	CDS	-3	1326739	1328103	1365		Formiminoglutamic iminohydrolase
DS0823_v1_1189	54348101	CDS	1	1328434	1329648	1215	hutI	Imidazolonepropionase
DS0823_v1_1190	54348102	CDS	3	1329645	1330445	801		N-formylglutamate deformylase
DS0823_v1_1191	54348103	CDS	-3	1330474	1332417	1944		Methyl-accepting chemotaxis protein I (Serine chemoreceptor protein)
DS0823_v1_1192	54348104	CDS	2	1332749	1333633	885	folD	bifunctional 5
DS0823_v1_1193	54348105	CDS	2	1333640	1333852	213	ybcJ	putative RNA-binding protein YbcJ
DS0823_v1_1194	54348106	CDS	-1	1333944	1335329	1386	cysS	cysteine--tRNA ligase
DS0823_v1_1195	54348107	CDS	-3	1335313	1335621	309		protein of unknown function
DS0823_v1_1196	54348108	CDS	-1	1335822	1336244	423		putative oxidoreductase CatD
DS0823_v1_1197	54348109	CDS	2	1336583	1337077	495	ppiB	peptidyl-prolyl cis-trans isomerase B
DS0823_v1_1198	54348110	CDS	3	1337088	1337810	723	lpxH	UDP-2
DS0823_v1_1199	54348111	CDS	2	1338035	1338544	510	purE	N(5)-carboxyaminoimidazole ribonucleotide mutase
DS0823_v1_1200	54348112	CDS	1	1338541	1339611	1071	purK	5-(carboxyamino)imidazole ribonucleotide synthase
DS0823_v1_1201	54348113	CDS	1	1339681	1339860	180		conserved protein of unknown function
DS0823_v1_1202	54348114	CDS	2	1340081	1341364	1284	sdaC	serine:H(+) symporter SdaC
DS0823_v1_1203	54348115	CDS	1	1341427	1342797	1371	sdaA	L-serine deaminase I
DS0823_v1_1204	54348116	CDS	-1	1342857	1343297	441		DNA-binding protein in cluster with Type I restriction-modification system
DS0823_v1_1205	54348117	CDS	-2	1343552	1344112	561		conserved exported protein of unknown function
DS0823_v1_1206	54348118	CDS	-1	1344432	1345247	816	pstB	phosphate ABC transporter ATP binding subunit
DS0823_v1_1207	54348119	CDS	-2	1345265	1346911	1647		Phosphate transport system permease protein PstA (TC 3.A.1.7.1)
DS0823_v1_1208	54348120	CDS	-3	1346908	1349064	2157		Phosphate transport system permease protein PstC (TC 3.A.1.7.1)
DS0823_v1_1209	54348121	CDS	1	1349287	1351356	2070	ppk	polyphosphate kinase
DS0823_v1_1210	54348122	CDS	2	1351361	1352890	1530	ppx	exopolyphosphatase
DS0823_v1_1211	54348123	CDS	-2	1353002	1353298	297		conserved protein of unknown function
DS0823_v1_1212	54348124	CDS	1	1353520	1353786	267	ybiI	zinc finger domain-containing protein YbiI
DS0823_v1_1213	54348125	CDS	-3	1353835	1354263	429	uspG	Universal stress protein G
DS0823_v1_1214	54348126	CDS	1	1354474	1354836	363		conserved protein of unknown function
DS0823_v1_1215	54348127	CDS	-2	1354847	1355371	525		Isochorismatase
DS0823_v1_tRNA69	54351518	tRNA	-1	1355524	1355611	88		Ser tRNA
DS0823_v1_1216	54348128	CDS	3	1355838	1356497	660	yccA	modulator of FtsH protease
DS0823_v1_1217	54348129	CDS	2	1356668	1356997	330	tusE	sulfur transfer protein TusE
DS0823_v1_1218	54348130	CDS	-1	1357014	1357292	279	yccX	acylphosphatase
DS0823_v1_1219	54348131	CDS	3	1357512	1357820	309	hspQ	heat shock protein
DS0823_v1_1220	54348132	CDS	-2	1357889	1358302	414	yccU	putative CoA-binding protein with NAD(P)-binding Rossmann-fold domain
DS0823_v1_1221	54348133	CDS	-1	1358292	1358504	213		protein of unknown function
DS0823_v1_1222	54348134	CDS	3	1358592	1359239	648		conserved exported protein of unknown function
DS0823_v1_1223	54348135	CDS	1	1359367	1359825	459	mgsA	methylglyoxal synthase
DS0823_v1_1224	54348136	CDS	-3	1359901	1361958	2058	helD	DNA helicase IV
DS0823_v1_1225	54348137	CDS	1	1362112	1362558	447	yccF	conserved inner membrane protein YccF
DS0823_v1_1226	54348138	CDS	1	1362577	1364772	2196	yccS	putative transporter YccS
DS0823_v1_1227	54348139	CDS	-1	1364769	1365398	630	sxy	transcriptional coactivator for CRP
DS0823_v1_1228	54348140	CDS	3	1365618	1366112	495	sulA	cell division inhibitor SulA
DS0823_v1_1229	54348141	CDS	3	1366476	1367540	1065	ompA	outer membrane porin A
DS0823_v1_1230	54348142	CDS	-1	1368081	1368179	99		protein of unknown function
DS0823_v1_1231	54348143	CDS	1	1368667	1368945	279		conserved protein of unknown function
DS0823_v1_1232	54348144	CDS	-1	1369050	1370012	963		Oxidoreductase
DS0823_v1_1233	54348145	CDS	2	1370267	1371448	1182	nupC	nucleoside:H(+) symporter NupC
DS0823_v1_1234	54348146	CDS	1	1371661	1372905	1245	mdtA	multidrug efflux pump membrane fusion protein MdtA
DS0823_v1_1235	54348147	CDS	3	1372905	1376045	3141	mdtB	multidrug efflux pump RND permease subunit MdtB
DS0823_v1_1236	54348148	CDS	2	1376042	1379131	3090	mdtC	multidrug efflux pump RND permease subunit MdtC
DS0823_v1_1237	54348149	CDS	2	1379219	1380622	1404	mdtD	putative multidrug efflux pump MdtD
DS0823_v1_1238	54348150	CDS	1	1380631	1381989	1359	baeS	sensory histidine kinase BaeS
DS0823_v1_1239	54348151	CDS	2	1382006	1382737	732	baeR	DNA-binding transcriptional activator BaeR
DS0823_v1_1240	54348152	CDS	3	1382928	1383890	963	yqjG	Glutathionyl-hydroquinone reductase YqjG
DS0823_v1_1241	54348153	CDS	3	1384062	1385438	1377	yegQ	putative peptidase YegQ
DS0823_v1_miscRNA47	84553361	misc_RNA	1	1385532	1385616	85		CyaR_RyeE
DS0823_v1_1242	54348154	CDS	-1	1385625	1386032	408	psiE	putative phosphate starvation-inducible protein
DS0823_v1_1243	54348155	CDS	3	1386291	1387103	813		Hydroxypyruvate isomerase
DS0823_v1_1244	54348156	CDS	3	1387440	1388687	1248		Nucleoside permease NupG
DS0823_v1_1245	54348157	CDS	3	1388709	1389779	1071		Inosose isomerase
DS0823_v1_1246	54348158	CDS	2	1389776	1390927	1152		Nucleoside-diphosphate-sugar epimerase
DS0823_v1_1247	54348159	CDS	3	1391031	1392011	981		Ribose operon repressor
DS0823_v1_1248	54348160	CDS	-1	1392144	1392998	855		Sugar phosphate isomerases/epimerase
DS0823_v1_1249	54348161	CDS	-2	1393412	1394215	804	thiD	bifunctional hydroxymethylpyrimidine kinase/phosphomethylpyrimidine kinase
DS0823_v1_1250	54348162	CDS	-3	1394212	1395006	795	thiM	hydroxyethylthiazole kinase
DS0823_v1_miscRNA59	84553373	misc_RNA	-1	1395040	1395144	105		TPP
DS0823_v1_1251	54348163	CDS	-3	1395253	1396428	1176	patB	Cystathionine beta-lyase PatB
DS0823_v1_1252	54348164	CDS	-3	1396465	1397778	1314		Bcr/CflA family efflux transporter
DS0823_v1_1253	54348165	CDS	-1	1397775	1399292	1518		GFO_IDH_MocA domain-containing protein
DS0823_v1_1254	54348166	CDS	-3	1399318	1401024	1707		Carbamoyltransferase
DS0823_v1_1255	54348167	CDS	-1	1401012	1401860	849		Methyltransf_12 domain-containing protein
DS0823_v1_1256	54348168	CDS	3	1402407	1403300	894		Nitrogen assimilation regulatory protein Nac
DS0823_v1_1257	54348169	CDS	-1	1403502	1404833	1332		D-glucarate permease
DS0823_v1_1258	54348170	CDS	3	1404783	1404926	144		protein of unknown function
DS0823_v1_1259	54348171	CDS	-2	1404842	1405498	657		Demethylmenaquinone methyltransferase
DS0823_v1_1260	54348172	CDS	-3	1405513	1406184	672		Demethylmenaquinone methyltransferase
DS0823_v1_1261	54348173	CDS	1	1406242	1406490	249		protein of unknown function
DS0823_v1_1262	54348174	CDS	-2	1406774	1407166	393		VOC domain-containing protein
DS0823_v1_1263	54348175	CDS	1	1407487	1408194	708		conserved protein of unknown function
DS0823_v1_1264	54348176	CDS	-3	1408285	1409058	774		conserved protein of unknown function
DS0823_v1_1265	54348177	CDS	-1	1409160	1409555	396	ytfH	putative transcriptional regulator YtfH
DS0823_v1_1266	54348178	CDS	2	1409528	1409695	168		protein of unknown function
DS0823_v1_1267	54348179	CDS	1	1409710	1410717	1008		Alcohol dehydrogenase
DS0823_v1_1268	54348180	CDS	2	1410923	1411921	999		Transcriptional regulator
DS0823_v1_1269	54348181	CDS	-1	1412124	1413791	1668		Putative secreted protein
DS0823_v1_1270	54348182	CDS	3	1413933	1414061	129		protein of unknown function
DS0823_v1_1271	54348183	CDS	2	1414544	1415545	1002		Acetyltransferase
DS0823_v1_1272	54348184	CDS	-3	1415290	1415358	69		protein of unknown function
DS0823_v1_1273	54348185	CDS	-2	1416179	1416556	378		Antibiotic biosynthesis monooxygenase
DS0823_v1_1274	54348186	CDS	2	1416359	1416529	171		protein of unknown function
DS0823_v1_1275	54348187	CDS	-3	1416655	1417548	894		Thioredoxin reductase
DS0823_v1_1276	54348188	CDS	1	1417909	1418556	648		Transcriptional regulator
DS0823_v1_1277	54348189	CDS	2	1418453	1418638	186		protein of unknown function
DS0823_v1_1278	54348190	CDS	-1	1418730	1418939	210		protein of unknown function
DS0823_v1_1279	54348191	CDS	-2	1419248	1420825	1578	guaA	GMP synthetase
DS0823_v1_1280	54348192	CDS	-2	1420913	1422376	1464	guaB	inosine 5'-monophosphate dehydrogenase
DS0823_v1_1281	54348193	CDS	1	1422547	1423932	1386	xseA	exodeoxyribonuclease VII subunit XseA
DS0823_v1_1282	54348194	CDS	2	1424024	1425073	1050	prt	Extracellular metalloprotease
DS0823_v1_1283	54348195	CDS	3	1425054	1425422	369		conserved protein of unknown function
DS0823_v1_1284	54348196	CDS	-1	1425426	1425650	225	yfgJ	zinc ribbon domain-containing protein YfgJ
DS0823_v1_1285	54348197	CDS	-1	1425735	1427225	1491	der	50S ribosomal subunit stability factor
DS0823_v1_1286	54348198	CDS	-3	1427365	1428546	1182	bamB	outer membrane protein assembly factor BamB
DS0823_v1_1287	54348199	CDS	-2	1428557	1429177	621	yfgM	ancillary SecYEG translocon subunit
DS0823_v1_1288	54348200	CDS	-1	1429191	1430465	1275	hisS	histidine--tRNA ligase
DS0823_v1_1289	54348201	CDS	-3	1430617	1431738	1122	ispG	(E)-4-hydroxy-3-methylbut-2-enyl-diphosphate synthase (flavodoxin)
DS0823_v1_1290	54348202	CDS	-3	1431775	1432782	1008	rodZ	transmembrane component of cytoskeleton
DS0823_v1_1291	54348203	CDS	-2	1432772	1433527	756		Type IV pilus biogenesis protein PilF
DS0823_v1_1292	54348204	CDS	-3	1433728	1434906	1179	rlmN	23S rRNA m(2)A2503 methyltransferase/tRNA m(2)A37 methyltransferase
DS0823_v1_1293	54348205	CDS	-2	1435076	1435528	453	ndk	nucleoside diphosphate kinase
DS0823_v1_1294	54348206	CDS	3	1435917	1436771	855	sseA	3-mercaptopyruvate sulfurtransferase
DS0823_v1_1295	54348207	CDS	-3	1436890	1437687	798	sseB	protein SseB
DS0823_v1_1296	54348208	CDS	-1	1437828	1439123	1296	pepB	aminopeptidase B
DS0823_v1_1297	54348209	CDS	-2	1439222	1439422	201	iscX	accessory iron-sulfur cluster assembly protein IscX
DS0823_v1_1298	54348210	CDS	-3	1439434	1439769	336	fdx	reduced ferredoxin
DS0823_v1_1299	54348211	CDS	-2	1439771	1441621	1851	hscA	iron-sulfur cluster biosynthesis chaperone HscA
DS0823_v1_1300	54348212	CDS	-3	1441699	1442217	519	hscB	co-chaperone for [Fe-S] cluster biosynthesis
DS0823_v1_1301	54348213	CDS	-2	1442315	1442638	324	iscA	iron-sulfur cluster insertion protein IscA
DS0823_v1_1302	54348214	CDS	-1	1442664	1443050	387	iscU	scaffold protein for iron-sulfur cluster assembly
DS0823_v1_1303	54348215	CDS	-1	1443075	1444289	1215	iscS	cysteine desulfurase
DS0823_v1_1304	54348216	CDS	-3	1444348	1444842	495	iscR	DNA-binding transcriptional dual regulator IscR
DS0823_v1_1305	54348217	CDS	-1	1444968	1445717	750	trmJ	tRNA Cm32/Um32 methyltransferase
DS0823_v1_1306	54348218	CDS	3	1445751	1446647	897	suhB	inositol-phosphate phosphatase
DS0823_v1_1307	54348219	CDS	1	1446811	1447935	1125		Solute-binding periplasmic protein of iron/siderophore ABC transporter
DS0823_v1_1308	54348220	CDS	1	1447939	1449021	1083		Fe-bacillibactin uptake system FeuB
DS0823_v1_1309	54348221	CDS	3	1449018	1449809	792		Ferrichrome transport ATP-binding protein FhuC
DS0823_v1_1310	54348222	CDS	-2	1449953	1451074	1122		Periplasmic substrate-binding transport protein
DS0823_v1_1311	54348223	CDS	-1	1451322	1452362	1041		putative membrane protein
DS0823_v1_1312	54348224	CDS	-2	1452353	1453015	663		Putative membrane protein YebY
DS0823_v1_1313	54348225	CDS	-3	1453093	1454241	1149	hcaT	putative 3-phenylpropionate transporter
DS0823_v1_1314	54348226	CDS	-1	1454376	1455629	1254	glyA	serine hydroxymethyltransferase
DS0823_v1_1315	54348227	CDS	3	1455966	1457156	1191	hmp	nitric oxide dioxygenase
DS0823_v1_1316	54348228	CDS	2	1457666	1458844	1179	pelA	Pectate lyase A
DS0823_v1_1317	54348229	CDS	1	1459279	1460493	1215	pelE	Pectate lyase E
DS0823_v1_1318	54348230	CDS	2	1461020	1462198	1179	pelD	Pectate lyase D
DS0823_v1_1319	54348231	CDS	1	1462276	1463931	1656		Rhamnogalacturonan acetylesterase
DS0823_v1_1320	54348232	CDS	2	1464017	1465117	1101	pemA	Pectinesterase A
DS0823_v1_1321	54348233	CDS	-1	1465242	1465580	339	glnB	nitrogen regulatory protein PII-1
DS0823_v1_1322	54348234	CDS	-1	1465668	1467005	1338	glrR	DNA-binding transcriptional activator GlrR
DS0823_v1_1323	54348235	CDS	-2	1467002	1467799	798		Putative alpha helix protein
DS0823_v1_1324	54348236	CDS	-3	1467802	1469235	1434	glrK	sensory histidine kinase GlrK
DS0823_v1_1325	54348237	CDS	3	1469289	1469465	177		protein of unknown function
DS0823_v1_miscRNA17	84553331	misc_RNA	-1	1469487	1469647	161		GlmY_tke1
DS0823_v1_1326	54348238	CDS	-3	1469953	1473840	3888	purL	phosphoribosylformylglycinamide synthetase
DS0823_v1_1327	54348239	CDS	2	1474115	1475572	1458	mltF	membrane-bound lytic murein transglycosylase F
DS0823_v1_1328	54348240	CDS	-3	1475584	1476087	504	tadA	tRNA adenosine(34) deaminase
DS0823_v1_1329	54348241	CDS	-2	1476152	1476796	645	pgpC	phosphatidylglycerophosphatase C
DS0823_v1_1330	54348242	CDS	-1	1476834	1477757	924	murQ	N-acetylmuramic acid 6-phosphate etherase
DS0823_v1_1331	54348243	CDS	-3	1477888	1478229	342		Tryptophan synthase beta chain like
DS0823_v1_1332	54348244	CDS	3	1478946	1481132	2187		Type I secretion system ATPase
DS0823_v1_1333	54348245	CDS	1	1481119	1481961	843		HlyD family secretion protein
DS0823_v1_1334	54348246	CDS	-2	1481975	1483492	1518		Diguanylate cyclase/phosphodiesterase (GGDEF & EAL domains) with PAS/PAC sensor(S)
DS0823_v1_1335	54348247	CDS	-2	1484267	1484902	636		GGDEF/EAL domain protein YhjH
DS0823_v1_1336	54348248	CDS	2	1485407	1485667	261	yfhL	putative 4Fe-4S cluster-containing protein YfhL
DS0823_v1_1337	54348249	CDS	-3	1485712	1486092	381	acpS	holo-[acyl-carrier-protein] synthase
DS0823_v1_1338	54348250	CDS	-1	1486092	1486823	732	pdxJ	pyridoxine 5'-phosphate synthase
DS0823_v1_1339	54348251	CDS	-2	1486895	1487629	735	recO	DNA repair protein RecO
DS0823_v1_1340	54348252	CDS	-3	1487641	1488546	906	era	30S ribosomal subunit maturation GTPase Era
DS0823_v1_1341	54348253	CDS	-1	1488543	1489223	681	rnc	RNase III
DS0823_v1_miscRNA24	84553338	misc_RNA	-1	1489169	1489348	180		rncO
DS0823_v1_1342	54348254	CDS	-1	1489404	1490372	969	lepB	signal peptidase I
DS0823_v1_1343	54348255	CDS	-3	1490389	1492188	1800	lepA	elongation factor 4
DS0823_v1_1344	54348256	CDS	-3	1492450	1492920	471	rseC	protein RseC
DS0823_v1_1345	54348257	CDS	-2	1492952	1493902	951	rseB	anti-sigma factor stabilizing protein RseB
DS0823_v1_1346	54348258	CDS	-3	1493902	1494567	666	rseA	anti-sigma factor
DS0823_v1_1347	54348259	CDS	-2	1494617	1495192	576	rpoE	RNA polymerase sigma E factor
DS0823_v1_1348	54348260	CDS	-1	1495158	1495349	192		protein of unknown function
DS0823_v1_1349	54348261	CDS	3	1495551	1497152	1602	nadB	L-aspartate oxidase
DS0823_v1_1350	54348262	CDS	-2	1497200	1497943	744	yfiC	tRNA m(6)A37 methyltransferase
DS0823_v1_1351	54348263	CDS	1	1498078	1499430	1353	srmB	ATP-dependent RNA helicase SrmB
DS0823_v1_1352	54348264	CDS	-3	1499686	1500069	384	grcA	stress-induced alternate pyruvate formate-lyase subunit
DS0823_v1_1353	54348265	CDS	3	1500516	1501202	687	ung	uracil-DNA glycosylase
DS0823_v1_tRNA68	54351517	tRNA	-1	1501330	1501405	76		Ala tRNA
DS0823_v1_1354	54348266	CDS	-2	1501409	1501594	186		protein of unknown function
DS0823_v1_tRNA67	54351516	tRNA	-1	1501453	1501528	76		Ala tRNA
DS0823_v1_1355	54348267	CDS	-3	1501765	1503180	1416	gltX	glutamate--tRNA ligase
DS0823_v1_1356	54348268	CDS	-2	1503194	1503685	492		protein of unknown function
DS0823_v1_tRNA7	54351456	tRNA	1	1503499	1503574	76		Val tRNA
DS0823_v1_tRNA8	54351457	tRNA	1	1503619	1503694	76		Val tRNA
DS0823_v1_tRNA9	54351458	tRNA	1	1503752	1503827	76		Val tRNA
DS0823_v1_tRNA10	54351459	tRNA	1	1503835	1503910	76		Lys tRNA
DS0823_v1_1357	54348269	CDS	3	1504242	1504676	435		Putative membrane protein
DS0823_v1_1358	54348270	CDS	-1	1504725	1505717	993	cysA	sulfate/thiosulfate ABC transporter ATP binding subunit
DS0823_v1_1359	54348271	CDS	-3	1505707	1506591	885	cysW	sulfate/thiosulfate ABC transporter inner membrane subunit CysW
DS0823_v1_1360	54348272	CDS	-3	1506601	1507413	813	cysU	sulfate/thiosulfate ABC transporter inner membrane subunit CysU
DS0823_v1_1361	54348273	CDS	-2	1507511	1508521	1011	sbp	sulfate/thiosulfate ABC transporter periplasmic binding protein Sbp
DS0823_v1_1362	54348274	CDS	-1	1508829	1509986	1158	cdaR	DNA-binding transcriptional activator CdaR
DS0823_v1_1363	54348275	CDS	-1	1510182	1511630	1449	degP	periplasmic serine endoprotease DegP
DS0823_v1_1364	54348276	CDS	-1	1511796	1513313	1518	dgt	dGTP triphosphohydrolase
DS0823_v1_1365	54348277	CDS	2	1513502	1514203	702	mtn	5'-methylthioadenosine/S-adenosylhomocysteine nucleosidase
DS0823_v1_1366	54348278	CDS	3	1514259	1515077	819	btuF	vitamin B12 ABC transporter periplasmic binding protein
DS0823_v1_1367	54348279	CDS	-2	1515149	1515493	345	erpA	iron-sulfur cluster insertion protein ErpA
DS0823_v1_1368	54348280	CDS	-3	1515574	1515846	273		H(+)/Cl(-) exchange transporter ClcA
DS0823_v1_1369	54348281	CDS	3	1516002	1517282	1281	hemL	glutamate-1-semialdehyde aminotransferase
DS0823_v1_1370	54348282	CDS	-2	1517333	1519354	2022	fhuB	iron(III) hydroxamate ABC transporter membrane subunit
DS0823_v1_1371	54348283	CDS	-3	1519351	1520262	912	fhuD	iron(III) hydroxamate ABC transporter periplasmic binding protein
DS0823_v1_1372	54348284	CDS	-1	1520274	1521074	801	fhuC	iron(III) hydroxamate ABC transporter ATP binding subunit
DS0823_v1_1373	54348285	CDS	-2	1521302	1523794	2493	mrcB	peptidoglycan glycosyltransferase/peptidoglycan DD-transpeptidase MrcB
DS0823_v1_1374	54348286	CDS	-3	1523899	1526361	2463	hrpB	putative ATP-dependent RNA helicase HrpB
DS0823_v1_1375	54348287	CDS	1	1526533	1527066	534	thpR	RNA 2'
DS0823_v1_1376	54348288	CDS	1	1527079	1527798	720	sfsA	putative DNA-binding transcriptional regulator of maltose metabolism
DS0823_v1_1377	54348289	CDS	3	1527969	1528424	456	dksA	RNA polymerase-binding transcription factor DksA
DS0823_v1_1378	54348290	CDS	3	1528518	1529426	909	gluQ	glutamyl-Q tRNA(Asp) synthetase
DS0823_v1_1379	54348291	CDS	2	1529687	1530898	1212	pcnB	poly(A) polymerase I
DS0823_v1_1380	54348292	CDS	1	1530895	1531383	489	folK	2-amino-4-hydroxy-6- hydroxymethyldihydropteridine diphosphokinase
DS0823_v1_1381	54348293	CDS	3	1531545	1532339	795	panB	3-methyl-2-oxobutanoate hydroxymethyltransferase
DS0823_v1_1382	54348294	CDS	3	1532355	1533209	855	panC	pantothenate synthetase
DS0823_v1_1383	54348295	CDS	1	1533235	1533615	381	panD	aspartate 1-decarboxylase proenzyme
DS0823_v1_1384	54348296	CDS	-3	1533685	1534455	771	yadH	putative ABC transporter membrane subunit YadH
DS0823_v1_1385	54348297	CDS	-1	1534452	1535375	924	yadG	putative ABC transporter ATP-binding protein YadG
DS0823_v1_1386	54348298	CDS	3	1535502	1536143	642	can	carbonic anhydrase 2
DS0823_v1_1387	54348299	CDS	-3	1536187	1536720	534	hpt	hypoxanthine phosphoribosyltransferase
DS0823_v1_1388	54348300	CDS	3	1536867	1537319	453		Protein export cytoplasm protein SecA ATPase RNA helicase
DS0823_v1_1389	54348301	CDS	3	1537476	1537811	336		conserved exported protein of unknown function
DS0823_v1_1390	54348302	CDS	-3	1537969	1539033	1065		Ferric iron ABC transporter
DS0823_v1_1391	54348303	CDS	-2	1539041	1540648	1608		Ferric iron ABC transporter
DS0823_v1_1392	54348304	CDS	2	1540889	1541236	348	yacC	putative lipoprotein YacC
DS0823_v1_1393	54348305	CDS	2	1541345	1542208	864	speE	spermidine synthase
DS0823_v1_1394	54348306	CDS	2	1542239	1543033	795	speD	S-adenosylmethionine decarboxylase proenzyme
DS0823_v1_1395	54348307	CDS	-2	1543175	1543252	78		protein of unknown function
DS0823_v1_1396	54348308	CDS	3	1543251	1543484	234	nrdH	glutaredoxin-like protein
DS0823_v1_1397	54348309	CDS	1	1543492	1543902	411	nrdI	dimanganese-tyrosyl radical cofactor maintenance flavodoxin NrdI
DS0823_v1_1398	54348310	CDS	3	1543881	1546028	2148	nrdE	ribonucleoside-diphosphate reductase 2 subunit alpha
DS0823_v1_1399	54348311	CDS	3	1546083	1547045	963	nrdF	ribonucleoside-diphosphate reductase 2 subunit beta
DS0823_v1_1400	54348312	CDS	3	1547097	1547342	246		protein of unknown function
DS0823_v1_tRNA66	54351515	tRNA	-1	1547098	1547174	77		Asp tRNA
DS0823_v1_1401	54348313	fCDS	-3	1547305	1547988	684	dnaQ	DNA polymerase III subunit epsilon
DS0823_v1_1402	54348314	fCDS	2	1548095	1548559	465	rnhA	ribonuclease HI
DS0823_v1_1403	54348315	CDS	-3	1548595	1549317	723	yafS	putative S-adenosyl-L-methionine-dependent methyltransferase
DS0823_v1_1404	54348316	CDS	2	1549364	1550119	756	gloB	hydroxyacylglutathione hydrolase GloB
DS0823_v1_1405	54348317	CDS	3	1550190	1551590	1401	mltD	membrane-bound lytic murein transglycosylase D
DS0823_v1_1406	54348318	CDS	-3	1551649	1552326	678	yafD	endonuclease/exonuclease/phosphatase domain-containing protein YafD
DS0823_v1_tRNA65	54351514	tRNA	-1	1552679	1552755	77		Asp tRNA
DS0823_v1_rRNA1	54351526	rRNA	-1	1552821	1552935	115		ribosomal RNA 5s_rRNA
DS0823_v1_rRNA13	54351538	rRNA	-1	1553046	1555952	2907		ribosomal RNA 23s_rRNA
DS0823_v1_miscRNA75	84553389	misc_RNA	-1	1555962	1556068	107		StyR-44
DS0823_v1_tRNA64	54351513	tRNA	-1	1556149	1556224	76		Glu tRNA
DS0823_v1_rRNA20	54351545	rRNA	-1	1556316	1557845	1530		ribosomal RNA 16s_rRNA
DS0823_v1_1411	54348323	CDS	-2	1557914	1558105	192		protein of unknown function
DS0823_v1_1412	54348324	CDS	-2	1558307	1560880	2574	clpB	ClpB chaperone
DS0823_v1_1413	54348325	CDS	-2	1561016	1561756	741	pgeF	polyphenol oxidase YfiH
DS0823_v1_1414	54348326	CDS	-1	1561761	1562738	978	rluD	23S rRNA pseudouridine(1911/1915/1917) synthase
DS0823_v1_1415	54348327	CDS	1	1562872	1563606	735	bamD	outer membrane protein assembly factor BamD
DS0823_v1_1416	54348328	CDS	-1	1563534	1563632	99		protein of unknown function
DS0823_v1_1417	54348329	CDS	3	1563906	1564241	336	raiA	stationary phase translation inhibitor and ribosome stability factor
DS0823_v1_1418	54348330	CDS	-2	1564421	1564741	321		protein of unknown function
DS0823_v1_miscRNA33	84553347	misc_RNA	1	1564457	1564585	129		Phe_leader
DS0823_v1_1419	54348331	CDS	3	1564584	1565765	1182	pheA	fused chorismate mutase/prephenate dehydratase
DS0823_v1_1420	54348332	CDS	-3	1565869	1566990	1122	tyrA	fused chorismate mutase/prephenate dehydrogenase
DS0823_v1_1421	54348333	CDS	-3	1567003	1568067	1065	aroF	3-deoxy-7-phosphoheptulonate synthase
DS0823_v1_1422	54348334	CDS	1	1568710	1569087	378		conserved protein of unknown function
DS0823_v1_1423	54348335	CDS	2	1569455	1570405	951		Methyltransf_25 domain-containing protein
DS0823_v1_1424	54348336	CDS	-1	1570482	1570829	348	rplS	50S ribosomal subunit protein L19
DS0823_v1_1425	54348337	CDS	-1	1570893	1571648	756	trmD	tRNA m(1)G37 methyltransferase
DS0823_v1_1426	54348338	CDS	-2	1571687	1572235	549	rimM	ribosome maturation factor RimM
DS0823_v1_1427	54348339	CDS	-2	1572254	1572502	249	rpsP	30S ribosomal subunit protein S16
DS0823_v1_1428	54348340	CDS	-2	1572662	1574023	1362	ffh	signal recognition particle protein component
DS0823_v1_1429	54348341	CDS	3	1574196	1574990	795	ypjD	cytochrome c assembly family protein
DS0823_v1_1430	54348342	CDS	-2	1575077	1575592	516	luxS	S-ribosylhomocysteine lyase
DS0823_v1_miscRNA61	84553375	misc_RNA	1	1575667	1575746	80		MicA
DS0823_v1_1431	54348343	CDS	-3	1575766	1577319	1554	gshA	glutamate--cysteine ligase
DS0823_v1_1432	54348344	CDS	-1	1577400	1577828	429	yqaA	DedA family protein YqaA
DS0823_v1_1433	54348345	CDS	-2	1577825	1578391	567	yqaB	fructose-1-phosphatase
DS0823_v1_1434	54348346	CDS	3	1578393	1578764	372		protein of unknown function
DS0823_v1_tRNA63	54351512	tRNA	-1	1578586	1578662	77		Arg tRNA
DS0823_v1_tRNA62	54351511	tRNA	-1	1578720	1578796	77		Arg tRNA
DS0823_v1_tRNA61	54351510	tRNA	-1	1578873	1578949	77		Arg tRNA
DS0823_v1_tRNA60	54351509	tRNA	-1	1578957	1579049	93		Ser tRNA
DS0823_v1_1435	54348347	CDS	-3	1579354	1579539	186	csrA	carbon storage regulator
DS0823_v1_1436	54348348	CDS	-3	1579861	1582488	2628	alaS	alanine--tRNA ligase/DNA-binding transcriptional repressor
DS0823_v1_1437	54348349	CDS	-1	1582626	1583114	489	recX	RecA inhibitor RecX
DS0823_v1_1438	54348350	CDS	-3	1583158	1584234	1077	recA	DNA recombination/repair protein RecA
DS0823_v1_1439	54348351	CDS	-2	1584344	1584832	489	pncC	NMN aminohydrolase
DS0823_v1_1440	54348352	CDS	-1	1585281	1585598	318		protein of unknown function
DS0823_v1_1441	54348353	CDS	3	1586796	1587395	600		Ribosome association toxin RatA
DS0823_v1_1442	54348354	CDS	-2	1587479	1588012	534	cybB	cytochrome b561
DS0823_v1_1443	54348355	CDS	-3	1588420	1589049	630		Threonine efflux protein
DS0823_v1_1444	54348356	CDS	-1	1589157	1589810	654		conserved protein of unknown function
DS0823_v1_1445	54348357	CDS	2	1590158	1590931	774	budC	Diacetyl reductase [(S)-acetoin forming]
DS0823_v1_1446	54348358	CDS	3	1591392	1592939	1548	katB	Catalase
DS0823_v1_1447	54348359	CDS	2	1592999	1593592	594		ANK_REP_REGION domain-containing protein
DS0823_v1_1448	54348360	CDS	-3	1594201	1594419	219		protein of unknown function
DS0823_v1_1449	54348361	CDS	-2	1594601	1594948	348		Phage protein
DS0823_v1_1450	54348362	CDS	-3	1594960	1595250	291		protein of unknown function
DS0823_v1_1451	54348363	CDS	1	1595545	1596501	957	ytfQ	galactofuranose ABC transporter periplasmic binding protein
DS0823_v1_1452	54348364	CDS	3	1596585	1598087	1503	ytfR	galactofuranose ABC transporter putative ATP binding subunit
DS0823_v1_1453	54348365	CDS	1	1598101	1599138	1038	ytfT	galactofuranose ABC transporter putative membrane subunit YtfT
DS0823_v1_1454	54348366	CDS	2	1599125	1600117	993	yjfF	galactofuranose ABC transporter putative membrane subunit YjtF
DS0823_v1_1455	54348367	CDS	2	1600397	1601818	1422		PSDC domain-containing protein
DS0823_v1_1456	54348368	CDS	2	1601915	1602154	240		conserved protein of unknown function
DS0823_v1_1457	54348369	CDS	-3	1602133	1602447	315		protein of unknown function
DS0823_v1_1458	54348370	CDS	2	1602509	1603888	1380	eutE	putative aldehyde dehydrogenase
DS0823_v1_1459	54348371	CDS	2	1604108	1605151	1044	eutR	putative AraC-type transcriptional regulator EutR
DS0823_v1_1460	54348372	CDS	-3	1605238	1605684	447		conserved exported protein of unknown function
DS0823_v1_1461	54348373	CDS	-2	1605977	1606954	978	yjiA	P-loop guanosine triphosphatase
DS0823_v1_1462	54348374	CDS	-3	1606990	1607193	204		conserved protein of unknown function
DS0823_v1_1463	54348375	CDS	-3	1607293	1609440	2148	btsT	pyruvate:H(+) symporter
DS0823_v1_1464	54348376	CDS	-3	1609750	1610475	726	btsR	DNA-binding transcriptional activator BtsR
DS0823_v1_1465	54348377	CDS	-1	1610469	1612160	1692	btsS	high-affinity pyruvate receptor
DS0823_v1_1466	54348378	CDS	-1	1612416	1613189	774		Putative transcriptional regulatory protein
DS0823_v1_1467	54348379	CDS	2	1613267	1614547	1281		Acetylornithine deacetylase
DS0823_v1_1468	54348380	CDS	1	1614598	1616196	1599		Dipeptide-binding ABC transporter
DS0823_v1_1469	54348381	CDS	3	1616211	1617158	948		Dipeptide transport system permease protein DppB
DS0823_v1_1470	54348382	CDS	1	1617151	1617978	828	ddpC	putative D
DS0823_v1_1471	54348383	CDS	3	1617978	1619657	1680	gsiA	glutathione ABC transporter ATP binding subunit GsiA
DS0823_v1_1472	54348384	CDS	1	1619665	1620894	1230		Acetylornithine deacetylase
DS0823_v1_1473	54348385	CDS	-1	1621068	1621376	309		YCII domain-containing protein
DS0823_v1_1474	54348386	CDS	-2	1621400	1622023	624	azoR	FMN-dependent NADH-azoreductase
DS0823_v1_1475	54348387	CDS	-2	1622060	1623004	945		Putative signal peptide protein
DS0823_v1_1476	54348388	CDS	3	1623003	1624034	1032		Transcriptional regulator
DS0823_v1_1477	54348389	CDS	-1	1624095	1624619	525		NAD(P)H oxidoreductase YRKL / Flavodoxin 2
DS0823_v1_1478	54348390	CDS	-1	1624677	1624976	300		conserved protein of unknown function
DS0823_v1_1479	54348391	CDS	3	1625124	1626119	996		Transcriptional regulator
DS0823_v1_1480	54348392	CDS	-1	1626210	1626431	222		D-alanine carrier protein DltC
DS0823_v1_1481	54348393	CDS	-1	1626450	1627883	1434		D-alanine--poly(phosphoribitol) ligase subunit 1
DS0823_v1_1482	54348394	CDS	-2	1627880	1628998	1119		D-alanyl transfer protein DltB
DS0823_v1_1483	54348395	CDS	-2	1629128	1630267	1140		Poly(glycerophosphate chain) D-alanine transfer protein DltD
DS0823_v1_1484	54348396	CDS	-3	1630717	1630863	147		protein of unknown function
DS0823_v1_1485	54348397	CDS	2	1631570	1631809	240		conserved protein of unknown function
DS0823_v1_1486	54348398	CDS	3	1631787	1632107	321		protein of unknown function
DS0823_v1_1487	54348399	CDS	-3	1632649	1632933	285		protein of unknown function
DS0823_v1_1488	54348400	CDS	-1	1632990	1633160	171		protein of unknown function
DS0823_v1_tRNA59	54351508	tRNA	-1	1633100	1633175	76		Thr tRNA
DS0823_v1_1489	54348401	CDS	-2	1633331	1634584	1254	proA	glutamate-5-semialdehyde dehydrogenase
DS0823_v1_1490	54348402	CDS	-1	1634595	1635698	1104	proB	glutamate 5-kinase
DS0823_v1_1491	54348403	CDS	-1	1635825	1636184	360	crl	Sigma factor-binding protein Crl
DS0823_v1_1492	54348404	CDS	-3	1636342	1637610	1269	dgcN	diguanylate cyclase DgcN
DS0823_v1_1493	54348405	CDS	-2	1637615	1638151	537	yfiR	Protein YfiR
DS0823_v1_1494	54348406	CDS	-3	1638253	1639503	1251	frsA	fermentation-respiration switch protein
DS0823_v1_1495	54348407	CDS	-1	1639659	1640117	459	gpt	xanthine-guanine phsophoribosyltransferase
DS0823_v1_1496	54348408	CDS	3	1640382	1640582	201		conserved protein of unknown function
DS0823_v1_1497	54348409	CDS	-3	1640671	1640781	111		protein of unknown function
DS0823_v1_1498	54348410	CDS	2	1640822	1642282	1461	pepD	peptidase D
DS0823_v1_1499	54348411	CDS	-3	1642348	1643406	1059	dinB	DNA polymerase IV
DS0823_v1_1500	54348412	CDS	3	1643571	1643756	186		protein of unknown function
DS0823_v1_1501	54348413	CDS	3	1643781	1644506	726	yafK	L
DS0823_v1_1502	54348414	CDS	-1	1644477	1645244	768	yafJ	putative amidotransferase
DS0823_v1_1503	54348415	CDS	-2	1645307	1645888	582	lpcA	D-sedoheptulose 7-phosphate isomerase
DS0823_v1_1504	54348416	CDS	2	1646270	1648714	2445	fadE	acyl-CoA dehydrogenase
DS0823_v1_1505	54348417	CDS	-1	1648776	1649978	1203	mtnK	Methylthioribose kinase
DS0823_v1_1506	54348418	CDS	-3	1649956	1650225	270		protein of unknown function
DS0823_v1_1507	54348419	CDS	1	1650403	1651434	1032	mtnA	Methylthioribose-1-phosphate isomerase
DS0823_v1_1508	54348420	CDS	-3	1651498	1652040	543	mtnD	Acireductone dioxygenase 2
DS0823_v1_1509	54348421	CDS	-2	1652054	1652746	693	mtnC	Enolase-phosphatase E1
DS0823_v1_1510	54348422	CDS	-3	1652743	1653357	615	mtnB	Methylthioribulose-1-phosphate dehydratase
DS0823_v1_1511	54348423	CDS	2	1653548	1654705	1158	ybdL	methionine-oxo-acid transaminase
DS0823_v1_1512	54348424	CDS	1	1654693	1655463	771	yafV	2-oxoglutaramate amidase
DS0823_v1_1513	54348425	CDS	-2	1655564	1656853	1290	amaB	N-carbamoyl-L-amino acid hydrolase
DS0823_v1_1514	54348426	CDS	-3	1656850	1658094	1245	pucG	(S)-ureidoglycine--glyoxylate transaminase
DS0823_v1_1515	54348427	CDS	-1	1658157	1658888	732	hisP	lysine/arginine/ornithine ABC transporter/histidine ABC transporter
DS0823_v1_1516	54348428	CDS	-3	1658869	1659525	657		Amino acid ABC transporter
DS0823_v1_1517	54348429	CDS	-1	1659525	1660190	666		Amino acid ABC transporter
DS0823_v1_1518	54348430	CDS	-1	1660200	1660991	792		ABC-type amino acid transport/signal transduction system
DS0823_v1_1519	54348431	CDS	-2	1661267	1662106	840		RpiR-family transcriptional regulatory protein
DS0823_v1_1520	54348432	CDS	2	1662281	1663870	1590	hpxW	Oxamate amidohydrolase proenzyme
DS0823_v1_1521	54348433	CDS	1	1663915	1664112	198		conserved protein of unknown function
DS0823_v1_1522	54348434	CDS	3	1664109	1665521	1413	atzE	1-carboxybiuret hydrolase subunit AtzE
DS0823_v1_1523	54348435	CDS	2	1665518	1665898	381		conserved protein of unknown function
DS0823_v1_1524	54348436	CDS	-2	1665950	1666447	498		Putative transcriptional regulator
DS0823_v1_1525	54348437	CDS	-3	1666444	1667790	1347		HipA_C domain-containing protein
DS0823_v1_1526	54348438	CDS	-1	1668063	1669010	948		NodB homology domain-containing protein
DS0823_v1_1527	54348439	CDS	-3	1669054	1669791	738	hyuA	Hydantoin racemase
DS0823_v1_1528	54348440	CDS	-1	1669788	1670531	744		Transcriptional regulator
DS0823_v1_1529	54348441	CDS	2	1670684	1672168	1485		Cytosine/purine/uracil/thiamine/allantoin permease family protein
DS0823_v1_1530	54348442	CDS	3	1672842	1674044	1203	proV	glycine betaine ABC transporter ATP binding subunit ProV
DS0823_v1_1531	54348443	CDS	1	1674037	1675251	1215	proW	glycine betaine ABC transporter membrane subunit ProW
DS0823_v1_1532	54348444	CDS	2	1675370	1676368	999	proX	glycine betaine ABC transporter periplasmic binding protein ProX
DS0823_v1_1533	54348445	CDS	3	1676685	1677890	1206	ygaY	Uncharacterized transporter YgaY
DS0823_v1_1534	54348446	CDS	2	1677887	1678750	864	ygaZ	L-valine exporter subunit YgaZ
DS0823_v1_1535	54348447	CDS	1	1678747	1679088	342	ygaH	L-valine exporter subunit YgaH
DS0823_v1_1536	54348448	CDS	1	1679263	1679775	513	mprA	DNA-binding transcriptional repressor MprA
DS0823_v1_1537	54348449	CDS	3	1679949	1681124	1176	emrA	multidrug efflux pump membrane fusion protein EmrA
DS0823_v1_1538	54348450	CDS	2	1681142	1682674	1533	emrB	multidrug efflux pump membrane subunit EmrB
DS0823_v1_1539	54348451	CDS	-1	1682760	1683944	1185	yfiF	putative methyltransferase
DS0823_v1_1540	54348452	CDS	-2	1684082	1684213	132		conserved protein of unknown function
DS0823_v1_1541	54348453	CDS	2	1684187	1684612	426	trxC	reduced thioredoxin 2
DS0823_v1_1542	54348454	CDS	2	1684700	1685416	717	tapT	tRNA-uridine aminocarboxypropyltransferase
DS0823_v1_1543	54348455	CDS	2	1685450	1688116	2667	patZ	peptidyl-lysine acetyltransferase
DS0823_v1_1544	54348456	CDS	3	1688271	1689626	1356	pssA	phosphatidylserine synthase
DS0823_v1_1545	54348457	CDS	2	1689740	1690066	327	yfiM	protein YfiM
DS0823_v1_1546	54348458	CDS	-3	1690063	1691361	1299	kgtP	alpha-ketoglutarate:H(+) symporter
DS0823_v1_1547	54348459	CDS	-3	1691485	1691610	126		conserved protein of unknown function
DS0823_v1_rRNA6	54351531	rRNA	-1	1691790	1691904	115		ribosomal RNA 5s_rRNA
DS0823_v1_tRNA58	54351507	tRNA	-1	1691949	1692024	76		Thr tRNA
DS0823_v1_rRNA2	54351527	rRNA	-1	1692038	1692152	115		ribosomal RNA 5s_rRNA
DS0823_v1_rRNA9	54351534	rRNA	-1	1692264	1695169	2906		ribosomal RNA 23s_rRNA
DS0823_v1_miscRNA76	84553390	misc_RNA	-1	1695179	1695285	107		StyR-44
DS0823_v1_tRNA57	54351506	tRNA	-1	1695341	1695416	76		Ala tRNA
DS0823_v1_tRNA56	54351505	tRNA	-1	1695524	1695600	77		Ile tRNA
DS0823_v1_rRNA16	54351541	rRNA	-1	1695675	1697204	1530		ribosomal RNA 16s_rRNA
DS0823_v1_1550	54348462	CDS	-2	1697582	1698148	567	gmhB	D-glycero-beta-D-manno-heptose-1
DS0823_v1_1551	54348463	CDS	3	1698330	1699361	1032	metN	L-methionine/D-methionine ABC transporter ATP binding subunit
DS0823_v1_1552	54348464	CDS	1	1699354	1700007	654	metI	L-methionine/D-methionine ABC transporter membrane subunit
DS0823_v1_1553	54348465	CDS	3	1700070	1700885	816	metQ	L-methionine/D-methionine ABC transporter membrane anchored binding protein
DS0823_v1_1554	54348466	CDS	3	1701000	1701407	408	rcsF	outer membrane lipoprotein RcsF
DS0823_v1_1555	54348467	CDS	2	1701404	1702111	708	trmO	tRNA m(6)t(6)A37 methyltransferase
DS0823_v1_1556	54348468	CDS	3	1702227	1703945	1719	proS	proline--tRNA ligase
DS0823_v1_1557	54348469	CDS	-1	1704024	1705016	993	rpoS	RNA polymerase
DS0823_v1_1558	54348470	CDS	-2	1705070	1706293	1224	nlpD	murein hydrolase activator NlpD
DS0823_v1_1559	54348471	CDS	-2	1706600	1707226	627	pcm	L-isoaspartate protein carboxylmethyltransferase type II
DS0823_v1_1560	54348472	CDS	-1	1707348	1708397	1050	truD	tRNA pseudouridine(13) synthase
DS0823_v1_1561	54348473	CDS	-2	1708391	1708888	498	ispF	2-C-methyl-D-erythritol 2
DS0823_v1_1562	54348474	CDS	-2	1708892	1709620	729	ispD	2-C-methyl-D-erythritol 4-phosphate cytidylyltransferase
DS0823_v1_1563	54348475	CDS	-3	1709623	1709961	339	ftsB	cell division protein FtsB
DS0823_v1_1564	54348476	CDS	-1	1710162	1710506	345		Cytochrome oxidase subunit
DS0823_v1_1565	54348477	CDS	-3	1710628	1711269	642	cysC	adenylyl-sulfate kinase
DS0823_v1_1566	54348478	CDS	-2	1711271	1712698	1428	cysN	sulfate adenylyltransferase subunit 1
DS0823_v1_1567	54348479	CDS	-3	1712710	1713618	909	cysD	sulfate adenylyltransferase subunit 2
DS0823_v1_1568	54348480	CDS	-2	1713629	1715050	1422	cysG	siroheme synthase
DS0823_v1_1569	54348481	CDS	-1	1715181	1715276	96		protein of unknown function
DS0823_v1_1570	54348482	CDS	-1	1715283	1716017	735	cysH	phosphoadenosine phosphosulfate reductase
DS0823_v1_1571	54348483	CDS	-1	1716030	1717745	1716	cysI	sulfite reductase
DS0823_v1_1572	54348484	CDS	-2	1717745	1719568	1824	cysJ	sulfite reductase
DS0823_v1_1573	54348485	CDS	1	1720027	1720395	369	queD	6-carboxy-5
DS0823_v1_1574	54348486	CDS	-3	1720435	1721106	672	queE	putative 7-carboxy-7-deazaguanine synthase QueE
DS0823_v1_1575	54348487	CDS	2	1721315	1722289	975		Organophosphate pesticide hydrolase
DS0823_v1_1576	54348488	CDS	-2	1722362	1723501	1140		Rhamnogalacturonides degradation protein RhiN
DS0823_v1_1577	54348489	CDS	-2	1723580	1725160	1581		Rhamnogalacturonide transporter RhiT
DS0823_v1_1578	54348490	CDS	-1	1725450	1726505	1056		Periplasmic binding protein
DS0823_v1_1579	54348491	CDS	-3	1726510	1728690	2181		Ferrichrome-iron receptor
DS0823_v1_1580	54348492	CDS	-3	1729009	1730307	1299	eno	enolase
DS0823_v1_1581	54348493	CDS	-2	1730405	1732042	1638	pyrG	CTP synthetase
DS0823_v1_1582	54348494	CDS	-1	1732269	1733072	804	mazG	nucleoside triphosphate pyrophosphohydrolase
DS0823_v1_1583	54348495	CDS	-3	1732972	1733199	228		protein of unknown function
DS0823_v1_1584	54348496	CDS	-1	1733283	1735517	2235	relA	GDP/GTP pyrophosphokinase
DS0823_v1_1585	54348497	CDS	-1	1735527	1736861	1335	rlmD	23S rRNA m(5)U1939 methyltransferase
DS0823_v1_1586	54348498	CDS	3	1736922	1739687	2766	barA	sensory histidine kinase BarA
DS0823_v1_1587	54348499	CDS	-3	1739794	1740936	1143	garK	glycerate 2-kinase 1
DS0823_v1_1588	54348500	CDS	-1	1741209	1742093	885	garR	tartronate semialdehyde reductase
DS0823_v1_1589	54348501	CDS	-2	1742168	1742938	771	garL	alpha-dehydro-beta-deoxy-D-glucarate aldolase
DS0823_v1_1590	54348502	CDS	-1	1743009	1744349	1341	gudD	D-glucarate dehydratase
DS0823_v1_1591	54348503	CDS	-1	1744365	1745750	1386	gudX	glucarate dehydratase-related protein
DS0823_v1_1592	54348504	CDS	-2	1745747	1747099	1353	gudP	galactarate/glucarate/glycerate transporter GudP
DS0823_v1_1593	54348505	CDS	-2	1747115	1747333	219		protein of unknown function
DS0823_v1_1594	54348506	CDS	2	1747343	1747534	192		protein of unknown function
DS0823_v1_1595	54348507	CDS	3	1747656	1749230	1575	garD	galactarate dehydratase
DS0823_v1_1596	54348508	CDS	1	1749853	1751388	1536	aer	Aerotaxis receptor
DS0823_v1_1597	54348509	CDS	3	1751547	1751879	333		conserved protein of unknown function
DS0823_v1_1598	54348510	CDS	3	1752033	1752386	354		conserved protein of unknown function
DS0823_v1_1599	54348511	CDS	3	1752510	1752878	369		conserved protein of unknown function
DS0823_v1_1600	54348512	CDS	2	1753091	1753195	105		protein of unknown function
DS0823_v1_1601	54348513	CDS	-1	1753167	1753388	222		Putative cytoplasmic protein
DS0823_v1_1602	54348514	CDS	-3	1753396	1755447	2052	ligA	DNA ligase
DS0823_v1_1603	54348515	CDS	-1	1755459	1756886	1428	rfaE	fused heptose 7-phosphate kinase/heptose 1-phosphate adenyltransferase
DS0823_v1_1604	54348516	CDS	-2	1757021	1759870	2850	glnE	fused glutamine synthetase deadenylase/glutamine synthetase adenylyltransferase
DS0823_v1_1605	54348517	CDS	-2	1759994	1761325	1332	ygiF	inorganic triphosphatase
DS0823_v1_1606	54348518	CDS	1	1761631	1762248	618	ygiM	putative signal transduction protein (SH3 domain)
DS0823_v1_1607	54348519	CDS	3	1762506	1763753	1248	cca	fused tRNA nucleotidyltransferase/2'
DS0823_v1_1608	54348520	CDS	-3	1763806	1764627	822	bacA	undecaprenyl pyrophosphate phosphatase
DS0823_v1_1609	54348521	CDS	-3	1764805	1765167	363	folB	dihydroneopterin aldolase
DS0823_v1_1610	54348522	CDS	3	1765275	1765916	642	plsY	putative glycerol-3-phosphate acyltransferase
DS0823_v1_1611	54348523	CDS	-1	1765992	1767578	1587	tar	Methyl-accepting chemotaxis protein II
DS0823_v1_1612	54348524	CDS	3	1767894	1768424	531	ppa	inorganic pyrophosphatase
DS0823_v1_1613	54348525	CDS	-3	1768504	1768845	342	ytfP	gamma-glutamylamine cyclotransferase family protein YtfP
DS0823_v1_1614	54348526	CDS	-1	1768848	1772594	3747	tamB	translocation and assembly module subunit TamB
DS0823_v1_1615	54348527	CDS	-2	1772600	1774384	1785	tamA	translocation and assembly module subunit TamA
DS0823_v1_1616	54348528	CDS	2	1774730	1775371	642	msrA	methionine sulfoxide reductase A
DS0823_v1_1617	54348529	CDS	2	1775597	1776913	1317	ytfL	putative inner membrane protein
DS0823_v1_1618	54348530	CDS	-1	1777008	1777214	207		conserved protein of unknown function
DS0823_v1_1619	54348531	CDS	-3	1777669	1778409	741	cysQ	3'(2')
DS0823_v1_1620	54348532	CDS	3	1778643	1780592	1950	cpdB	2'3' cyclic nucleotide phosphodiesterase/3' nucleotidase
DS0823_v1_1621	54348533	CDS	2	1780727	1781392	666	ytfE	iron-sulfur cluster repair protein YtfE
DS0823_v1_1622	54348534	CDS	-1	1781538	1781888	351		Putative exported protein
DS0823_v1_1623	54348535	CDS	-3	1782226	1782846	621	fklB	FKBP-type peptidyl-prolyl cis-trans isomerase FklB
DS0823_v1_1624	54348536	CDS	2	1783073	1783777	705	ytfB	cell division protein YtfB
DS0823_v1_1625	54348537	CDS	-1	1783761	1784135	375		Putative uroporphyrin-III c-methyltransferase
DS0823_v1_1626	54348538	CDS	3	1784334	1785269	936		Dihydrodipicolinate synthase
DS0823_v1_1627	54348539	CDS	2	1785698	1786744	1047		LacI family transcriptional regulator
DS0823_v1_1628	54348540	CDS	-2	1786826	1788715	1890		Methyl-accepting chemotaxis protein I (Serine chemoreceptor protein)
DS0823_v1_1629	54348541	CDS	-3	1789051	1789899	849		Fumarylacetoacetate hydrolase family protein
DS0823_v1_1630	54348542	CDS	-2	1790012	1791424	1413		Transporter
DS0823_v1_1631	54348543	CDS	-1	1791573	1791815	243		4-hydroxy-tetrahydrodipicolinate synthase
DS0823_v1_1632	54348544	CDS	-3	1792231	1792680	450	rplI	50S ribosomal subunit protein L9
DS0823_v1_1633	54348545	CDS	-1	1792722	1792949	228	rpsR	30S ribosomal subunit protein S18
DS0823_v1_1634	54348546	CDS	-3	1792954	1793274	321	priB	primosomal replication protein N
DS0823_v1_1635	54348547	CDS	-1	1793280	1793672	393	rpsF	30S ribosomal subunit protein S6
DS0823_v1_miscRNA20	84553334	misc_RNA	-1	1793670	1793755	86		RpsF_leader
DS0823_v1_1636	54348548	CDS	-1	1793880	1794632	753	yjfP	carboxylesterase
DS0823_v1_1637	54348549	CDS	2	1794857	1796797	1941		Methyl-accepting chemotaxis protein
DS0823_v1_1638	54348550	CDS	1	1796935	1797303	369		Biofilm peroxide resistance protein BsmA
DS0823_v1_1639	54348551	CDS	2	1797350	1797625	276		conserved exported protein of unknown function
DS0823_v1_1640	54348552	CDS	-2	1797728	1798462	735	rlmB	23S rRNA 2'-O-ribose G2251 methyltransferase
DS0823_v1_1641	54348553	CDS	-2	1798526	1801009	2484	rnr	RNase R
DS0823_v1_1642	54348554	CDS	-1	1801050	1801427	378	nsrR	DNA-binding transcriptional repressor NsrR
DS0823_v1_1643	54348555	CDS	3	1801836	1803422	1587		Methyl-accepting chemotaxis protein I (Serine chemoreceptor protein)
DS0823_v1_1644	54348556	CDS	1	1803736	1804647	912		conserved protein of unknown function
DS0823_v1_1645	54348557	CDS	3	1804650	1805897	1248	codA	cytosine/isoguanine deaminase
DS0823_v1_1646	54348558	CDS	-1	1805889	1806917	1029	yggR	Type II/IV secretion system family protein
DS0823_v1_1647	54348559	CDS	3	1806939	1807673	735	yggS	PLP homeostasis protein
DS0823_v1_1648	54348560	CDS	3	1807707	1808528	822	proC	Pyrroline-5-carboxylate reductase
DS0823_v1_1649	54348561	CDS	1	1808572	1809126	555		Putative membrane protein (Putative integral membran resistance protein)
DS0823_v1_1650	54348562	CDS	3	1809123	1809413	291		conserved protein of unknown function
DS0823_v1_1651	54348563	CDS	1	1809460	1810053	594	rdgB	dITP/XTP pyrophosphatase
DS0823_v1_1652	54348564	CDS	2	1810046	1811185	1140	yggW	putative coproporphyrinogen-III oxidase-like protein YggW
DS0823_v1_1653	54348565	CDS	-2	1811498	1811953	456	elaA	Protein ElaA
DS0823_v1_1654	54348566	CDS	-3	1811965	1813206	1242	lplT	lysophospholipid transporter
DS0823_v1_1655	54348567	CDS	-1	1813203	1815401	2199	aas	acyltransferase
DS0823_v1_1656	54348568	CDS	-2	1815701	1817098	1398	bglA	6-phospho-beta-glucosidase A
DS0823_v1_1657	54348569	CDS	-2	1817153	1818643	1491	bglA	6-phospho-beta-glucosidase A
DS0823_v1_1658	54348570	CDS	-1	1818660	1820576	1917	bglP	Beta-glucoside-specific phosphotransferase enzyme IIB component / Beta-glucoside permease IIC component / Beta-glucoside-specific phosphotransferase enzyme IIA component
DS0823_v1_1659	54348571	CDS	-2	1820750	1821619	870	licT	Transcription antiterminator LicT
DS0823_v1_miscRNA44	84553358	misc_RNA	-1	1821856	1821946	91		OmrA-B
DS0823_v1_1660	54348572	CDS	-1	1822146	1823048	903		Fe(2+)/alpha-ketoglutarate-dependent dioxygenase LpxO
DS0823_v1_1661	54348573	CDS	-2	1823363	1823563	201		protein of unknown function
DS0823_v1_1662	54348574	CDS	2	1823576	1824586	1011	galR	DNA-binding transcriptional dual regulator GalR
DS0823_v1_1663	54348575	CDS	-3	1825033	1825506	474		GnaT-family acetyltransferase
DS0823_v1_1664	54348576	CDS	-3	1825510	1826277	768	uxuR	Uxu operon transcriptional regulator
DS0823_v1_1665	54348577	CDS	-1	1826463	1826780	318	gmuB	PTS system oligo-beta-mannoside-specific EIIB component
DS0823_v1_1666	54348578	CDS	-2	1826789	1828225	1437	gmuD	6-phospho-beta-glucosidase GmuD
DS0823_v1_1667	54348579	CDS	-3	1828306	1829646	1341		Permease IIC component
DS0823_v1_1668	54348580	CDS	3	1829883	1830209	327	chbA	N
DS0823_v1_1669	54348581	CDS	1	1830337	1831347	1011	ascG	HTH-type transcriptional regulator AscG
DS0823_v1_1670	54348582	CDS	-3	1831363	1832625	1263	lysA	diaminopimelate decarboxylase
DS0823_v1_1671	54348583	CDS	2	1832750	1833682	933	lysR	DNA-binding transcriptional dual regulator LysR
DS0823_v1_1672	54348584	CDS	2	1833758	1835098	1341		MloA
DS0823_v1_1673	54348585	CDS	-2	1835213	1836205	993	potA	Spermidine/putrescine import ATP-binding protein PotA
DS0823_v1_1674	54348586	CDS	-2	1836239	1837021	783		ABC transporter
DS0823_v1_1675	54348587	CDS	-3	1837042	1837884	843		ABC transporter permease protein
DS0823_v1_1676	54348588	CDS	-1	1837881	1838705	825		conserved protein of unknown function
DS0823_v1_1677	54348589	CDS	-1	1838727	1839782	1056		ABC transporter
DS0823_v1_1678	54348590	CDS	3	1840047	1840754	708	phnR	Putative transcriptional regulator of 2-aminoethylphosphonate degradation operons
DS0823_v1_1679	54348591	CDS	-1	1840818	1841102	285		RES domain-containing protein
DS0823_v1_1680	54348592	CDS	-3	1841020	1841274	255		RES domain-containing protein
DS0823_v1_1681	54348593	CDS	-1	1841274	1841726	453		Putative phosphatase/kinase
DS0823_v1_1682	54348594	CDS	1	1841875	1842888	1014	dusA	tRNA-dihydrouridine synthase A
DS0823_v1_1683	54348595	CDS	3	1843080	1843355	276	pspG	phage shock protein G
DS0823_v1_1684	54348596	CDS	-1	1843374	1843577	204		protein of unknown function
DS0823_v1_1685	54348597	CDS	3	1843611	1843802	192		protein of unknown function
DS0823_v1_1686	54348598	CDS	-2	1843772	1845178	1407		Putative cytochrome
DS0823_v1_1687	54348599	CDS	-2	1845605	1846606	1002	qorA	putative quinone oxidoreductase 1
DS0823_v1_1688	54348600	CDS	1	1846729	1848135	1407	dnaB	replicative DNA helicase
DS0823_v1_1689	54348601	CDS	2	1848209	1849285	1077	alr	alanine racemase 1
DS0823_v1_1690	54348602	CDS	-1	1849437	1849685	249	bhsA	Multiple stress resistance protein BhsA
DS0823_v1_1691	54348603	CDS	-1	1849929	1850696	768	pheC	Prephenate dehydratase / Arogenate dehydratase
DS0823_v1_miscRNA69	84553383	misc_RNA	1	1850898	1850925	28		CRISPR-DR4
DS0823_v1_miscRNA70	84553384	misc_RNA	1	1850958	1850985	28		CRISPR-DR4
DS0823_v1_miscRNA71	84553385	misc_RNA	1	1851018	1851045	28		CRISPR-DR4
DS0823_v1_1692	54348604	CDS	-1	1851126	1851305	180		protein of unknown function
DS0823_v1_1693	54348605	CDS	-1	1851426	1852799	1374	aroP	aromatic amino acid:H(+) symporter AroP
DS0823_v1_1694	54348606	CDS	2	1853171	1853647	477		Transcriptional regulator
DS0823_v1_1695	54348607	CDS	1	1853854	1854513	660		Transporter
DS0823_v1_1696	54348608	CDS	2	1854563	1855756	1194	tyrB	tyrosine aminotransferase
DS0823_v1_1697	54348609	CDS	-2	1855775	1855894	120		conserved protein of unknown function
DS0823_v1_1698	54348610	CDS	-3	1855924	1857615	1692		Methyl-accepting chemotaxis protein I (Serine chemoreceptor protein)
DS0823_v1_1699	54348611	CDS	-2	1858334	1858480	147		conserved protein of unknown function
DS0823_v1_1700	54348612	CDS	3	1858725	1860335	1611		GGDEF family protein
DS0823_v1_1701	54348613	CDS	1	1860649	1860795	147		protein of unknown function
DS0823_v1_1702	54348614	CDS	-2	1860812	1861231	420		conserved protein of unknown function
DS0823_v1_1703	54348615	CDS	-2	1861694	1864525	2832	uvrA	excision nuclease subunit A
DS0823_v1_1704	54348616	CDS	2	1864781	1865332	552	ssb	ssDNA-binding protein
DS0823_v1_1705	54348617	CDS	1	1865440	1865637	198		conserved protein of unknown function
DS0823_v1_1706	54348618	CDS	-3	1865617	1865802	186		conserved protein of unknown function
DS0823_v1_1707	54348619	CDS	2	1865981	1866469	489		conserved protein of unknown function
DS0823_v1_1708	54348620	CDS	3	1866732	1867304	573		conserved protein of unknown function
DS0823_v1_1709	54348621	CDS	2	1867310	1868107	798		conserved protein of unknown function
DS0823_v1_1710	54348622	CDS	2	1868252	1869805	1554		Phage tail sheath protein FI
DS0823_v1_1711	54348623	CDS	2	1869857	1870327	471		conserved protein of unknown function
DS0823_v1_1712	54348624	CDS	1	1870408	1870872	465		conserved protein of unknown function
DS0823_v1_1713	54348625	CDS	3	1870893	1871075	183		conserved protein of unknown function
DS0823_v1_1714	54348626	CDS	3	1871091	1871738	648		conserved protein of unknown function
DS0823_v1_1715	54348627	CDS	2	1871750	1873540	1791		VgrG protein
DS0823_v1_1716	54348628	CDS	1	1873999	1874298	300		conserved protein of unknown function
DS0823_v1_1717	54348629	CDS	3	1874301	1874720	420		GPW/gp25 family protein
DS0823_v1_1718	54348630	CDS	2	1874717	1878841	4125		Baseplate_J domain-containing protein
DS0823_v1_1719	54348631	CDS	3	1878960	1879787	828		conserved protein of unknown function
DS0823_v1_1720	54348632	CDS	2	1879790	1882264	2475		conserved protein of unknown function
DS0823_v1_1721	54348633	CDS	1	1882261	1886010	3750		conserved protein of unknown function
DS0823_v1_1722	54348634	CDS	3	1886070	1888544	2475		conserved membrane protein of unknown function
DS0823_v1_1723	54348635	CDS	-2	1888592	1889650	1059		Putative LacI family HTH-type transcriptional regulator
DS0823_v1_1724	54348636	CDS	-2	1889651	1890703	1053		Ribose ABC transport system
DS0823_v1_1725	54348637	CDS	-2	1890716	1891717	1002		Sugar ABC transport system
DS0823_v1_1726	54348638	CDS	-3	1891801	1892901	1101	ugpC	sn-glycerol-3-phosphate import ATP-binding protein UgpC
DS0823_v1_1727	54348639	CDS	-2	1892948	1894060	1113		Rhamnogalacturonides degradation protein RhiN
DS0823_v1_1728	54348640	CDS	-1	1894062	1896542	2481		conserved protein of unknown function
DS0823_v1_1729	54348641	CDS	1	1897033	1898343	1311		ABC transporter
DS0823_v1_1730	54348642	CDS	1	1898368	1898916	549		Glucosamine kinase GpsK
DS0823_v1_1731	54348643	CDS	3	1898913	1899812	900	gspK	Glucosamine kinase GspK
DS0823_v1_1732	54348644	CDS	-3	1899832	1900584	753		Molybdenum transport system permease protein ModB
DS0823_v1_1733	54348645	CDS	-2	1900592	1901527	936		conserved exported protein of unknown function
DS0823_v1_1734	54348646	CDS	1	1901878	1902627	750		Zinc ABC transporter
DS0823_v1_1735	54348647	CDS	3	1902624	1903478	855		Zinc ABC transporter
DS0823_v1_1736	54348648	CDS	1	1903522	1904400	879		Periplasmic solute binding protein
DS0823_v1_1737	54348649	CDS	3	1904739	1905305	567		Cytokinin riboside 5'-monophosphate phosphoribohydrolase
DS0823_v1_1738	54348650	CDS	-1	1905351	1905848	498		Biphenyl-2
DS0823_v1_1739	54348651	CDS	-1	1906029	1906799	771		Glycerol-3-phosphate regulon repressor
DS0823_v1_1740	54348652	CDS	-1	1906881	1907861	981	pdxA	D-threonate 4-phosphate dehydrogenase
DS0823_v1_1741	54348653	CDS	-3	1907854	1909140	1287	dtnK	D-threonate kinase
DS0823_v1_1742	54348654	CDS	1	1909366	1910502	1137		Alcohol dehydrogenase
DS0823_v1_1743	54348655	CDS	3	1910571	1911455	885		Dihydrodipicolinate synthase
DS0823_v1_1744	54348656	CDS	1	1911493	1912914	1422		Acetate permease ActP (Cation/acetate symporter)
DS0823_v1_1745	54348657	CDS	1	1912921	1914096	1176		Sialidase domain-containing protein
DS0823_v1_1746	54348658	CDS	1	1914238	1914711	474		putative Toxin-antitoxin biofilm protein TabA
DS0823_v1_1747	54348659	CDS	1	1914718	1915401	684		3-oxoacyl-acyl-carrier protein reductase
DS0823_v1_1748	54348660	CDS	1	1915576	1916316	741		Integral membrane protein TerC
DS0823_v1_1749	54348661	CDS	-3	1916362	1916724	363		conserved protein of unknown function
DS0823_v1_1750	54348662	CDS	-1	1916826	1919423	2598	acnB	Aconitate hydratase B
DS0823_v1_1751	54348663	CDS	-1	1919781	1920632	852		IroE protein
DS0823_v1_1752	54348664	CDS	-1	1920702	1923128	2427	fepA	ferric enterobactin outer membrane transporter
DS0823_v1_1753	54348665	CDS	1	1922887	1923105	219		protein of unknown function
DS0823_v1_1754	54348666	CDS	1	1923274	1924296	1023		Transcriptional regulator of AraC family
DS0823_v1_1755	54348667	CDS	3	1924383	1925714	1332		conserved protein of unknown function
DS0823_v1_1756	54348668	CDS	-1	1925763	1926947	1185		Hydrolase
DS0823_v1_1757	54348669	CDS	-2	1927136	1928563	1428	lpd	lipoamide dehydrogenase
DS0823_v1_1758	54348670	CDS	-1	1928775	1930655	1881	aceF	pyruvate dehydrogenase
DS0823_v1_1759	54348671	CDS	-3	1930669	1933332	2664	aceE	pyruvate dehydrogenase E1 component
DS0823_v1_miscRNA51	84553365	misc_RNA	1	1933335	1933456	122		tp2
DS0823_v1_1760	54348672	CDS	-3	1933465	1934229	765	pdhR	DNA-binding transcriptional dual regulator PdhR
DS0823_v1_1761	54348673	CDS	-3	1934500	1934670	171		conserved protein of unknown function
DS0823_v1_1762	54348674	CDS	2	1934879	1936225	1347	aroP	aromatic amino acid:H(+) symporter AroP
DS0823_v1_1763	54348675	CDS	-1	1936302	1937156	855	ampE	protein AmpE
DS0823_v1_1764	54348676	CDS	-1	1937163	1937723	561	ampD	1
DS0823_v1_1765	54348677	CDS	-2	1938050	1938259	210		protein of unknown function
DS0823_v1_1766	54348678	CDS	3	1938147	1939010	864	tsx	nucleoside-specific channel-forming protein Tsx
DS0823_v1_1767	54348679	CDS	1	1939138	1940031	894	nadC	quinolinate phosphoribosyltransferase (decarboxylating)
DS0823_v1_1768	54348680	CDS	1	1940293	1940736	444	ppdD	prepilin peptidase-dependent protein
DS0823_v1_1769	54348681	CDS	3	1940733	1942178	1446	hofB	T2SSE family protein
DS0823_v1_1770	54348682	CDS	3	1942188	1943393	1206		Type IV fimbrial assembly protein PilC
DS0823_v1_1771	54348683	CDS	-2	1943519	1944559	1041	guaC	GMP reductase
DS0823_v1_1772	54348684	CDS	1	1944727	1945353	627	coaE	dephospho-CoA kinase
DS0823_v1_1773	54348685	CDS	2	1945346	1946095	750	zapD	cell division factor ZapD
DS0823_v1_1774	54348686	CDS	1	1946140	1946325	186	yacG	DNA gyrase inhibitor YacG
DS0823_v1_1775	54348687	CDS	-3	1946398	1946796	399	mutT	8-oxo-dGTP diphosphatase
DS0823_v1_1776	54348688	CDS	-3	1946869	1949562	2694	secA	protein translocation ATPase
DS0823_v1_1777	54348689	CDS	-2	1949663	1950163	501	secM	SecA translation regulator
DS0823_v1_1778	54348690	CDS	2	1950191	1950712	522		conserved protein of unknown function
DS0823_v1_1779	54348691	CDS	-1	1950729	1951646	918	lpxC	UDP-3-O-acyl-N-acetylglucosamine deacetylase
DS0823_v1_1780	54348692	CDS	-3	1951741	1952892	1152	ftsZ	cell division protein FtsZ
DS0823_v1_1781	54348693	CDS	-1	1952967	1954223	1257	ftsA	cell division protein FtsA
DS0823_v1_1782	54348694	CDS	-2	1954220	1955074	855	ftsQ	cell division protein FtsQ
DS0823_v1_1783	54348695	CDS	-3	1955239	1956654	1416	murC	UDP-N-acetylmuramate--L-alanine ligase
DS0823_v1_1784	54348696	CDS	-1	1956750	1957841	1092	murG	N-acetylglucosaminyl transferase
DS0823_v1_1785	54348697	CDS	-2	1957838	1959040	1203	ftsW	putative lipid II flippase FtsW
DS0823_v1_1786	54348698	CDS	-3	1959040	1960353	1314	murD	UDP-N-acetylmuramoyl-L-alanine--D-glutamate ligase
DS0823_v1_1787	54348699	CDS	-3	1960357	1961439	1083	mraY	phospho-N-acetylmuramoyl-pentapeptide- transferase
DS0823_v1_1788	54348700	CDS	-1	1961433	1962794	1362	murF	D-alanyl-D-alanine-adding enzyme
DS0823_v1_1789	54348701	CDS	-2	1962791	1964275	1485	murE	UDP-N-acetylmuramoyl-L-alanyl-D-glutamate--2
DS0823_v1_1790	54348702	CDS	-1	1964262	1966025	1764	ftsI	peptidoglycan DD-transpeptidase FtsI
DS0823_v1_1791	54348703	CDS	-3	1966048	1966371	324	ftsL	cell division protein FtsL
DS0823_v1_1792	54348704	CDS	-1	1966368	1967309	942	rsmH	16S rRNA m(4)C1402 methyltransferase
DS0823_v1_1793	54348705	CDS	-2	1967312	1967770	459	mraZ	DNA-binding transcriptional repressor MraZ
DS0823_v1_1794	54348706	CDS	1	1968637	1969098	462	alaE	L-alanine exporter
DS0823_v1_1795	54348707	CDS	-1	1969248	1970252	1005	cra	DNA-binding transcriptional dual regulator Cra
DS0823_v1_1796	54348708	CDS	-1	1970496	1970987	492	ilvH	acetolactate synthase/acetohydroxybutanoate synthase
DS0823_v1_1797	54348709	CDS	-2	1970990	1972708	1719	ilvI	acetolactate synthase/acetohydroxybutanoate synthase
DS0823_v1_1798	54348710	CDS	-2	1972727	1972795	69		protein of unknown function
DS0823_v1_1799	54348711	CDS	-3	1973122	1974927	1806		Putative long-chain-fatty-acid--CoA ligase
DS0823_v1_miscRNA38	84553352	misc_RNA	1	1975141	1975292	152		Leu_leader
DS0823_v1_1800	54348712	CDS	3	1975338	1976912	1575	leuA	2-isopropylmalate synthase
DS0823_v1_1801	54348713	CDS	2	1976912	1978003	1092	leuB	3-isopropylmalate dehydrogenase
DS0823_v1_1802	54348714	CDS	1	1978006	1979406	1401	leuC	3-isopropylmalate dehydratase subunit LeuC
DS0823_v1_1803	54348715	CDS	1	1979419	1980021	603	leuD	3-isopropylmalate dehydratase subunit LeuD
DS0823_v1_1804	54348716	CDS	-2	1980488	1981387	900		Iron-chelator utilization protein
DS0823_v1_1805	54348717	CDS	-2	1981613	1981741	129		conserved protein of unknown function
DS0823_v1_1806	54348718	CDS	1	1981843	1983243	1401	tnaA	tryptophanase
DS0823_v1_miscRNA66	84553380	misc_RNA	-1	1983267	1983343	77		SgrS
DS0823_v1_1807	54348719	CDS	1	1983634	1985301	1668	sgrR	DNA-binding transcriptional dual regulator SgrR
DS0823_v1_miscRNA56	84553370	misc_RNA	1	1985358	1985468	111		TPP
DS0823_v1_1808	54348720	CDS	3	1985511	1986494	984	thiB	thiamine ABC transporter periplasmic binding protein
DS0823_v1_1809	54348721	CDS	2	1986470	1988080	1611	thiP	thiamine ABC transporter membrane subunit
DS0823_v1_1810	54348722	CDS	3	1988064	1988756	693	thiQ	thiamine ABC transporter ATP binding subunit
DS0823_v1_1811	54348723	CDS	2	1989143	1990807	1665	ilvB	acetohydroxy acid synthase I subunit IlvB
DS0823_v1_1812	54348724	CDS	2	1990811	1991104	294	ilvN	acetohydroxy acid synthase I subunit IlvN
DS0823_v1_1813	54348725	CDS	-2	1991150	1991917	768	yabI	DedA family protein YabI
DS0823_v1_1814	54348726	CDS	2	1992179	1992745	567		conserved exported protein of unknown function
DS0823_v1_1815	54348727	CDS	1	1992748	1993305	558		conserved exported protein of unknown function
DS0823_v1_1816	54348728	CDS	-2	1993352	1993738	387		protein of unknown function
DS0823_v1_1817	54348729	CDS	-2	1993739	1994434	696		conserved protein of unknown function
DS0823_v1_1818	54348730	CDS	-1	1994475	1994954	480		Secreted protein Hcp
DS0823_v1_1819	54348731	CDS	-1	1995207	1995902	696	livF	branched chain amino acid/phenylalanine ABC transporter ATP binding subunit LivF
DS0823_v1_1820	54348732	CDS	-3	1995895	1996674	780	livG	branched chain amino acid/phenylalanine ABC transporter ATP binding subunit LivG
DS0823_v1_1821	54348733	CDS	-2	1996664	1997707	1044		Branched-chain amino acid transport system permease protein livM (TC 3.A.1.4.1)
DS0823_v1_1822	54348734	CDS	-3	1997707	1998606	900	livH	branched chain amino acid/phenylalanine ABC transporter membrane subunit LivH
DS0823_v1_1823	54348735	CDS	-2	1998737	1999900	1164		Branched-chain amino acid ABC transporter
DS0823_v1_1824	54348736	CDS	3	2000454	2002826	2373	polB	DNA polymerase II
DS0823_v1_1825	54348737	CDS	2	2003039	2005942	2904	rapA	RNA polymerase-binding ATPase and RNAP recycling factor
DS0823_v1_1826	54348738	CDS	3	2006007	2006660	654	rluA	23S rRNA pseudouridine(746) and tRNA pseudouridine(32) synthase
DS0823_v1_1827	54348739	CDS	-1	2006724	2007680	957	djlA	co-chaperone protein DjlA
DS0823_v1_1828	54348740	CDS	3	2007843	2010242	2400	lptD	lipopolysaccharide assembly protein LptD
DS0823_v1_1829	54348741	CDS	1	2010355	2011647	1293	surA	peptidyl-prolyl cis-trans isomerase SurA
DS0823_v1_1830	54348742	CDS	3	2011647	2012648	1002	pdxA	4-hydroxythreonine-4-phosphate dehydrogenase
DS0823_v1_1831	54348743	CDS	1	2012641	2013459	819	rsmA	16S rRNA m(6)2A1518
DS0823_v1_1832	54348744	CDS	1	2013475	2013852	378	apaG	Protein ApaG
DS0823_v1_1833	54348745	CDS	1	2013859	2014701	843	apaH	diadenosine tetraphosphatase
DS0823_v1_1834	54348746	CDS	-3	2014825	2015307	483	folA	dihydrofolate reductase
DS0823_v1_1835	54348747	CDS	-1	2015415	2015885	471	yjjB	putative succinate exporter YjjB
DS0823_v1_1836	54348748	CDS	-2	2015870	2016652	783	yjjP	putative succinate exporter YjjP
DS0823_v1_1837	54348749	CDS	1	2016739	2017428	690		L-lysine permease
DS0823_v1_1838	54348750	CDS	-3	2017528	2020752	3225	carB	carbamoyl phosphate synthetase subunit beta
DS0823_v1_1839	54348751	CDS	-3	2020840	2021988	1149	carA	carbamoyl phosphate synthetase subunit alpha
DS0823_v1_1840	54348752	CDS	-2	2022443	2023264	822	dapB	4-hydroxy-tetrahydrodipicolinate reductase
DS0823_v1_1841	54348753	CDS	-2	2023535	2024488	954	rihC	ribonucleoside hydrolase RihC
DS0823_v1_1842	54348754	CDS	-2	2024525	2025475	951	ispH	1-hydroxy-2-methyl-2-(E)-butenyl 4-diphosphate reductase
DS0823_v1_1843	54348755	CDS	-1	2025456	2025929	474	fkpB	peptidyl-prolyl cis-trans isomerase FkpB
DS0823_v1_1844	54348756	CDS	-1	2025933	2026439	507	lspA	lipoprotein signal peptidase
DS0823_v1_1845	54348757	CDS	-2	2026439	2029264	2826	ileS	isoleucine--tRNA ligase
DS0823_v1_1846	54348758	CDS	-1	2029299	2030240	942	ribF	bifunctional riboflavin kinase/FMN adenylyltransferase
DS0823_v1_1847	54348759	CDS	1	2030635	2030898	264	rpsT	30S ribosomal subunit protein S20
DS0823_v1_1848	54348760	CDS	-1	2030976	2031866	891	nhaR	DNA-binding transcriptional activator NhaR
DS0823_v1_1849	54348761	CDS	-3	2031898	2033073	1176	nhaA	Na(+):H(+) antiporter NhaA
DS0823_v1_1850	54348762	CDS	-1	2033301	2034434	1134	dnaJ	chaperone protein DnaJ
DS0823_v1_miscRNA48	84553362	misc_RNA	-1	2034435	2034511	77		tpke11
DS0823_v1_1851	54348763	CDS	-2	2034545	2036455	1911	dnaK	chaperone protein DnaK
DS0823_v1_1852	54348764	CDS	3	2036646	2037017	372		protein of unknown function
DS0823_v1_1853	54348765	CDS	1	2036842	2037414	573	satP	acetate/succinate:H(+) symporter
DS0823_v1_1854	54348766	CDS	-3	2037514	2038833	1320		L-Proline/Glycine betaine transporter ProP
DS0823_v1_1855	54348767	CDS	-1	2038962	2039549	588	mog	molybdopterin adenylyltransferase
DS0823_v1_1856	54348768	CDS	1	2039977	2041119	1143		GGDEF domain-containing protein
DS0823_v1_1857	54348769	CDS	-3	2041150	2042103	954	talB	transaldolase B
DS0823_v1_1858	54348770	CDS	1	2042407	2043186	780	yaaA	peroxide stress resistance protein YaaA
DS0823_v1_1859	54348771	CDS	-1	2043327	2044616	1290	thrC	threonine synthase
DS0823_v1_1860	54348772	CDS	-1	2044620	2045549	930	thrB	homoserine kinase
DS0823_v1_1861	54348773	CDS	-2	2045552	2048008	2457	thrA	fused aspartate kinase/homoserine dehydrogenase 1
DS0823_v1_miscRNA41	84553355	misc_RNA	-1	2048121	2048237	117		Thr_leader
DS0823_v1_1862	54348774	CDS	-2	2048288	2048479	192		conserved protein of unknown function
DS0823_v1_1863	54348775	CDS	-1	2048439	2049140	702	yjtD	putative rRNA methyltransferase
DS0823_v1_1864	54348776	CDS	3	2049414	2049680	267		protein of unknown function
DS0823_v1_1865	54348777	CDS	1	2049703	2050419	717	arcA	DNA-binding transcriptional dual regulator ArcA
DS0823_v1_1866	54348778	CDS	-2	2050496	2050972	477	creA	Protein CreA
DS0823_v1_1867	54348779	CDS	3	2051175	2052041	867	rob	DNA-binding transcriptional dual regulator Rob
DS0823_v1_1868	54348780	CDS	-2	2052038	2052688	651	ytjC	putative phosphatase
DS0823_v1_1869	54348781	CDS	2	2052740	2053279	540	yjjX	ITPase/XTPase
DS0823_v1_1870	54348782	CDS	-3	2053294	2053626	333	trpR	DNA-binding transcriptional repressor TrpR
DS0823_v1_1871	54348783	CDS	-3	2053648	2053767	120		conserved protein of unknown function
DS0823_v1_1872	54348784	CDS	-3	2053828	2055759	1932	slt	soluble lytic murein transglycosylase
DS0823_v1_1873	54348785	CDS	2	2056220	2057884	1665	ettA	energy-dependent translational throttle protein EttA
DS0823_v1_1874	54348786	CDS	-1	2058078	2059784	1707	trg	methyl-accepting chemotaxis protein Trg
DS0823_v1_1875	54348787	CDS	-2	2060063	2060959	897		Transcriptional regulator
DS0823_v1_1876	54348788	CDS	1	2061091	2062092	1002		Zinc-type alcohol dehydrogenase-like protein
DS0823_v1_1877	54348789	CDS	-3	2062180	2063412	1233	serA	phosphoglycerate dehydrogenase
DS0823_v1_1878	54348790	CDS	-3	2063428	2063688	261		conserved protein of unknown function
DS0823_v1_1879	54348791	CDS	-3	2063716	2064378	663	rpiA	ribose-5-phosphate isomerase A
DS0823_v1_1880	54348792	CDS	1	2064574	2065467	894	argP	DNA-binding transcriptional dual regulator ArgP
DS0823_v1_1881	54348793	CDS	-1	2065518	2066246	729		conserved exported protein of unknown function
DS0823_v1_1882	54348794	CDS	-2	2066405	2067220	816	yiaJ	DNA-binding transcriptional repressor YiaJ
DS0823_v1_1883	54348795	CDS	-3	2067361	2068245	885	mscS	small conductance mechanosensitive channel MscS
DS0823_v1_1884	54348796	CDS	-2	2068337	2069413	1077	fbaA	fructose-bisphosphate aldolase class II
DS0823_v1_1885	54348797	CDS	-2	2069600	2070763	1164	pgk	phosphoglycerate kinase
DS0823_v1_1886	54348798	CDS	-1	2070831	2071847	1017	epd	D-erythrose-4-phosphate dehydrogenase
DS0823_v1_1887	54348799	CDS	-3	2072173	2074167	1995	tktA	transketolase 1
DS0823_v1_1888	54348800	CDS	-1	2074596	2075789	1194	tsgA	putative transporter TsgA
DS0823_v1_1889	54348801	CDS	-2	2076020	2077996	1977	speA	arginine decarboxylase
DS0823_v1_1890	54348802	CDS	2	2078324	2078665	342		conserved protein of unknown function
DS0823_v1_1891	54348803	CDS	2	2078906	2080060	1155	metK	methionine adenosyltransferase
DS0823_v1_1892	54348804	CDS	2	2080172	2080684	513	sprT	Protein SprT
DS0823_v1_1893	54348805	CDS	2	2080784	2081482	699	endA	DNA-specific endonuclease I
DS0823_v1_1894	54348806	CDS	1	2081809	2082543	735	rsmE	16S rRNA m(3)U1498 methyltransferase
DS0823_v1_1895	54348807	CDS	3	2082555	2083508	954	gshB	glutathione synthetase
DS0823_v1_1896	54348808	CDS	2	2083613	2084176	564		conserved protein of unknown function
DS0823_v1_1897	54348809	CDS	1	2084176	2084607	432	yqgF	ribonuclease H-like domain containing nuclease
DS0823_v1_1898	54348810	CDS	-3	2084686	2085690	1005	fbp	fructose-1
DS0823_v1_1899	54348811	CDS	3	2085861	2087243	1383	mpl	UDP-N-acetylmuramate--L-alanyl-gamma-D-glutamyl- meso-2
DS0823_v1_1900	54348812	CDS	-2	2087348	2088646	1299	purA	adenylosuccinate synthetase
DS0823_v1_1901	54348813	CDS	-2	2088746	2088946	201		Putative inner membrane protein YjeT (clustered with HflC)
DS0823_v1_1902	54348814	CDS	-3	2089009	2090004	996	hflC	regulator of FtsH protease
DS0823_v1_1903	54348815	CDS	-3	2090008	2091270	1263	hflK	regulator of FtsH protease
DS0823_v1_1904	54348816	CDS	-3	2091343	2092623	1281	hflX	ribosome rescue factor HflX
DS0823_v1_1905	54348817	CDS	-1	2092713	2093012	300	hfq	RNA-binding protein Hfq
DS0823_v1_1906	54348818	CDS	-3	2093140	2094081	942	miaA	tRNA dimethylallyltransferase
DS0823_v1_1907	54348819	CDS	-2	2094074	2096008	1935	mutL	DNA mismatch repair protein MutL
DS0823_v1_1908	54348820	CDS	-2	2096036	2097730	1695		N-acetylmuramoyl-L-alanine amidase
DS0823_v1_1909	54348821	CDS	-3	2097727	2098209	483	tsaE	N(6)-L-threonylcarbamoyladenine synthase
DS0823_v1_1910	54348822	CDS	-1	2098206	2099747	1542	nnr	NAD(P)HX epimerase/NAD(P)HX dehydratase
DS0823_v1_1911	54348823	CDS	-3	2099854	2100468	615		conserved protein of unknown function
DS0823_v1_1912	54348824	CDS	3	2100618	2101757	1140	queG	epoxyqueuosine reductase
DS0823_v1_tRNA55	54351504	tRNA	-1	2102040	2102115	76		Gly tRNA
DS0823_v1_1913	54348825	CDS	-2	2102444	2102518	75		protein of unknown function
DS0823_v1_miscRNA82	84553396	misc_RNA	1	2102643	2102680	38		JUMPstart
DS0823_v1_1914	54348826	CDS	2	2102753	2104150	1398	cpsB	mannose-1-phosphate guanylyltransferase
DS0823_v1_1915	54348827	CDS	2	2104175	2105548	1374	cpsG	phosphomannomutase
DS0823_v1_1916	54348828	CDS	1	2105584	2106702	1119	gmd	GDP-mannose 4
DS0823_v1_1917	54348829	CDS	-3	2106763	2106888	126		protein of unknown function
DS0823_v1_1918	54348830	CDS	2	2106767	2107540	774		O-antigen export system permease protein RfbD
DS0823_v1_1920	54348832	CDS	2	2107544	2108275	732	rfbE	O-antigen export system ATP-binding protein RfbE
DS0823_v1_1919	54348831	CDS	-2	2107598	2107744	147		protein of unknown function
DS0823_v1_1921	54348833	CDS	3	2108286	2109224	939		Epimerase domain-containing protein
DS0823_v1_1922	54348834	CDS	2	2109221	2110420	1200		conserved protein of unknown function
DS0823_v1_1923	54348835	CDS	2	2110472	2111599	1128		Glycosyltransferase
DS0823_v1_1924	54348836	CDS	-2	2111645	2112571	927		D-3-phosphoglycerate dehydrogenase
DS0823_v1_tRNA54	54351503	tRNA	-1	2112699	2112774	76		Gly tRNA
DS0823_v1_1925	54348837	CDS	1	2112862	2113038	177		protein of unknown function
DS0823_v1_1926	54348838	CDS	1	2113474	2114148	675		conserved protein of unknown function
DS0823_v1_1927	54348839	CDS	-2	2114126	2115127	1002		Luciferase-like monooxygenase
DS0823_v1_1928	54348840	CDS	-1	2115231	2115317	87		protein of unknown function
DS0823_v1_1929	54348841	CDS	-1	2115414	2115566	153		conserved protein of unknown function
DS0823_v1_1930	54348842	CDS	1	2115571	2116947	1377	moxC	Putative monooxygenase MoxC
[truncated: 2,700 more rows]

## Sheet: NCBI vs MAGE annotation
Sheet 2 : Correspondence between NCBI and MAGE annotations of D. solani RNS 08.23.3.1A
Start	Stop	Locus NCBI	Gene NCBI	Product NCBI	Start	Stop	Locus MAGE	Gene MAGE	Product MAGE
70	300				70	300	DS0823_v1_0001		Methyl-accepting chemotaxis protein I (Serine chemoreceptor protein)
320	394				320	394	DS0823_v1_0002		protein of unknown function
669	2354	D083_RS00010		methyl-accepting chemotaxis protein	669	2354	DS0823_v1_0003	tar	methyl-accepting chemotaxis protein Tar
2555	3241	D083_RS00015	folE	GTP cyclohydrolase I FolE	2555	3241	DS0823_v1_0004	folE	GTP cyclohydrolase 1
3390	4538	D083_RS00020		DUF418 family protein	3390	4538	DS0823_v1_0005		Putative inner membrane protein
4539	5294	D083_RS00025	sanA	outer membrane permeability protein SanA	4539	5294	DS0823_v1_0006	sanA	Protein SanA
5326	5508				5326	5508	DS0823_v1_0007		protein of unknown function
5465	6868	D083_RS00030	rimO	30S ribosomal protein S12 methylthiotransferase RimO	5465	6868	DS0823_v1_0008	rimO	ribosomal protein S12 methylthiotransferase RimO
7124	8248	D083_RS00035		PQQ-dependent sugar dehydrogenase	7124	8248	DS0823_v1_0009	yliI	aldose sugar dehydrogenase YliI
8296	8913	D083_RS00040		glutathione S-transferase	8296	8913	DS0823_v1_0010	gstB	glutathione S-transferase GstB
9187	10068				9187	10068	DS0823_v1_0011		Methionine ABC transporter substrate-binding protein
9223	10068	D083_RS00045		MetQ/NlpA family ABC transporter substrate-binding protein	9223	10068
10216	11232	D083_RS00050		methionine ABC transporter ATP-binding protein	10216	11232	DS0823_v1_0012	metN	L-methionine/D-methionine ABC transporter ATP binding subunit
11225	11887	D083_RS00055		ABC transporter permease	11225	11887	DS0823_v1_0013	metI	L-methionine/D-methionine ABC transporter membrane subunit
11964	12782	D083_RS00060		alpha/beta hydrolase	11964	12782	DS0823_v1_0014	phaG	(R)-3-hydroxydecanoyl-ACP:CoA transacylase
13303	14511				13303	14511	DS0823_v1_0015	dacC	D-alanyl-D-alanine carboxypeptidase DacC
13366	14511	D083_RS00065		serine hydrolase	13366	14511
14563	15333	D083_RS00070	deoR	DNA-binding transcriptional repressor DeoR	14563	15333	DS0823_v1_0016	deoR	DNA-binding transcriptional repressor DeoR
15811	17499	D083_RS00075		aspartate:alanine antiporter	15811	17499	DS0823_v1_0017	ybjL	putative transport protein YbjL
17845	18219	D083_RS00085		inner membrane protein YbjM	17845	18219	DS0823_v1_0018	ybjM	putative inner membrane protein
18430	18687	D083_RS00090		GrxA family glutaredoxin	18430	18687	DS0823_v1_0019	grxA	reduced glutaredoxin 1
19062	19784	D083_RS00095	nfsA	oxygen-insensitive NADPH nitroreductase	19062	19784	DS0823_v1_0020	nfsA	NADPH-dependent nitroreductase NfsA
19797	20699	D083_RS00100	rimK	30S ribosomal protein S6--L-glutamate ligase	19797	20699	DS0823_v1_0021	rimK	ribosomal protein S6 modification protein
20820	21320				20820	21320	DS0823_v1_0022	ybjN	protein YbjN
20841	21320	D083_RS00105		YbjN domain-containing protein	20841	21320
21706	22815	D083_RS00110	potF	spermidine/putrescine ABC transporter substrate-binding protein PotF	21706	22815	DS0823_v1_0023	potF	putrescine ABC transporter periplasmic binding protein
22933	24066	D083_RS00115	potG	putrescine ABC transporter ATP-binding subunit PotG	22933	24066	DS0823_v1_0024	potG	putrescine ABC transporter ATP binding subunit
24081	25040	D083_RS00120	potH	putrescine ABC transporter permease PotH	24081	25040	DS0823_v1_0025	potH	putrescine ABC transporter membrane subunit PotH
25037	25882	D083_RS00125	potI	putrescine ABC transporter permease PotI	25037	25882	DS0823_v1_0026	potI	putrescine ABC transporter membrane subunit PotI
26005	26442	D083_RS00130		YbjO family protein	26005	26442	DS0823_v1_0027	ybjO	putative inner membrane protein
26568	27698	D083_RS00135	rlmC	23S rRNA (uracil(747)-C(5))-methyltransferase RlmC	26568	27698	DS0823_v1_0028	rlmC	23S rRNA m(5)U747 methyltransferase
27727	28920	D083_RS00140		MFS transporter	27727	28920	DS0823_v1_0029		Permease of the major facilitator superfamily
29092	29841	D083_RS00145		arginine ABC transporter substrate-binding protein	29092	29841	DS0823_v1_0030	artJ	L-arginine ABC transporter periplasmic binding protein
30116	30787	D083_RS00150	artM	arginine ABC transporter permease ArtM	30116	30787	DS0823_v1_0031	artM	L-arginine ABC transporter membrane subunit ArtM
30787	31503	D083_RS00155	artQ	arginine ABC transporter permease ArtQ	30787	31503	DS0823_v1_0032	artQ	L-arginine ABC transporter membrane subunit ArtQ
30787	31467	D083_RS00155	artQ	arginine ABC transporter permease ArtQ	30787	31467	DS0823_v1_0032	artQ	L-arginine ABC transporter membrane subunit ArtQ
31519	32250	D083_RS00160	artJ	arginine ABC transporter substrate-binding protein	31519	32250	DS0823_v1_0033	artI	putative ABC transporter periplasmic binding protein ArtI
32268	32996	D083_RS00165	artP	arginine ABC transporter ATP-binding protein ArtP	32268	32996	DS0823_v1_0034	artP	L-arginine ABC transporter ATP binding subunit
32268	33017	D083_RS00165	artP	arginine ABC transporter ATP-binding protein ArtP	32268	33017	DS0823_v1_0034	artP	L-arginine ABC transporter ATP binding subunit
33351	33677	D083_RS00170		heavy metal-binding domain-containing protein	33351	33677	DS0823_v1_0035	ybjQ	putative heavy metal binding protein YbjQ
33674	34552	D083_RS00175		N-acetylmuramoyl-L-alanine amidase	33674	34552	DS0823_v1_0036	amiD	N-acetylmuramoyl-L-alanine amidase D
34589	36055	D083_RS00180		DUF2867 domain-containing protein	34589	36055	DS0823_v1_0037	ybjT	putative NAD(P)-dependent oxidoreductase YbjT
36260	37267	D083_RS00185	hcr	NADH oxidoreductase	36260	37267	DS0823_v1_0038	hcr	NADH oxidoreductase
37328	38980	D083_RS00190	hcp	hydroxylamine reductase	37328	38980	DS0823_v1_0039	hcp	protein S-nitrosylase
39232	40893	D083_RS00195		ATP-dependent endonuclease	39232	40893	DS0823_v1_0040		Putative ATP-dependent endonuclease of the OLD family, YbjD subgroup
41046	41267	D083_RS00200	cspD	MULTISPECIES: cold shock-like protein CspD	41046	41267	DS0823_v1_0041	cspD	DNA replication inhibitor
41592	41912	D083_RS00205	clpS	MULTISPECIES: ATP-dependent Clp protease adapter ClpS	41592	41912	DS0823_v1_0042	clpS	specificity factor for ClpA-ClpP chaperone-protease complex
41941	44217	D083_RS00210	clpA	ATP-dependent Clp protease ATP-binding subunit ClpA	41941	44217	DS0823_v1_0043	clpA	ATP-dependent Clp protease ATP-binding subunit ClpA
44454	44672	D083_RS00215	infA	MULTISPECIES: translation initiation factor IF-1	44454	44672	DS0823_v1_0044	infA	translation initiation factor IF-1
44764	45492	D083_RS00220	aat	leucyl/phenylalanyl-tRNA--protein transferase	44764	45492	DS0823_v1_0045	aat	leucyl/phenylalanyl-tRNA--protein transferase
45505	47244	D083_RS00225	cydC	cysteine/glutathione ABC transporter ATP-binding protein/permease CydC	45505	47244	DS0823_v1_0046	cydC	glutathione/L-cysteine ABC exporter subunit CydC
47246	49012	D083_RS00230	cydD	cysteine/glutathione ABC transporter permease/ATP-binding protein CydD	47246	49012	DS0823_v1_0047	cydD	glutathione/L-cysteine ABC exporter subunit CydD
49012	49104				49012	49104	DS0823_v1_0048		protein of unknown function
49239	50195	D083_RS00235	trxB	thioredoxin-disulfide reductase	49239	50195	DS0823_v1_0049	trxB	thioredoxin reductase
50699	51193	D083_RS00240	lrp	MULTISPECIES: leucine-responsive transcriptional regulator Lrp	50699	51193	DS0823_v1_0050	lrp	DNA-binding transcriptional dual regulator Lrp
51311	54838	D083_RS00245		DNA translocase FtsK	51311	54838	DS0823_v1_0051	ftsK	cell division DNA translocase FtsK
55030	55650				55030	55650	DS0823_v1_0052	lolA	outer membrane lipoprotein carrier protein
55036	55650	D083_RS00250	lolA	outer membrane lipoprotein chaperone LolA	55036	55650
55658	57001	D083_RS00255		replication-associated recombination protein A	55658	57001	DS0823_v1_0053	rarA	recombination factor
57108	58403	D083_RS00260	serS	serine--tRNA ligase	57108	58403	DS0823_v1_0054	serS	serine--tRNA ligase
58590	58763				58590	58763	DS0823_v1_0055		protein of unknown function
58696	59310	D083_RS00265	dmsD	Tat proofreading chaperone DmsD	58696	59310	DS0823_v1_0056	dmsD	Tat proofreading chaperone DmsD
59507	60112	D083_RS00270		glutathione S-transferase	59507	60112	DS0823_v1_0057		Glutathione S-transferase
60217	60861	D083_RS00275		DsbA family protein	60217	60861	DS0823_v1_0058		Thioredoxin-like protein
61150	61986	D083_RS00280		MBL fold metallo-hydrolase	61150	61986	DS0823_v1_0059		Metallo-beta-lactamase superfamily protein
61150	62025	D083_RS00280		MBL fold metallo-hydrolase	61150	62025	DS0823_v1_0059		Metallo-beta-lactamase superfamily protein
62128	63036	D083_RS00285		LysR family transcriptional regulator	62128	63036	DS0823_v1_0060		LysR-family transcriptional regulator
63167	64315	D083_RS00290		MFS transporter	63167	64315	DS0823_v1_0061	ycaD	putative transporter YcaD
64341	65270	D083_RS00295		LysR family transcriptional regulator	64341	65270	DS0823_v1_0062		LysR family transcriptional regulator
65828	66568	D083_RS00300	pflA	pyruvate formate lyase 1-activating protein	65828	66568	DS0823_v1_0063	pflA	pyruvate formate-lyase activating enzyme
66875	69157	D083_RS00305	pflB	formate C-acetyltransferase	66875	69157	DS0823_v1_0064	pflB	pyruvate formate-lyase
69214	70071	D083_RS00310	focA	formate transporter FocA	69214	70071	DS0823_v1_0065	focA	formate channel FocA
70566	72329	D083_RS00315	ycaO	30S ribosomal protein S12 methylthiotransferase accessory factor YcaO	70566	72329	DS0823_v1_0066	ycaO	ribosomal protein S12 methylthiotransferase accessory factor YcaO
72595	73680	D083_RS00320	serC	3-phosphoserine/phosphohydroxythreonine transaminase	72595	73680	DS0823_v1_0067	serC	phosphoserine/phosphohydroxythreonine aminotransferase
73762	75060				73762	75060	DS0823_v1_0068	aroA	3-phosphoshikimate 1-carboxyvinyltransferase
73771	75060	D083_RS00325	aroA	3-phosphoshikimate 1-carboxyvinyltransferase	73771	75060
75289	75975	D083_RS00330	cmk	(d)CMP kinase	75289	75975	DS0823_v1_0069	cmk	cytidylate kinase
76041	77750				76041	77750	DS0823_v1_0070	rpsA	30S ribosomal subunit protein S1
76077	77750	D083_RS00335	rpsA	30S ribosomal protein S1	76077	77750
77844	78128	D083_RS00340	ihfB	MULTISPECIES: integration host factor subunit beta	77844	78128	DS0823_v1_0071	ihfB	integration host factor subunit beta
78565	80460	D083_RS00345		amidohydrolase	78565	80460	DS0823_v1_0072		Amidohydro_3 domain-containing protein
80318	80572				80318	80572	DS0823_v1_0073		protein of unknown function
80603	81259	D083_RS00350		hypothetical protein	80603	81259	DS0823_v1_0074		conserved exported protein of unknown function
81478	82092	D083_RS00355	hisIE	bifunctional phosphoribosyl-AMP cyclohydrolase/phosphoribosyl-ATP diphosphatase HisIE	81478	82092	DS0823_v1_0075	hisI	putative bifunctional phosphoribosyl-AMP cyclohydrolase/phosphoribosyl-ATP pyrophosphatase
82086	82862	D083_RS00360	hisF	imidazole glycerol phosphate synthase subunit HisF	82086	82862	DS0823_v1_0076	hisF	imidazole glycerol phosphate synthase subunit HisF
82844	83581	D083_RS00365	hisA	1-(5-phosphoribosyl)-5	82844	83581	DS0823_v1_0077	hisA	1-(5-phosphoribosyl)-5-[(5- phosphoribosylamino)methylideneamino]imidazole-4- carboxamide isomerase
83588	84178	D083_RS00370	hisH	imidazole glycerol phosphate synthase subunit HisH	83588	84178	DS0823_v1_0078	hisH	imidazole glycerol phosphate synthase subunit HisH
84178	85245	D083_RS00375	hisB	bifunctional histidinol-phosphatase/imidazoleglycerol-phosphate dehydratase HisB	84178	85245	DS0823_v1_0079	hisB	imidazoleglycerol-phosphate dehydratase/histidinol-phosphatase
85260	86330	D083_RS00380	hisC	histidinol-phosphate transaminase	85260	86330	DS0823_v1_0080	hisC	histidinol-phosphate aminotransferase
86327	87637	D083_RS00385	hisD	histidinol dehydrogenase	86327	87637	DS0823_v1_0081	hisD	histidinal/histidinol dehydrogenase
87642	88541	D083_RS00390	hisG	ATP phosphoribosyltransferase	87642	88541	DS0823_v1_0082	hisG	ATP phosphoribosyltransferase
88705	88752	D083_RS21650	hisL	MULTISPECIES: his operon leader peptide	88705	88752
88966	89787	D083_RS00395		SDR family oxidoreductase	88966	89787	DS0823_v1_0083	yeeZ	putative epimerase YeeZ
89935	91899	D083_RS00400		methyl-accepting chemotaxis protein	89935	91899	DS0823_v1_0084		Methyl-accepting chemotaxis protein IV (Dipeptide chemoreceptor protein)
92288	93013	D083_RS00405		response regulator	92288	93013	DS0823_v1_0085	citB	Transcriptional regulatory protein CitB
93038	94633				93038	94633	DS0823_v1_0086	citA	Sensor histidine kinase CitA
95061	96428	D083_RS00415		2-hydroxycarboxylate transporter family protein	95061	96428	DS0823_v1_0087	cimH	Citrate/malate transporter
96493	97377	D083_RS00420		fumarylacetoacetate hydrolase family protein	96493	97377	DS0823_v1_0088		Fumarylacetoacetate hydrolase family protein
97453	98496	D083_RS00425	citC	[citrate (pro-3S)-lyase] ligase [Dickeya solani]	97453	98496	DS0823_v1_0089	citC	citrate lyase synthetase
98529	98819	D083_RS00430	citD	citrate lyase acyl carrier protein	98529	98819	DS0823_v1_0090	citD	citrate lyase acyl carrier protein
98819	99709	D083_RS00435	citE	citrate (pro-3S)-lyase subunit beta	98819	99709	DS0823_v1_0091	citE	citrate lyase beta subunit
99799	101328	D083_RS00440	citF	citrate lyase subunit alpha	99799	101328	DS0823_v1_0092	citF	citrate lyase alpha subunit
101325	101867	D083_RS00445	citX	citrate lyase holo	101325	101867	DS0823_v1_0093	citX	apo-citrate lyase phosphoribosyl-dephospho-CoA transferase
101845	102753	D083_RS00450	citG	triphosphoribosyl-dephospho-CoA synthase CitG	101845	102753	DS0823_v1_0094	citG	triphosphoribosyl-dephospho-CoA synthase
102895	103731				102895	103731	DS0823_v1_0095	ycgR	Flagellar brake protein YcgR
102979	103731	D083_RS00455		flagellar brake protein	102979	103731
103737	103925				103737	103925	DS0823_v1_0096		conserved protein of unknown function
104229	105596	D083_RS00465		APC family permease	104229	105596	DS0823_v1_0097	plaP	putrescine:H(+) symporter PlaP
105736	107166	D083_RS00470	sbcB	exodeoxyribonuclease I	105736	107166	DS0823_v1_0098	sbcB	exodeoxyribonuclease I
107459	107641				107459	107641	DS0823_v1_0099		protein of unknown function
107663	108001	D083_RS00480		MULTISPECIES: DUF496 family protein	107663	108001	DS0823_v1_0100		conserved protein of unknown function
108074	108439	D083_RS00485		hypothetical protein	108074	108439	DS0823_v1_0101		conserved protein of unknown function
108312	108494				108312	108494	DS0823_v1_0102		protein of unknown function
108685	111009				108685	111009	DS0823_v1_0103	ycaI	conserved inner membrane protein YcaI
108757	111009	D083_RS00490		ComEC family protein	108757	111009
111048	112796	D083_RS00495	msbA	lipid A ABC transporter ATP-binding protein/permease MsbA	111048	112796	DS0823_v1_0104	msbA	ATP-binding lipopolysaccharide transport protein
112793	113806	D083_RS00500	lpxK	tetraacyldisaccharide 4\\'-kinase	112793	113806	DS0823_v1_0105	lpxK	tetraacyldisaccharide 4'-kinase
113845	114027	D083_RS00505		hypothetical protein	113845	114027	DS0823_v1_0106		conserved protein of unknown function
114024	114776	D083_RS00510	kdsB	3-deoxy-manno-octulosonate cytidylyltransferase	114024	114776	DS0823_v1_0107	kdsB	3-deoxy-manno-octulosonate cytidylyltransferase
115061	116380	D083_RS00515		right-handed parallel beta-helix repeat-containing protein	115061	116380	DS0823_v1_0108		Pectate lyase L
116733	117629	D083_RS00520		YcbJ family phosphotransferase	116733	117629	DS0823_v1_0109	ycbJ	putative phosphotransferase YcbJ
117670	118449	D083_RS00525	elyC	envelope biogenesis factor ElyC	117670	118449	DS0823_v1_0110	elyC	envelope biogenesis factor
118601	119440	D083_RS00530	cmoM	tRNA uridine 5-oxyacetic acid(34) methyltransferase CmoM	118601	119440	DS0823_v1_0111	cmoM	tRNA cmo(5)U34 methyltransferase
119437	120759	D083_RS00535	mukF	chromosome partition protein MukF	119437	120759	DS0823_v1_0112	mukF	chromosome partitioning protein MukF
120740	121468	D083_RS00540	mukE	chromosome partition protein MukE	120740	121468	DS0823_v1_0113	mukE	chromosome partitioning protein MukE
121465	125901	D083_RS00545	mukB	chromosome partition protein MukB	121465	125901	DS0823_v1_0114	mukB	chromosome partitioning protein MukB
126218	127663	D083_RS00550		hypothetical protein	126218	127663	DS0823_v1_0115		conserved protein of unknown function
127767	129077	D083_RS00555		FAD-binding oxidoreductase	127767	129077	DS0823_v1_0116		Oxidoreductase-related protein
129179	130213	D083_RS00560		hypothetical protein	129179	130213	DS0823_v1_0117		Cyanophycin synthase
130574	132190	D083_RS00565	cueO	multicopper oxidase CueO	130574	132190	DS0823_v1_0118	cueO	cuprous oxidase/multicopper oxidase with role in copper homeostasis
132229	132633	D083_RS00570		helix-turn-helix transcriptional regulator	132229	132633	DS0823_v1_0119		Transcriptional regulator, HxlR family
132734	133846	D083_RS00575		NADH:flavin oxidoreductase	132734	133846	DS0823_v1_0120		FMN oxidoreductase
133979	134467	D083_RS00580		NUDIX domain-containing protein	133979	134467	DS0823_v1_0121		Putative MutT family protein
134502	134618				134502	134618	DS0823_v1_0122		protein of unknown function
134682	135320	D083_RS00585		ribonuclease T2	134682	135320	DS0823_v1_0123		putative Ribonuclease T2 family protein
135959	136564	D083_RS00590		NUDIX domain-containing protein	135959	136564	DS0823_v1_0124	nudK	GDP-mannose hydrolase
135959	136567	D083_RS00590		NUDIX domain-containing protein	135959	136567	DS0823_v1_0124	nudK	GDP-mannose hydrolase
136748	137503	D083_RS00595		DeoR/GlpR family DNA-binding transcription regulator	136748	137503	DS0823_v1_0125		HTH deoR-type domain-containing protein
137611	138552	D083_RS00600		LysR family transcriptional regulator	137611	138552	DS0823_v1_0126		Transcriptional regulator in custer with plant-induced nitrilase
137611	138579	D083_RS00600		LysR family transcriptional regulator	137611	138579	DS0823_v1_0126		Transcriptional regulator in custer with plant-induced nitrilase
138654	139580	D083_RS00605		carbon-nitrogen hydrolase family protein	138654	139580	DS0823_v1_0127		Plant-induced nitrilase , hydrolyses beta-cyano-L-alanine
139737	140120				139737	140120	DS0823_v1_0128		conserved protein of unknown function
140430	140939	D083_RS00610		hypothetical protein	140430	140939	DS0823_v1_0129		PDDEXK_5 domain-containing protein
140972	141706				140972	141706	DS0823_v1_0130		transposase
142795	143532	D083_RS00625		phosphatase	142795	143532	DS0823_v1_0131	ycdX	zinc-binding phosphatase
143579	144157	D083_RS00630		molecular chaperone	143579	144157	DS0823_v1_0132	ycdY	chaperone protein YcdY
144189	144752	D083_RS00635		lipoprotein	144189	144752	DS0823_v1_0133	yceB	putative lipid-binding lipoprotein YceB
144891	145538	D083_RS00640	grxB	glutaredoxin 2	144891	145538	DS0823_v1_0134	grxB	reduced glutaredoxin 2
145754	146959	D083_RS00645	mdtH	multidrug efflux MFS transporter MdtH	145754	146959	DS0823_v1_0135	mdtH	multidrug efflux pump MdtH
146856	147029				146856	147029	DS0823_v1_0136		protein of unknown function
147157	147855				147157	147855	DS0823_v1_0137	rimJ	ribosomal-protein-S5-alanine N-acetyltransferase
147271	147855	D083_RS00650	rimJ	ribosomal protein S5-alanine N-acetyltransferase	147271	147855
147881	148525	D083_RS00655		YceH family protein	147881	148525	DS0823_v1_0138		conserved protein of unknown function
148562	149485	D083_RS00660		Gfo/Idh/MocA family oxidoreductase	148562	149485	DS0823_v1_0139	yceM	putative oxidoreductase YceM
149710	151245	D083_RS00665	murJ	murein biosynthesis integral membrane protein MurJ	149710	151245	DS0823_v1_0140	murJ	putative lipid II flippase MurJ
151366	153096	D083_RS00670	argS	arginine--tRNA ligase	151366	153096	DS0823_v1_0141	argS	arginine--tRNA ligase
153323	153511				153323	153511	DS0823_v1_0142		protein of unknown function
153798	154370	D083_RS00675		VOC family protein	153798	154370	DS0823_v1_0143	yecM	putative metal-binding enzyme YecM
154574	155338	D083_RS00680	cutC	copper homeostasis protein CutC	154574	155338	DS0823_v1_0144	cutC	protein CutC
155614	155910	D083_RS00685		hypothetical protein	155614	155910
155653	155910				155653	155910	DS0823_v1_0145		conserved protein of unknown function
155996	156967	D083_RS00690	cmoB	tRNA 5-methoxyuridine(34)/uridine 5-oxyacetic acid(34) synthase CmoB	155996	156967	DS0823_v1_0146	cmoB	tRNA U34 carboxymethyltransferase
156964	157707	D083_RS00695	cmoA	carboxy-S-adenosyl-L-methionine synthase CmoA	156964	157707	DS0823_v1_0147	cmoA	carboxy-S-adenosyl-L-methionine synthase
157830	158225	D083_RS00700		MAPEG family protein	157830	158225	DS0823_v1_0148	yecN	putative inner membrane protein
158406	159218	D083_RS00705		DUF72 domain-containing protein	158406	159218	DS0823_v1_0149	yecE	DUF72 domain-containing protein YecE
158406	159305	D083_RS00705		DUF72 domain-containing protein	158406	159305	DS0823_v1_0149	yecE	DUF72 domain-containing protein YecE
159318	159557				159318	159557	DS0823_v1_0150		conserved protein of unknown function
159547	161337	D083_RS00715	aspS	aspartate--tRNA ligase	159547	161337	DS0823_v1_0151	aspS	aspartate--tRNA ligase
161339	161782	D083_RS00720	nudB	MULTISPECIES: dihydroneopterin triphosphate diphosphatase	161339	161782	DS0823_v1_0152	nudB	dihydroneopterin triphosphate diphosphatase
161806	162549	D083_RS00725		YebC/PmpR family DNA-binding transcriptional regulator	161806	162549	DS0823_v1_0153	yebC	putative transcriptional regulator YebC
162590	163111	D083_RS00730	ruvC	crossover junction endodeoxyribonuclease RuvC	162590	163111	DS0823_v1_0154	ruvC	crossover junction endodeoxyribonuclease RuvC
163412	164443	D083_RS00735		HoxN/HupN/NixA family nickel/cobalt transporter	163412	164443	DS0823_v1_0155	hoxN	High-affinity nickel transport protein
164651	165268	D083_RS00740	ruvA	Holliday junction branch migration protein RuvA	164651	165268	DS0823_v1_0156	ruvA	Holliday junction branch migration complex subunit RuvA
165276	166280	D083_RS00745	ruvB	Holliday junction branch migration DNA helicase RuvB	165276	166280	DS0823_v1_0157	ruvB	Holliday junction branch migration complex subunit RuvB
166453	167238	D083_RS00750	znuB	zinc ABC transporter permease subunit ZnuB	166453	167238	DS0823_v1_0158	znuB	Zn(2(+)) ABC transporter membrane subunit
167235	167993	D083_RS00755	znuC	zinc ABC transporter ATP-binding protein ZnuC	167235	167993	DS0823_v1_0159	znuC	Zn(2(+)) ABC transporter ATP binding subunit
168069	169091	D083_RS00760	znuA	zinc ABC transporter substrate-binding protein ZnuA	168069	169091	DS0823_v1_0160	znuA	Zn(2(+)) ABC transporter periplasmic binding protein
169107	170519	D083_RS00765	mepM	murein DD-endopeptidase MepM	169107	170519	DS0823_v1_0161	mepM	peptidoglycan DD-endopeptidase MepM
170668	171654	D083_RS00770	lpxM	lauroyl-Kdo(2)-lipid IV(A) myristoyltransferase	170668	171654	DS0823_v1_0162	lpxM	myristoyl-acyl carrier protein-dependent acyltransferase
172083	172514	D083_RS00775		hypothetical protein	172083	172514	DS0823_v1_0163		conserved exported protein of unknown function
172677	173081	D083_RS00780		hypothetical protein	172677	173081	DS0823_v1_0164		conserved exported protein of unknown function
173224	174666	D083_RS00785	pyk	pyruvate kinase	173224	174666	DS0823_v1_0165	pykA	pyruvate kinase II
174821	175720	D083_RS00790		MurR/RpiR family transcriptional regulator	174821	175720	DS0823_v1_0166	yebK	DNA-binding transcriptional repressor YebK
176086	177561	D083_RS00795	zwf	glucose-6-phosphate dehydrogenase	176086	177561	DS0823_v1_0167	zwf	NADP(+)-dependent glucose-6-phosphate dehydrogenase
177714	178355	D083_RS00800		bifunctional 4-hydroxy-2-oxoglutarate aldolase/2-dehydro-3-deoxy-phosphogluconate aldolase	177714	178355	DS0823_v1_0168	eda	KHG/KDPG aldolase
178550	179728	D083_RS00805	purT	formate-dependent phosphoribosylglycinamide formyltransferase	178550	179728	DS0823_v1_0169	purT	phosphoribosylglycinamide formyltransferase 2
180028	182079	D083_RS00810		prolyl oligopeptidase family serine peptidase	180028	182079	DS0823_v1_0170	ptrB	oligopeptidase B
182594	182824	D083_RS00815		DNA polymerase III subunit theta	182594	182824	DS0823_v1_0171	holE	DNA polymerase III subunit theta
182986	183366	D083_RS00820	copC	copper homeostasis periplasmic binding protein CopC	182986	183366	DS0823_v1_0172	yobA	CopC domain-containing protein
183370	184248	D083_RS00825	copD	copper homeostasis membrane protein CopD	183370	184248	DS0823_v1_0173		Copper resistance protein D
184298	184414				184298	184414	DS0823_v1_0174		conserved protein of unknown function
184536	185045	D083_RS00830	ftnA	non-heme ferritin	184536	185045	DS0823_v1_0175	ftnA	ferritin iron storage protein
185048	185215				185048	185215	DS0823_v1_0176		protein of unknown function
185553	186242	D083_RS00835		DNA/RNA non-specific endonuclease	185553	186242	DS0823_v1_0177		Endonuclease G, mitochondrial
186536	187678	D083_RS00840		response regulator	186536	187678	DS0823_v1_0178		Response regulator
187671	188768	D083_RS00845		HDOD domain-containing protein	187671	188768	DS0823_v1_0179		Response regulator
188759	189874	D083_RS00850		ATP-binding protein	188759	189874	DS0823_v1_0180		Histidine kinase
189867	190991	D083_RS00855		FIST C-terminal domain-containing protein	189867	190991	DS0823_v1_0181		GfdT protein
190767	191012				190767	191012	DS0823_v1_0182		protein of unknown function
190975	191157				190975	191157	DS0823_v1_0183		protein of unknown function
191355	191558				191355	191558	DS0823_v1_0184		protein of unknown function
191358	191588	D083_RS00860		aminopeptidase	191358	191588
191875	192033				191875	192033	DS0823_v1_0185		conserved protein of unknown function
192059	192397	D083_RS00865		YebY family protein	192059	192397	DS0823_v1_0186		Putative membrane protein YebY
192799	192891				192799	192891	DS0823_v1_0187		protein of unknown function
192916	193359				192916	193359	DS0823_v1_0188		conserved exported protein of unknown function
192943	193359	D083_RS00870		hypothetical protein	192943	193359
193711	193959	D083_RS00875		GlsB/YeaQ/YmgE family stress response membrane protein	193711	193959	DS0823_v1_0189		Transglycosylase associated protein
194076	195818	D083_RS00880		ABC transporter permease subunit	194076	195818	DS0823_v1_0190		Dipeptide transport system permease protein DppC
195815	197329	D083_RS00885		ABC transporter substrate-binding protein	195815	197329	DS0823_v1_0191		Oligopeptide ABC transporter, periplasmic oligopeptide-binding protein OppA
197356	198090	D083_RS00890		dipeptide/oligopeptide/nickel ABC transporter ATP-binding protein	197356	198090	DS0823_v1_0192		ABC transporter, nucleotide binding/ATPase protein
197356	198171	D083_RS00890		dipeptide/oligopeptide/nickel ABC transporter ATP-binding protein	197356	198171	DS0823_v1_0192		ABC transporter, nucleotide binding/ATPase protein
198176	198979	D083_RS00895		ABC transporter ATP-binding protein	198176	198979	DS0823_v1_0193	nikD	Ni(2(+)) ABC transporter ATP binding subunit NikD
199207	200481	D083_RS00900		YeaH/YhbH family protein	199207	200481	DS0823_v1_0194		conserved protein of unknown function
200518	202452	D083_RS00905		PrkA family serine protein kinase	200518	202452	DS0823_v1_0195	yeaG	protein kinase YeaG
202903	203652	D083_RS00910		MipA/OmpV family protein	202903	203652	DS0823_v1_0196	mipA	scaffolding protein that interacts with murein polymerase and murein hydrolase
203768	204619	D083_RS00915		aldo/keto reductase	203768	204619	DS0823_v1_0197	yeaE	methylglyoxal reductase YeaE
204663	205535	D083_RS00920		D-hexose-6-phosphate mutarotase	204663	205535	DS0823_v1_0198	yeaD	putative aldose 1-epimerase YeaD
205811	206806	D083_RS00925	gapA	MULTISPECIES: glyceraldehyde-3-phosphate dehydrogenase	205811	206806	DS0823_v1_0199	gapA	glyceraldehyde-3-phosphate dehydrogenase A
207156	207572	D083_RS00935	msrB	peptide-methionine (R)-S-oxide reductase MsrB	207156	207572	DS0823_v1_0200	msrB	methionine sulfoxide reductase B
207638	207949	D083_RS00940		DUF1315 family protein	207638	207949	DS0823_v1_0201		conserved protein of unknown function
207995	208636	D083_RS00945	pncA	bifunctional nicotinamidase/pyrazinamidase	207995	208636	DS0823_v1_0202	pncA	nicotinamidase
208697	209716	D083_RS00950	ansA	asparaginase	208697	209716	DS0823_v1_0203	ansA	L-asparaginase 1
209835	211685	D083_RS00955	sppA	signal peptide peptidase SppA	209835	211685	DS0823_v1_0204	sppA	protease IV, a signal peptide peptidase
211952	212503	D083_RS00960		NAD(P)H nitroreductase	211952	212503	DS0823_v1_0205	ydjA	putative oxidoreductase
212588	214513	D083_RS00965		DNA topoisomerase III	212588	214513	DS0823_v1_0206	topB	DNA topoisomerase III
214519	214920	D083_RS00970		DUF1496 domain-containing protein	214519	214920	DS0823_v1_0207		conserved exported protein of unknown function
214959	215765	D083_RS00975	xthA	MULTISPECIES: exodeoxyribonuclease III	214959	215765	DS0823_v1_0208	xthA	exodeoxyribonuclease III
216111	216731	D083_RS00980		trimeric intracellular cation channel family protein	216111	216731	DS0823_v1_0209	yicG	conserved inner membrane protein YicG
217155	218006	D083_RS00990	purU	formyltetrahydrofolate deformylase	217155	218006	DS0823_v1_0210	purU	formyltetrahydrofolate deformylase
218085	218552	D083_RS00995		YchJ family protein	218085	218552	DS0823_v1_0211	ychJ	NTF2-like domain-containing protein YchJ
218712	219620	D083_RS01000	rssA	patatin-like phospholipase RssA	218712	219620	DS0823_v1_0212	rssA	putative patatin-like phospholipase RssA
219680	220696	D083_RS01005	rssB	two-component system response regulator RssB	219680	220696	DS0823_v1_0213	rssB	regulator of RpoS
220897	221808	D083_RS01010	galU	UTP--glucose-1-phosphate uridylyltransferase GalU	220897	221808	DS0823_v1_0214	galU	UTP--glucose-1-phosphate uridylyltransferase
221915	222322	D083_RS01015	hns	MULTISPECIES: DNA-binding transcriptional regulator H-NS	221915	222322	DS0823_v1_0215	hns	DNA-binding transcriptional dual regulator H-NS
222708	223307	D083_RS01020		thymidine kinase	222708	223307	DS0823_v1_0216	tdk	thymidine/deoxyuridine kinase
223409	223831				223409	223831	DS0823_v1_0217		protein of unknown function
223906	226608	D083_RS01025	adhE	bifunctional acetaldehyde-CoA/alcohol dehydrogenase	223906	226608	DS0823_v1_0218	adhE	aldehyde-alcohol dehydrogenase
227055	227801				227055	227801	DS0823_v1_0219	ychE	putative inner membrane protein
227157	227801	D083_RS01030		YchE family NAAT transporter	227157	227801
228176	228490				228176	228490	DS0823_v1_0220		protein of unknown function
228553	228720				228553	228720	DS0823_v1_0221		protein of unknown function
228680	230323	D083_RS01035	oppA	oligopeptide ABC transporter substrate-binding protein OppA	228680	230323	DS0823_v1_0222	oppA	oligopeptide ABC transporter periplasmic binding protein
230412	231332	D083_RS01040	oppB	oligopeptide ABC transporter permease OppB	230412	231332	DS0823_v1_0223	oppB	murein tripeptide ABC transporter/oligopeptide ABC transporter inner membrane subunit OppB
231345	232253	D083_RS01045	oppC	oligopeptide ABC transporter permease OppC	231345	232253	DS0823_v1_0224	oppC	murein tripeptide ABC transporter/oligopeptide ABC transporter inner membrane subunit OppC
232270	233259	D083_RS01050		ABC transporter ATP-binding protein	232270	233259	DS0823_v1_0225	oppD	murein tripeptide ABC transporter/oligopeptide ABC transporter ATP binding subunit OppD
233256	234260	D083_RS01055	oppF	murein tripeptide/oligopeptide ABC transporter ATP binding protein OppF	233256	234260	DS0823_v1_0226	oppF	murein tripeptide ABC transporter/oligopeptide ABC transporter ATP binding subunit OppF
234368	234691	D083_RS01060		HI1450 family dsDNA-mimic protein	234368	234691	DS0823_v1_0227		conserved protein of unknown function
234746	236206	D083_RS01065	cls	cardiolipin synthase	234746	236206	DS0823_v1_0228	clsA	cardiolipin synthase A
235956	236414				235956	236414	DS0823_v1_0229		protein of unknown function
236430	236561				236430	236561	DS0823_v1_0230		protein of unknown function
236451	236627	D083_RS21660		MULTISPECIES: YciY family protein	236451	236627
236696	238396	D083_RS01070		methyl-accepting chemotaxis protein	236696	238396	DS0823_v1_0231		Methyl-accepting chemotaxis protein I (serine chemoreceptor protein)
238526	238822	D083_RS01075		YciI family protein	238526	238822	DS0823_v1_0232	yciI	protein YciI
239032	239772	D083_RS01080	tonB	TonB system transport protein TonB	239032	239772	DS0823_v1_0233	tonB	Ton complex subunit TonB
239868	240290	D083_RS01085	yciA	acyl-CoA thioester hydrolase YciA	239868	240290	DS0823_v1_0234	yciA	acyl-CoA thioesterase
240342	240893	D083_RS01090		septation protein A	240342	240893	DS0823_v1_0235	yciB	inner membrane protein
241087	241839	D083_RS01095		envelope biogenesis factor ElyC	241087	241839	DS0823_v1_0236	yciC	putative inner membrane protein
241693	241818				241693	241818	DS0823_v1_0237		protein of unknown function
241958	242320	D083_RS01100		YkgJ family cysteine cluster protein	241958	242320	DS0823_v1_0238	ykgJ	putative zinc- or iron-chelating domain-containing protein YkgJ
242340	242543				242340	242543	DS0823_v1_0239		conserved protein of unknown function
242602	243234	D083_RS01110	ompW	MULTISPECIES: outer membrane protein OmpW	242602	243234	DS0823_v1_0240	ompW	outer membrane protein W
243314	244039	D083_RS01115		oligogalacturonate porin	243314	244039	DS0823_v1_0241	kdgM	Oligogalacturonate-specific porin KdgM
244261	244335				244261	244335	DS0823_v1_0242		protein of unknown function
244570	245379	D083_RS01120	trpA	tryptophan synthase subunit alpha	244570	245379	DS0823_v1_0243	trpA	tryptophan synthase subunit alpha
245379	246569	D083_RS01125	trpB	tryptophan synthase subunit beta	245379	246569	DS0823_v1_0244	trpB	tryptophan synthase subunit beta
246587	247972	D083_RS01130	trpCF	bifunctional indole-3-glycerol-phosphate synthase TrpC/phosphoribosylanthranilate isomerase TrpF	246587	247972	DS0823_v1_0245	trpC	fused indole-3-glycerol phosphate synthase/phosphoribosylanthranilate isomerase
246587	247984	D083_RS01130	trpCF	bifunctional indole-3-glycerol-phosphate synthase TrpC/phosphoribosylanthranilate isomerase TrpF	246587	247984	DS0823_v1_0245	trpC	fused indole-3-glycerol phosphate synthase/phosphoribosylanthranilate isomerase
247981	248979				247981	248979	DS0823_v1_0246	trpD	fragment of anthranilate synthase subunit TrpD (part 2)
248999	249577				248999	249577	DS0823_v1_0247	trpD	fragment of anthranilate synthase subunit TrpD (part 1)
249577	251139	D083_RS01145		anthranilate synthase component 1	249577	251139	DS0823_v1_0248	trpE	anthranilate synthase subunit TrpE
249577	251163	D083_RS01145		anthranilate synthase component 1	249577	251163	DS0823_v1_0248	trpE	anthranilate synthase subunit TrpE
251199	251510	D083_RS21665		hypothetical protein	251199	251510
251512	252384	D083_RS01150		PHP domain-containing protein	251512	252384	DS0823_v1_0249	yciV	RNA/ssDNA 5'->3' exonuclease
252476	253096	D083_RS01155		L-threonylcarbamoyladenylate synthase	252476	253096	DS0823_v1_0250	yciO	putative RNA-binding protein YciO
253287	254186	D083_RS01160	rluB	23S rRNA pseudouridine(2605) synthase RluB	253287	254186	DS0823_v1_0251	rluB	23S rRNA pseudouridine(2605) synthase
254244	254834	D083_RS01165	cobO	cob(I)yrinic acid a,c-diamide adenosyltransferase	254244	254834	DS0823_v1_0252	btuR	cobinamide/cobalamin adenosyltransferase
254856	255617	D083_RS01170		YciK family oxidoreductase	254856	255617	DS0823_v1_0253	yciK	putative oxidoreductase
255886	256947				255886	256947	DS0823_v1_0254	sohB	S49 peptidase family protein
255901	256947	D083_RS01175	sohB	protease SohB	255901	256947
257461	257952	D083_RS01180		hypothetical protein	257461	257952	DS0823_v1_0255		conserved protein of unknown function
258236	258829	D083_RS01185		YolA family protein	258236	258829	DS0823_v1_0256		conserved exported protein of unknown function
259268	259537	D083_RS01190		YciN family protein	259268	259537	DS0823_v1_0257	yciN	protein YciN
259979	262582	D083_RS01195	topA	type I DNA topoisomerase	259979	262582	DS0823_v1_0258	topA	DNA topoisomerase 1
262919	263893	D083_RS01200	cysB	HTH-type transcriptional regulator CysB	262919	263893	DS0823_v1_0259	cysB	DNA-binding transcriptional dual regulator CysB
263989	264624	D083_RS01205	nth	endonuclease III	263989	264624	DS0823_v1_0260	nth	endonuclease III
264626	265318	D083_RS01210		electron transport complex subunit E	264626	265318	DS0823_v1_0261	rsxE	SoxR [2Fe-2S] reducing system protein RsxE
265315	265944	D083_RS01215	rsxG	electron transport complex subunit RsxG	265315	265944	DS0823_v1_0262	rsxG	SoxR [2Fe-2S] reducing system protein RsxG
265315	265947	D083_RS01215	rsxG	electron transport complex subunit RsxG	265315	265947	DS0823_v1_0262	rsxG	SoxR [2Fe-2S] reducing system protein RsxG
265957	267009	D083_RS01220	rsxD	electron transport complex subunit RsxD	265957	267009	DS0823_v1_0263	rsxD	SoxR [2Fe-2S] reducing system protein RsxD
267010	269037	D083_RS01225	rsxC	electron transport complex subunit RsxC	267010	269037	DS0823_v1_0264	rsxC	SoxR [2Fe-2S] reducing system protein RsxC
269030	269620	D083_RS01230	rsxB	electron transport complex subunit RsxB	269030	269620	DS0823_v1_0265	rsxB	SoxR [2Fe-2S] reducing system protein RsxB
269620	270201	D083_RS01235	rsxA	electron transport complex subunit RsxA	269620	270201	DS0823_v1_0266	rsxA	SoxR [2Fe-2S] reducing system protein RsxA
270430	270645	D083_RS01240	ydgT	transcription modulator YdgT	270430	270645	DS0823_v1_0267	cnu	H-NS- and StpA-binding protein
271158	272669	D083_RS01245	araA	L-arabinose isomerase	271158	272669	DS0823_v1_0268	araA	L-arabinose isomerase
272724	274409	D083_RS01250		ribulokinase	272724	274409	DS0823_v1_0269	araB	ribulokinase
274792	275775	D083_RS01255		arabinose ABC transporter substrate-binding protein	274792	275775	DS0823_v1_0270	araF	arabinose ABC transporter periplasmic binding protein
275775	277388				275775	277388	DS0823_v1_0271	araG	arabinose ABC transporter ATP binding subunit
275865	277388	D083_RS01260	araG	L-arabinose ABC transporter ATP-binding protein AraG	275865	277388
277407	278393	D083_RS01265	araH	L-arabinose ABC transporter permease AraH	277407	278393	DS0823_v1_0272	araH	arabinose ABC transporter membrane subunit
278460	279410	D083_RS01270	araC	arabinose operon transcriptional regulator AraC	278460	279410	DS0823_v1_0273	araC	DNA-binding transcriptional dual regulator AraC
279618	280667	D083_RS01275		oxidoreductase	279618	280667	DS0823_v1_0274	ydgJ	putative oxidoreductase YdgJ
280821	281822	D083_RS01280		bile acid:sodium symporter	280821	281822	DS0823_v1_0275	yfeH	putative solute:Na(+) symporter
281999	282457	D083_RS01285		SgcJ/EcaC family oxidoreductase	281999	282457	DS0823_v1_0276		CaMKII_AD domain-containing protein
282564	283577	D083_RS01290	add	adenosine deaminase	282564	283577	DS0823_v1_0277	add	adenosine deaminase
283942	285504	D083_RS01295		YdgA family protein	283942	285504	DS0823_v1_0278		GTP-binding protein YdgA
285562	286746	D083_RS01300	manA	mannose-6-phosphate isomerase	285562	286746	DS0823_v1_0279	manA	mannose-6-phosphate isomerase
286925	288322	D083_RS01305	fumC	class II fumarate hydratase	286925	288322	DS0823_v1_0280	fumC	fumarase C
288326	289252	D083_RS01310	tus	DNA replication terminus site-binding protein	288326	289252	DS0823_v1_0281	tus	DNA replication terminus site-binding protein
288326	289264	D083_RS01310	tus	DNA replication terminus site-binding protein	288326	289264	DS0823_v1_0281	tus	DNA replication terminus site-binding protein
289435	290685	D083_RS01315		MFS transporter	289435	290685	DS0823_v1_0282	ynfM	putative transporter YnfM
289435	290712	D083_RS01315		MFS transporter	289435	290712	DS0823_v1_0282	ynfM	putative transporter YnfM
290824	291738	D083_RS01320		LysR family transcriptional regulator	290824	291738	DS0823_v1_0283	ynfL	putative DNA-binding transcriptional regulator
291855	293072	D083_RS01325		ROK family transcriptional regulator	291855	293072	DS0823_v1_0284	mlc	DNA-binding transcriptional repressor Mlc
293277	293948	D083_RS01330	bioD	dethiobiotin synthase	293277	293948	DS0823_v1_0285	ynfK	putative dethiobiotin synthetase
294159	294446	D083_RS01335		DUF1161 domain-containing protein	294159	294446	DS0823_v1_0286		conserved exported protein of unknown function
294525	294881	D083_RS01340		DUF1283 family protein	294525	294881	DS0823_v1_0287		Putative secreted protein
295156	295905	D083_RS01345	ydfG	bifunctional NADP-dependent 3-hydroxy acid dehydrogenase/3-hydroxypropionate dehydrogenase YdfG	295156	295905	DS0823_v1_0288	ydfG	3-hydroxy acid dehydrogenase
296036	296239				296036	296239	DS0823_v1_0289		protein of unknown function
296242	297012	D083_RS01350		class I SAM-dependent methyltransferase	296242	297012	DS0823_v1_0290		SAM-dependent methyltransferase YafE (UbiE paralog)
297044	298270	D083_RS01355		glycosyltransferase involved in cell wall biogenesis	297044	298270	DS0823_v1_0291	gpgS	Glucosyl-3-phosphoglycerate synthase
298288	299121	D083_RS01360		mannosyl-3-phosphoglycerate phosphatase-related protein	298288	299121	DS0823_v1_0292		Mannosyl-3-phosphoglycerate phosphatase
299193	299450				299193	299450	DS0823_v1_0293		conserved protein of unknown function
299655	300584	D083_RS01370		alpha/beta hydrolase	299655	300584	DS0823_v1_0294		Hydrolase, alpha/beta fold family protein
300677	301252	D083_RS01375		ABATE domain-containing protein	300677	301252	DS0823_v1_0295		zf-CGNR domain-containing protein
301529	301708				301529	301708	DS0823_v1_0296		Mobile element protein
301728	301940				301728	301940	DS0823_v1_0297		Mobile element protein
301984	302163				301984	302163	DS0823_v1_0298		protein of unknown function
302103	303107	D083_RS01390		acyltransferase family protein	302103	303107	DS0823_v1_0299		Putative membrane protein
303604	304122	D083_RS01395		ClbS/DfsB family four-helix bundle protein	303604	304122	DS0823_v1_0300		conserved protein of unknown function
304511	305203	D083_RS01400		endoglucanase	304511	305203	DS0823_v1_0301	yoaJ	Expansin-YoaJ
305247	305393	D083_RS21865		hypothetical protein	305247	305393	DS0823_v1_0302		protein of unknown function
305247	305474	D083_RS21865		hypothetical protein	305247	305474	DS0823_v1_0302		protein of unknown function
305662	306327	D083_RS01410		DUF3313 domain-containing protein	305662	306327	DS0823_v1_0303		conserved protein of unknown function
306337	306402				306337	306402	DS0823_v1_0304		protein of unknown function
306472	307101				306472	307101	DS0823_v1_0305		Paraquat-inducible protein A
306517	307101	D083_RS01415		paraquat-inducible protein A	306517	307101
307094	307714	D083_RS01420		paraquat-inducible protein A	307094	307714	DS0823_v1_0306		Paraquat-inducible protein A
307711	309411	D083_RS01425		MlaD family protein	307711	309411	DS0823_v1_0307		Paraquat-inducible protein B
309408	310013	D083_RS01430		PqiC family protein	309408	310013	DS0823_v1_0308		Bordetella pertussis-like protein
310149	310229				310149	310229	DS0823_v1_0309		protein of unknown function
310551	311177	D083_RS01435		TetR/AcrR family transcriptional regulator	310551	311177	DS0823_v1_0310		TetR-family transcriptional regulator
311619	312179	D083_RS01440		TetR family transcriptional regulator	311619	312179	DS0823_v1_0311		Transcriptional regulator, TetR family
312176	312343				312176	312343	DS0823_v1_0312		protein of unknown function
312354	313475				312354	313475	DS0823_v1_0313		ABC-type Fe3+ transport system, periplasmic component
312393	313475	D083_RS01445		extracellular solute-binding protein	312393	313475
313732	315600	D083_RS01450		potassium transporter Kup	313732	315600	DS0823_v1_0314	kup	putative potassium transport system protein kup 1
315885	317318	D083_RS01455		serralysin family metalloprotease	315885	317318	DS0823_v1_0315	prtA	Serralysin A
317752	319191	D083_RS01460		serralysin family metalloprotease	317752	319191	DS0823_v1_0316	prtC	Serralysin C
319342	320787	D083_RS01465		serralysin family metalloprotease	319342	320787	DS0823_v1_0317	prtB	Serralysin B
321021	322409	D083_RS01470		TolC family outer membrane protein	321021	322409	DS0823_v1_0318	prtF	Proteases secretion protein PrtF
322422	323768	D083_RS01475		HlyD family type I secretion periplasmic adaptor subunit	322422	323768	DS0823_v1_0319	prtE	Proteases secretion protein PrtE
323782	325509	D083_RS01480		type I secretion system permease/ATPase	323782	325509	DS0823_v1_0320	prtD	Proteases secretion ATP-binding protein PrtD
325526	325837	D083_RS01485		protease inhibitor Inh/omp19 family protein	325526	325837	DS0823_v1_0321	inh	Proteinase inhibitor
325526	325888	D083_RS01485		protease inhibitor Inh/omp19 family protein	325526	325888	DS0823_v1_0321	inh	Proteinase inhibitor
325910	326080				325910	326080	DS0823_v1_0322		protein of unknown function
326040	327473	D083_RS01490		serralysin family metalloprotease	326040	327473	DS0823_v1_0323	prtG	Serralysin G
327823	328680	D083_RS01495		SDR family oxidoreductase	327823	328680	DS0823_v1_0324	qorB	NAD(P)H:quinone oxidoreductase
329091	330407	D083_RS01500		SrfA family protein	329091	330407	DS0823_v1_0325		Virulence factor
330410	333400	D083_RS01505		virulence factor SrfB	330410	333400	DS0823_v1_0326		SrfB
333397	335901	D083_RS01510		virulence factor SrfC family protein	333397	335901	DS0823_v1_0327		Putative virulence factor
336472	336927	D083_RS01515		hypothetical protein	336472	336927	DS0823_v1_0328		conserved protein of unknown function
336924	338762	D083_RS01520		GMC family oxidoreductase	336924	338762	DS0823_v1_0329		Glucose-methanol-choline (GMC) oxidoreductase:NAD binding site
338878	340434	D083_RS01525		hypothetical protein	338878	340434	DS0823_v1_0330		Ferritin-like domain-containing protein
340495	341259	D083_RS01530		myo-inositol-1-monophosphatase	340495	341259	DS0823_v1_0331		Inositol-1-monophosphatase
341309	342061	D083_RS01535		cytosolic glycerophosphodiester phosphodiesterase	341309	342061	DS0823_v1_0332		Glycerophosphoryl diester phosphodiesterase
342054	342224				342054	342224	DS0823_v1_0333		conserved protein of unknown function
342221	343360	D083_RS01540		extracellular solute-binding protein	342221	343360	DS0823_v1_0334		Putative ABC transporter, periplasmic substrate X binding protein
343396	344229	D083_RS01545		ABC transporter permease	343396	344229	DS0823_v1_0335		ABC transporter of substrate X, permease subunit II
344233	345087	D083_RS01550		ABC transporter permease subunit	344233	345087	DS0823_v1_0336		Putative ABC transporter, permease subunit
344233	345072	D083_RS01550		ABC transporter permease subunit	344233	345072	DS0823_v1_0336		Putative ABC transporter, permease subunit
345084	346166	D083_RS01555		ABC transporter ATP-binding protein	345084	346166	DS0823_v1_0337	potA	Spermidine/putrescine import ATP-binding protein PotA
346527	347651	D083_RS01560		ROK family protein	346527	347651	DS0823_v1_0338		N-acetylglucosamine-6P-responsive transcriptional repressor NagC, ROK family
347699	348589	D083_RS01565		LysR family transcriptional regulator	347699	348589	DS0823_v1_0339		Transcriptional regulator, LysR family
347699	348592	D083_RS01565		LysR family transcriptional regulator	347699	348592	DS0823_v1_0339		Transcriptional regulator, LysR family
348769	349275	D083_RS01570		phenolic acid decarboxylase	348769	349275	DS0823_v1_0340	padC	putative phenolic acid decarboxylase
349498	350775	D083_RS01575		PTS ascorbate transporter subunit IIC	349498	350775	DS0823_v1_0341		Putative integral membrane protein
350883	352880	D083_RS01580		methyl-accepting chemotaxis protein	350883	352880	DS0823_v1_0342		Methyl-accepting chemotaxis protein
353118	353687	D083_RS01585		hypothetical protein	353118	353687	DS0823_v1_0343		conserved exported protein of unknown function
354143	354667	D083_RS01590	sodC	superoxide dismutase family protein	354143	354667	DS0823_v1_0344	sodC	superoxide dismutase (Cu-Zn)
354739	354930				354739	354930	DS0823_v1_0345		conserved protein of unknown function
354996	356939	D083_RS01595		methyl-accepting chemotaxis protein	354996	356939	DS0823_v1_0346		Methyl-accepting transducer domain-containing protein
357113	357652	D083_RS01600	ogt	methylated-DNA-	357113	357652	DS0823_v1_0347	ogt	methylated-DNA--[protein]-cysteine S-methyltransferase
357816	358568	D083_RS01605	fnr	MULTISPECIES: fumarate/nitrate reduction transcriptional regulator Fnr	357816	358568	DS0823_v1_0348	fnr	DNA-binding transcriptional dual regulator FNR
358702	359667	D083_RS01610	uspE	universal stress protein UspE	358702	359667	DS0823_v1_0349	uspE	universal stress protein with a role cellular motility
359764	361152	D083_RS01615	pntB	Re/Si-specific NAD(P)(+) transhydrogenase subunit beta	359764	361152	DS0823_v1_0350	pntB	pyridine nucleotide transhydrogenase subunit beta
359764	361137	D083_RS01615	pntB	Re/Si-specific NAD(P)(+) transhydrogenase subunit beta	359764	361137	DS0823_v1_0350	pntB	pyridine nucleotide transhydrogenase subunit beta
361163	362695	D083_RS01620	pntA	Re/Si-specific NAD(P)(+) transhydrogenase subunit alpha	361163	362695	DS0823_v1_0351	pntA	pyridine nucleotide transhydrogenase subunit alpha
363205	364155	D083_RS01625	ydgH	DUF1471 family protein YdgH	363205	364155	DS0823_v1_0352	ydgH	Protein YdgH
364232	365086	D083_RS01630	kdsA	3-deoxy-8-phosphooctulonate synthase	364232	365086	DS0823_v1_0353	kdsA	3-deoxy-D-manno-octulosonate 8-phosphate synthase
365143	365952	D083_RS01635	sirB1	invasion regulator SirB1	365143	365952	DS0823_v1_0354	ychA	transglutaminase-like/TPR repeat-containing protein
366143	366982	D083_RS01640	prmC	peptide chain release factor N(5)-glutamine methyltransferase	366143	366982	DS0823_v1_0355	prmC	protein-(glutamine-N(5)) methyltransferase
366979	368064	D083_RS01645	prfA	peptide chain release factor 1	366979	368064	DS0823_v1_0356	prfA	peptide chain release factor RF1
368112	369368	D083_RS01650	hemA	glutamyl-tRNA reductase	368112	369368	DS0823_v1_0357	hemA	glutamyl-tRNA reductase
369494	369661				369494	369661	DS0823_v1_0358		protein of unknown function
369579	370199	D083_RS01655	lolB	lipoprotein insertase outer membrane protein LolB	369579	370199	DS0823_v1_0359	lolB	outer membrane lipoprotein LolB
370203	371075	D083_RS01660	ispE	4-(cytidine 5\\'-diphospho)-2-C-methyl-D-erythritol kinase	370203	371075	DS0823_v1_0360	ispE	4-(cytidine 5'-diphospho)-2-C-methyl-D-erythritol kinase
371205	372152	D083_RS01665	prs	MULTISPECIES: ribose-phosphate diphosphokinase	371205	372152	DS0823_v1_0361	prs	ribose-phosphate diphosphokinase
372418	373203	D083_RS01675		type 1 glutamine amidotransferase domain-containing protein	372418	373203	DS0823_v1_0362		ThiJ/PfpI family protein
373383	374285	D083_RS01680		MULTISPECIES: LysR family transcriptional regulator	373383	374285	DS0823_v1_0363		Transcriptional regulator
374514	374783	D083_RS01685	ychH	stress-induced protein YchH	374514	374783	DS0823_v1_0364	ychH	stress-induced protein
374752	375015				374752	375015	DS0823_v1_0365		protein of unknown function
374912	375616				374912	375616	DS0823_v1_0366	pth	peptidyl-tRNA hydrolase
375029	375616	D083_RS01690	pth	aminoacyl-tRNA hydrolase	375029	375616
375746	376837	D083_RS01695	ychF	redox-regulated ATPase YchF	375746	376837	DS0823_v1_0367	ychF	redox-responsive ATPase YchF
377133	377318				377133	377318	DS0823_v1_0368		protein of unknown function
377248	377739				377248	377739	DS0823_v1_0369		Integrase
377830	378183				377830	378183	DS0823_v1_0370		protein of unknown function
378295	378912	D083_RS01705		Fic family protein	378295	378912	DS0823_v1_0371		Cell filamentation protein fic
379172	385090	D083_RS01710		DUF3320 domain-containing protein	379172	385090	DS0823_v1_0372		DNA helicase related protein
385784	385957	D083_RS21870		hypothetical protein	385784	385957	DS0823_v1_0373		conserved protein of unknown function
385784	385954	D083_RS21870		hypothetical protein	385784	385954	DS0823_v1_0373		conserved protein of unknown function
386150	386416				386150	386416	DS0823_v1_0374		Insertion element ISR1 uncharacterized 10 kDa protein A3
386491	386826				386491	386826	DS0823_v1_0375		protein of unknown function
386775	386900				386775	386900	DS0823_v1_0376		Mobile element protein
387026	388330	D083_RS01725		xylanase	387026	388330	DS0823_v1_0377	xynC	Glucuronoxylanase XynC
387026	388267	D083_RS01725		xylanase	387026	388267	DS0823_v1_0377	xynC	Glucuronoxylanase XynC
388603	389301	D083_RS01730	urtE	urea ABC transporter ATP-binding subunit UrtE	388603	389301	DS0823_v1_0378	livF	branched chain amino acid/phenylalanine ABC transporter ATP binding subunit LivF
389304	390095	D083_RS01735	urtD	urea ABC transporter ATP-binding protein UrtD	389304	390095	DS0823_v1_0379		Urea ABC transporter, ATPase protein UrtD
390088	391164	D083_RS01740	urtC	urea ABC transporter permease subunit UrtC	390088	391164	DS0823_v1_0380		Urea ABC transporter, permease protein UrtC
390088	391149	D083_RS01740	urtC	urea ABC transporter permease subunit UrtC	390088	391149	DS0823_v1_0380		Urea ABC transporter, permease protein UrtC
391164	392738	D083_RS01745	urtB	urea ABC transporter permease subunit UrtB	391164	392738	DS0823_v1_0381		Urea ABC transporter, permease protein UrtB
392830	394101	D083_RS01750	urtA	urea ABC transporter substrate-binding protein	392830	394101	DS0823_v1_0382		Urea ABC transporter, urea binding protein
394167	394868	D083_RS01755		GntR family transcriptional regulator	394167	394868	DS0823_v1_0383		Propionate catabolism operon transcriptional regulator of GntR family
394880	398497	D083_RS01760	uca	urea carboxylase	394880	398497	DS0823_v1_0384		Urea carboxylase
398490	400292	D083_RS01765	atzF	allophanate hydrolase	398490	400292	DS0823_v1_0385	atzF	Allophanate hydrolase
400360	400575				400360	400575	DS0823_v1_0386		protein of unknown function
400651	400848				400651	400848	DS0823_v1_0387		protein of unknown function
400832	402205	D083_RS01770	dbpA	ATP-dependent RNA helicase DbpA	400832	402205	DS0823_v1_0388	dbpA	ATP-dependent RNA helicase DbpA
402416	402967	D083_RS01775		tetratricopeptide repeat protein	402416	402967	DS0823_v1_0389		TPR_REGION domain-containing protein
402927	403505				402927	403505	DS0823_v1_0390		RNA polymerase sigma-54 factor RpoN
402954	403505	D083_RS01780		sigma-70 family RNA polymerase sigma factor	402954	403505
403502	404305	D083_RS01785		anti-sigma factor	403502	404305	DS0823_v1_0391		conserved protein of unknown function
404366	404941	D083_RS01790		YceI family protein	404366	404941	DS0823_v1_0392		YceI family protein
405087	406469	D083_RS01795		diguanylate cyclase	405087	406469	DS0823_v1_0393		Putative Heme-regulated two-component response regulator
406721	408766	D083_RS01800	recD	exodeoxyribonuclease V subunit alpha	406721	408766	DS0823_v1_0394	recD	exodeoxyribonuclease V subunit RecD
408763	412437	D083_RS01805	recB	exodeoxyribonuclease V subunit beta	408763	412437	DS0823_v1_0395	recB	RecBCD enzyme subunit RecB
412434	415928	D083_RS01810	recC	exodeoxyribonuclease V subunit gamma	412434	415928	DS0823_v1_0396	recC	RecBCD enzyme subunit RecC
412434	415955	D083_RS01810	recC	exodeoxyribonuclease V subunit gamma	412434	415955	DS0823_v1_0396	recC	RecBCD enzyme subunit RecC
416111	416653	D083_RS01815		isochorismatase family protein	416111	416653	DS0823_v1_0397		Isochorismatase
416769	417221	D083_RS01820		type III secretion system chaperone	416769	417221	DS0823_v1_0398		Putative avirulence protein
417258	422135	D083_RS01825		AvrE-family type 3 secretion system effector	417258	422135	DS0823_v1_0399		Type III effector protein AvrE1
422357	423406	D083_RS01830		hypothetical protein	422357	423406	DS0823_v1_0400		Various polyols ABC transporter, permease component 2
423536	425233	D083_RS01835		pectate lyase	423536	425233	DS0823_v1_0401		Pectate lyase
424206	424658				424206	424658	DS0823_v1_0402		exported protein of unknown function
425247	425579	D083_RS01840		hypothetical protein	425247	425579	DS0823_v1_0403		Putative HrpW-specific chaperone
425808	426482	D083_RS01845		SDR family oxidoreductase	425808	426482	DS0823_v1_0404		Dehydrogenase with different specificities (Related to short-chain alcohol dehydrogenase)
426520	428235	D083_RS01850		Pathogenicity locus protein hrpK	426520	428235	DS0823_v1_0405		conserved protein of unknown function
428125	428391				428125	428391	DS0823_v1_0406		protein of unknown function
428425	428604	D083_RS01855		MULTISPECIES: hypothetical protein	428425	428604	DS0823_v1_0407		conserved protein of unknown function
429094	429705	D083_RS01860		hypothetical protein	429094	429705	DS0823_v1_0408		OmpA-like transmembrane domain protein
429225	429683				429225	429683	DS0823_v1_0409		protein of unknown function
430019	430159	D083_RS21880		hypothetical protein	430019	430159
430348	431469	D083_RS01865		extracellular solute-binding protein	430348	431469	DS0823_v1_0410		ABC transporter, substrate binding protein
431589	431762				431589	431762	DS0823_v1_0411		conserved protein of unknown function
431818	432198	D083_RS01875		hypothetical protein	431818	432198	DS0823_v1_0412		Exonuclease SbcC
432204	433409	D083_RS01880		VENN motif pre-toxin domain-containing protein	432204	433409	DS0823_v1_0413		Toxin CdiA
433492	433707	D083_RS01885		type I toxin-antitoxin system SymE family toxin	433492	433707
433522	433707				433522	433707	DS0823_v1_0414		SymE_toxin domain-containing protein
433761	434309	D083_RS01890		DUF3916 domain-containing protein	433761	434309	DS0823_v1_0415		conserved protein of unknown function
434309	437401	D083_RS21995		hemagglutinin repeat-containing protein	434309	437401	DS0823_v1_0416		Toxin CdiA
434309	446806	D083_RS21995		hemagglutinin repeat-containing protein	434309	446806	DS0823_v1_0416		Toxin CdiA
447407	448657	D083_RS01900		D-amino acid dehydrogenase	447407	448657	DS0823_v1_0417	dadA	D-amino acid dehydrogenase
448989	450524	D083_RS01905		SpoVR family protein	448989	450524	DS0823_v1_0418		SpoVR-like protein
450630	451349	D083_RS01910	fadR	fatty acid metabolism transcriptional regulator FadR	450630	451349	DS0823_v1_0419	fadR	DNA-binding transcriptional dual regulator FadR
451985	452206				451985	452206	DS0823_v1_0420		protein of unknown function
452389	452919	D083_RS01920	dsbB	disulfide bond formation protein DsbB	452389	452919	DS0823_v1_0421	dsbB	protein thiol:quinone oxidoreductase DsbB
453117	453563	D083_RS01925		MULTISPECIES: YcgN family cysteine cluster protein	453117	453563	DS0823_v1_0422		conserved protein of unknown function
453668	454324	D083_RS01930		fumarylacetoacetate hydrolase family protein	453668	454324	DS0823_v1_0423	ycgM	putative isomerase/hydrolase
454701	454973	D083_RS01940		YcgL domain-containing protein	454701	454973	DS0823_v1_0424		Protein YcgL
455110	455808	D083_RS01945	minC	septum site-determining protein MinC	455110	455808	DS0823_v1_0425	minC	Z-ring positioning protein MinC
455829	456641	D083_RS01950	minD	MULTISPECIES: septum site-determining protein MinD	455829	456641	DS0823_v1_0426	minD	Z-ring positioning protein MinD
456645	456926	D083_RS01955	minE	cell division topological specificity factor MinE	456645	456926	DS0823_v1_0427	minE	Z-ring positioning protein MinE
456999	458120	D083_RS01960	rnd	ribonuclease D	456999	458120	DS0823_v1_0428	rnd	RNase D
458319	459989	D083_RS01965	fadD	long-chain-fatty-acid--CoA ligase FadD	458319	459989	DS0823_v1_0429	fadD	fatty acyl-CoA synthetase
460040	460216				460040	460216	DS0823_v1_0430		protein of unknown function
460223	460807	D083_RS01970		Slp family lipoprotein	460223	460807	DS0823_v1_0431	yeaY	Slp family lipoprotein YeaY
460223	460840	D083_RS01970		Slp family lipoprotein	460223	460840	DS0823_v1_0431	yeaY	Slp family lipoprotein YeaY
460918	461619	D083_RS01975	tsaB	tRNA (adenosine(37)-N6)-threonylcarbamoyltransferase complex dimerization subunit type 1 TsaB	460918	461619	DS0823_v1_0432	tsaB	N(6)-L-threonylcarbamoyladenine synthase, TsaB subunit
461685	463604	D083_RS01980		ATP-dependent DNA helicase	461685	463604	DS0823_v1_0433	yoaA	putative 5' to 3' DNA helicase implicated in DNA repair
463823	464170	D083_RS01985		RidA family protein	463823	464170	DS0823_v1_0434	yoaB	RutC family protein YoaB
464218	464409	D083_RS01990		YoaH family protein	464218	464409	DS0823_v1_0435		conserved protein of unknown function
464218	464412	D083_RS01990		YoaH family protein	464218	464412	DS0823_v1_0435		conserved protein of unknown function
464556	465926	D083_RS01995	pabB	aminodeoxychorismate synthase component 1	464556	465926	DS0823_v1_0436	pabB	aminodeoxychorismate synthase subunit 1
465942	466565	D083_RS02000		CoA pyrophosphatase	465942	466565	DS0823_v1_0437	nudL	putative NUDIX hydrolase with low 3-phosphohydroxypyruvate phosphatase activity
466799	468160	D083_RS02005		L-serine ammonia-lyase	466799	468160	DS0823_v1_0438	sdaA	L-serine deaminase I
468283	469863	D083_RS02010		methyl-accepting chemotaxis protein	468283	469863	DS0823_v1_0439		Methyl-accepting chemotaxis protein I (Serine chemoreceptor protein)
470234	471787	D083_RS02015		TerC family protein	470234	471787	DS0823_v1_0440	yoaE	putative inner membrane protein
472360	473316	D083_RS02020	manX	PTS mannose transporter subunit IIAB	472360	473316	DS0823_v1_0441	manX	mannose-specific PTS enzyme IIAB component
473389	474186	D083_RS02025		PTS mannose/fructose/sorbose transporter subunit IIC	473389	474186	DS0823_v1_0442	manY	mannose-specific PTS enzyme IIC component
474201	475037	D083_RS02030		PTS mannose transporter subunit IID	474201	475037	DS0823_v1_0443	manZ	mannose-specific PTS enzyme IID component
475150	475608	D083_RS02035		DUF986 family protein	475150	475608	DS0823_v1_0444	yobD	conserved inner membrane protein YobD
475996	476568	D083_RS02040	mntP	manganese efflux pump MntP	475996	476568	DS0823_v1_0445	mntP	Mn(2(+)) exporter
476605	477432	D083_RS02045	rlmA	23S rRNA (guanine(745)-N(1))-methyltransferase	476605	477432	DS0823_v1_0446	rlmA	23S rRNA m(1)G745 methyltransferase
476605	477261	D083_RS02045	rlmA	23S rRNA (guanine(745)-N(1))-methyltransferase	476605	477261	DS0823_v1_0446	rlmA	23S rRNA m(1)G745 methyltransferase
477513	477722	D083_RS02050	cspE	MULTISPECIES: transcription antiterminator/RNA stability regulator CspE	477513	477722	DS0823_v1_0447	cspC	stress protein, member of the CspA family
477762	477878	D083_RS02055		MULTISPECIES: DUF2627 domain-containing protein	477762	477878
478102	478266				478102	478266	DS0823_v1_0448		conserved protein of unknown function
478618	478806				478618	478806	DS0823_v1_0449		protein of unknown function
478931	479788	D083_RS02060		fructosamine kinase family protein	478931	479788	DS0823_v1_0450	yniA	putative kinase YniA
479835	480383	D083_RS02065		YniB family protein	479835	480383	DS0823_v1_0451	yfeE	Putative YfeABCD regulator YfeE
480638	480970	D083_RS02070		MULTISPECIES: cupin domain-containing protein	480638	480970	DS0823_v1_0452	kdgF	Pectin degradation protein KdgF
480980	481159				480980	481159	DS0823_v1_0453		protein of unknown function
481294	482130	D083_RS02075	kduI	5-dehydro-4-deoxy-D-glucuronate isomerase	481294	482130	DS0823_v1_0454	kduI	5-dehydro-4-deoxy-D-glucuronate isomerase
482317	483078	D083_RS02080	kduD	2-dehydro-3-deoxy-D-gluconate 5-dehydrogenase KduD	482317	483078	DS0823_v1_0455	kduD	putative 2-keto-3-deoxy-D-gluconate dehydrogenase
483124	483303				483124	483303	DS0823_v1_0456		conserved protein of unknown function
483340	484971	D083_RS02085		pectate disaccharide-lyase	483340	484971	DS0823_v1_0457	pelW	Pectate disaccharide-lyase
485016	485906	D083_RS02090		MULTISPECIES: sugar ABC transporter permease	485016	485906	DS0823_v1_0458	yesP	putative ABC transporter permease protein YesP
485899	486801	D083_RS02095		carbohydrate ABC transporter permease	485899	486801	DS0823_v1_0459	yesQ	putative ABC transporter permease protein YesQ
486815	487942	D083_RS02100	ugpC	sn-glycerol-3-phosphate ABC transporter ATP-binding protein UgpC	486815	487942	DS0823_v1_0460	msmX	Oligosaccharides import ATP-binding protein MsmX
487957	489249	D083_RS02105		ABC transporter substrate-binding protein	487957	489249	DS0823_v1_0461		Sugar-binding protein precursor
489499	490209	D083_RS02110	kdgM	oligogalacturonate-specific porin KdgM	489499	490209	DS0823_v1_0462	kdgM	Oligogalacturonate-specific porin KdgM
490482	491450	D083_RS02115		alpha/beta hydrolase	490482	491450
490515	491450				490515	491450	DS0823_v1_0463		Xylanase
491528	492106	D083_RS02120		metal-dependent hydrolase	491528	492106	DS0823_v1_0464	ydjM	putative inner membrane protein regulated by LexA
492258	493649	D083_RS02125		L-cystine transporter	492258	493649	DS0823_v1_0465	tcyP	cystine/sulfocysteine:cation symporter
493716	494045	D083_RS02130	osmE	osmotically-inducible lipoprotein OsmE	493716	494045	DS0823_v1_0466	osmE	osmotically-inducible lipoprotein OsmE
494269	495093	D083_RS02135	nadE	ammonia-dependent NAD(+) synthetase	494269	495093	DS0823_v1_0467	nadE	NAD synthetase, NH3-dependent
495136	496086				495136	496086	DS0823_v1_0468	yddG	Methyl viologen resistance protein YddG
495193	496086	D083_RS02140	yddG	aromatic amino acid DMT transporter YddG	495193	496086
496157	496567	D083_RS02145		nitrous oxide-stimulated promoter family protein	496157	496567
496160	496567				496160	496567	DS0823_v1_0469	ygbA	protein YgbA
496586	496885	D083_RS02150	ihfA	MULTISPECIES: integration host factor subunit alpha	496586	496885	DS0823_v1_0470	ihfA	integration host factor subunit alpha
496889	499276	D083_RS02155	pheT	phenylalanine--tRNA ligase subunit beta	496889	499276	DS0823_v1_0471	pheT	phenylalanine--tRNA ligase subunit beta
499292	500275	D083_RS02160	pheS	phenylalanine--tRNA ligase subunit alpha	499292	500275	DS0823_v1_0472	pheS	phenylalanine--tRNA ligase subunit alpha
500455	500499	D083_RS21670	pheM	MULTISPECIES: pheST operon leader peptide PheM	500455	500499
500682	501038	D083_RS02165	rplT	MULTISPECIES: 50S ribosomal protein L20	500682	501038	DS0823_v1_0473	rplT	50S ribosomal subunit protein L20
501081	501278	D083_RS02170	rpmI	50S ribosomal protein L35	501081	501278	DS0823_v1_0474	rpmI	50S ribosomal subunit protein L35
501375	501917	D083_RS02175	infC	translation initiation factor IF-3	501375	501917	DS0823_v1_0475		Translation initiation factor 3
501375	501716	D083_RS02175	infC	translation initiation factor IF-3	501375	501716	DS0823_v1_0475		Translation initiation factor 3
501921	503849	D083_RS02180	thrS	threonine--tRNA ligase	501921	503849	DS0823_v1_0476	thrS	threonine--tRNA ligase
503954	504121				503954	504121	DS0823_v1_0477		protein of unknown function
504187	504477	D083_RS02185		YebO family protein	504187	504477	DS0823_v1_0478		conserved protein of unknown function
504645	505436	D083_RS02190	kdgR	DNA-binding transcriptional regulator KdgR	504645	505436	DS0823_v1_0479	kdgR	DNA-binding transcriptional repressor KdgR
505648	506814	D083_RS02195		oligogalacturonate lyase family protein	505648	506814	DS0823_v1_0480	ogl	Oligogalacturonate lyase
507103	507987	D083_RS02200	htpX	protease HtpX	507103	507987	DS0823_v1_0481	htpX	zinc dependent endoprotease
508443	510614	D083_RS02205		EAL domain-containing protein	508443	510614	DS0823_v1_0482		Sensory box/GGDEF family protein
511010	511228				511010	511228	DS0823_v1_0483		conserved protein of unknown function
511418	512671	D083_RS02210	icd	NADP-dependent isocitrate dehydrogenase	511418	512671	DS0823_v1_0484	icd	isocitrate dehydrogenase
512773	513429				512773	513429	DS0823_v1_0485	rluE	23S rRNA pseudouridine(2457) synthase
512803	513429	D083_RS02215	rluE	23S rRNA pseudouridine(2457) synthase RluE	512803	513429
513422	513880	D083_RS02220		NUDIX hydrolase	513422	513880	DS0823_v1_0486	nudJ	phosphatase NudJ
514060	515172	D083_RS02225	mnmA	tRNA 2-thiouridine(34) synthase MnmA	514060	515172	DS0823_v1_0487	mnmA	tRNA-specific 2-thiouridylase
515547	516179	D083_RS02230	hflD	high frequency lysogenization protein HflD	515547	516179	DS0823_v1_0488	hflD	lysogenization regulator
516407	517774	D083_RS02235	purB	adenylosuccinate lyase	516407	517774	DS0823_v1_0489	purB	adenylosuccinate lyase
518063	518731	D083_RS02240	phoP	two-component system response regulator PhoP	518063	518731	DS0823_v1_0490	phoP	DNA-binding transcriptional dual regulator PhoP
518787	520238	D083_RS02245	phoQ	two-component system sensor histidine kinase PhoQ	518787	520238	DS0823_v1_0491	phoQ	sensory histidine kinase PhoQ
520405	521526	D083_RS02250		cupin domain-containing protein	520405	521526	DS0823_v1_0492	roxA	ribosomal protein-arginine oxygenase
521599	522867	D083_RS02255	pepT	peptidase T	521599	522867	DS0823_v1_0493	pepT	peptidase T
523140	523364	D083_RS02260		FeoC-like transcriptional regulator	523140	523364	DS0823_v1_0494		FeoC domain-containing protein
523400	525721	D083_RS02265	feoB	Fe(2+) transporter permease subunit FeoB	523400	525721	DS0823_v1_0495	feoB	Fe(2(+)) transporter FeoB
525744	525971	D083_RS02270		MULTISPECIES: ferrous iron transport protein A	525744	525971	DS0823_v1_0496	feoA	ferrous iron transport protein A
526141	526380	D083_RS02275		MULTISPECIES: ferrous iron transport protein A	526141	526380	DS0823_v1_0497		FeoA domain-containing protein
526539	526727	D083_RS02280		SymE family type I addiction module toxin	526539	526727	DS0823_v1_0498		protein of unknown function
526774	527064	D083_RS02285		hypothetical protein	526774	527064	DS0823_v1_0499		conserved protein of unknown function
527069	539455				527069	539455	DS0823_v1_0500	cdiA	Deoxyribonuclease CdiA
539412	543479				539412	543479	DS0823_v1_0501		Hemolysin
543552	545228	D083_RS02305		ShlB/FhaC/HecB family hemolysin secretion/activation protein	543552	545228	DS0823_v1_0502	cdiB	Outer membrane transporter CdiB
543552	545231	D083_RS02305		ShlB/FhaC/HecB family hemolysin secretion/activation protein	543552	545231	DS0823_v1_0502	cdiB	Outer membrane transporter CdiB
545582	545980	D083_RS02310		cupin domain-containing protein	545582	545980	DS0823_v1_0503		Cupin 2, conserved barrel
546136	547170	D083_RS02315		harpin HrpZ family protein	546136	547170	DS0823_v1_0504	hrpN	Harpin HrpN
547331	547741	D083_RS02320		hypothetical protein	547331	547741	DS0823_v1_0505		HrpV
547738	547926	D083_RS02325		MULTISPECIES: hypothetical protein	547738	547926	DS0823_v1_0506		HrpT
547961	550030	D083_RS02330	sctC	type III secretion system outer membrane ring subunit SctC	547961	550030	DS0823_v1_0507	sctC	Type 3 secretion system secretin
550023	550457	D083_RS02335		hypothetical protein	550023	550457	DS0823_v1_0508		Type III secretion protein HrpG
550444	550671	D083_RS02340		type III secretion protein HrpF	550444	550671	DS0823_v1_0509		HrpF
550956	551354	D083_RS02345		type II toxin-antitoxin system YafO family toxin	550956	551354	DS0823_v1_0510	yafO	ribosome-dependent mRNA interferase toxin YafO
550956	551360	D083_RS02345		type II toxin-antitoxin system YafO family toxin	550956	551360	DS0823_v1_0510	yafO	ribosome-dependent mRNA interferase toxin YafO
551357	551650	D083_RS02350	yafN	type I toxin-antitoxin system antitoxin YafN	551357	551650	DS0823_v1_0511	yafN	antitoxin YafN
551868	552917	D083_RS02355		hypothetical protein	551868	552917	DS0823_v1_0512	plcA	Extracellular phospholipase C
553457	554617	D083_RS02360		alpha/beta fold hydrolase	553457	554617	DS0823_v1_0513		AB hydrolase-1 domain-containing protein
554628	555941	D083_RS02365		lytic murein transglycosylase	554628	555941	DS0823_v1_0514		Membrane-bound lytic murein transglycosylase B precursor
556203	556805	D083_RS02370	sctL	type III secretion system stator protein SctL	556203	556805	DS0823_v1_0515		Type III secretion cytoplasmic protein (YscL)
556934	557527	D083_RS02375		hypothetical protein	556934	557527	DS0823_v1_0516		Type III secretion protein HrpD
556934	557410	D083_RS02375		hypothetical protein	556934	557410	DS0823_v1_0516		Type III secretion protein HrpD
557530	558312	D083_RS02380	sctJ	type III secretion inner membrane ring lipoprotein SctJ	557530	558312	DS0823_v1_0517		Type III secretion bridge between inner and outermembrane lipoprotein (yscJ,HrcJ,EscJ, PscJ)
557530	558315	D083_RS02380	sctJ	type III secretion inner membrane ring lipoprotein SctJ	557530	558315	DS0823_v1_0517		Type III secretion bridge between inner and outermembrane lipoprotein (yscJ,HrcJ,EscJ, PscJ)
558399	558764	D083_RS02385		EscI/YscI/HrpB family type III secretion system inner rod protein	558399	558764	DS0823_v1_0518		HrpB
558845	559051	D083_RS02390		MULTISPECIES: hypothetical protein	558845	559051	DS0823_v1_0519	hrpA	Hrp pili protein HrpA
558845	559048	D083_RS02390		MULTISPECIES: hypothetical protein	558845	559048	DS0823_v1_0519	hrpA	Hrp pili protein HrpA
559217	560200	D083_RS02395		sigma 54-interacting transcriptional regulator	559217	560200	DS0823_v1_0520	wtsA	putative Pathogenicity locus regulatory protein WtsA
560184	560372				560184	560372	DS0823_v1_0521		protein of unknown function
560643	561284	D083_RS02405		response regulator transcription factor	560643	561284	DS0823_v1_0522		DNA-binding response regulator, LuxR family, near polyamine transporter
561318	562784	D083_RS02410		PAS domain S-box protein	561318	562784	DS0823_v1_0523		Nitrate/nitrite sensor protein
562974	563162				562974	563162	DS0823_v1_0524		protein of unknown function
563050	563604	D083_RS02415		RNA polymerase sigma factor	563050	563604	DS0823_v1_0525		RNA polymerase sigma factor RpoE
563500	563748				563500	563748	DS0823_v1_0526		protein of unknown function
563927	565096	D083_RS02420	sctW	type III secretion system gatekeeper subunit SctW	563927	565096	DS0823_v1_0527		Type III secretion protein HrpJ
565100	567202	D083_RS02425	sctV	type III secretion system export apparatus subunit SctV	565100	567202	DS0823_v1_0528	hrpI	Harpin secretion protein HrpI
567214	568185	D083_RS02430	sctD	type III secretion system inner membrane ring subunit SctD	567214	568185	DS0823_v1_0529		Type III secretion protein HrpQ
568185	569564	D083_RS02435	sctN	type III secretion system ATPase SctN	568185	569564	DS0823_v1_0530	hrcN	Type III secretion ATP synthase HrcN
569551	570030	D083_RS02440		HrpO	569551	570030	DS0823_v1_0531		Type III secretion spans bacterial envelope protein (YscO)
570027	570551	D083_RS02445		type III secretion system HrpP C-terminal domain-containing protein	570027	570551	DS0823_v1_0532		Type III secretion protein HrpP
570548	571732	D083_RS02450		FliM/FliN family flagellar motor switch protein	570548	571732	DS0823_v1_0533		Type III secretion protein HrcQb
571729	572382	D083_RS02455	sctR	type III secretion system export apparatus subunit SctR	571729	572382	DS0823_v1_0534	hrcR	Harpin secretion protein HrcR
572390	572650	D083_RS02460	sctS	type III secretion system export apparatus subunit SctS	572390	572650	DS0823_v1_0535	yscS	Yop proteins translocation protein S
572658	573461	D083_RS02465	sctT	type III secretion system export apparatus subunit SctT	572658	573461	DS0823_v1_0536		Type III secretion inner membrane protein (YscT,HrcT,SpaR,EscT,EpaR1,homologous to flagellar export components)
573501	574580	D083_RS02470	sctU	type III secretion system export apparatus subunit SctU	573501	574580	DS0823_v1_0537		Type III secretion inner membrane protein (YscU,SpaS,EscU,HrcU,SsaU, homologous to flagellar export components)
574737	575336	D083_RS02475		hypothetical protein	574737	575336	DS0823_v1_0538		Putative lipoprotein
575593	576087	D083_RS02480		OsmC family protein	575593	576087	DS0823_v1_0539		OsmC/Ohr family protein
576244	577473	D083_RS02485	sbmA	peptide antibiotic transporter SbmA	576244	577473	DS0823_v1_0540	sbmA	peptide antibiotic/peptide nucleic acid transporter
577778	577957				577778	577957	DS0823_v1_0541		protein of unknown function
578029	580020	D083_RS02490		methyl-accepting chemotaxis protein	578029	580020	DS0823_v1_0542		Methyl-accepting chemotaxis protein I (Serine chemoreceptor protein)
580055	580357				580055	580357	DS0823_v1_0543		conserved protein of unknown function
580575	582530	D083_RS02495		methyl-accepting chemotaxis protein	580575	582530	DS0823_v1_0544		Methyl-accepting chemotaxis protein I (Serine chemoreceptor protein)
582893	583723	D083_RS02500		transporter substrate-binding domain-containing protein	582893	583723	DS0823_v1_0545		ABC transporter substrate-binding protein
583743	585155	D083_RS02505		MmgE/PrpD family protein	583743	585155	DS0823_v1_0546		conserved protein of unknown function
585509	586876	D083_RS02510		cystathionine beta-synthase	585509	586876	DS0823_v1_0547		Cystathionine beta-synthase
586957	588111	D083_RS02515		PLP-dependent aspartate aminotransferase family protein	586957	588111	DS0823_v1_0548	metC	Cystathionine beta-lyase
588330	588986	D083_RS02520		amino acid ABC transporter permease	588330	588986	DS0823_v1_0549		ABC transporter permease protein
588995	589669	D083_RS02525		amino acid ABC transporter permease	588995	589669	DS0823_v1_0550		ABC transporter permease protein
589733	590515	D083_RS02530		amino acid ABC transporter ATP-binding protein	589733	590515	DS0823_v1_0551	tcyN	cystine ABC transporter ATP binding subunit
590525	591442	D083_RS02535		aminotransferase class IV	590525	591442	DS0823_v1_0552		Branched-chain amino acid aminotransferase
591550	592359	D083_RS02540		Cof-type HAD-IIB family hydrolase	591550	592359	DS0823_v1_0553		N-formylglutamate deformylase
592388	593566	D083_RS02545		MFS transporter	592388	593566	DS0823_v1_0554		Membrane protein mosC
593704	594519	D083_RS02550	hisN	histidinol-phosphatase	593704	594519	DS0823_v1_0555		Histidinol-phosphatase
594632	595408	D083_RS02555		DeoR/GlpR family DNA-binding transcription regulator	594632	595408	DS0823_v1_0556		Glycerol-3-phosphate regulon repressor, DeoR family
595653	597860	D083_RS02560	fhuA	ferrichrome porin FhuA	595653	597860	DS0823_v1_0557	fhuA	ferrichrome outer membrane transporter/phage receptor
597963	598880	D083_RS02565		hypothetical protein	597963	598880	DS0823_v1_0558		conserved protein of unknown function
597963	598973	D083_RS02565		hypothetical protein	597963	598973	DS0823_v1_0558		conserved protein of unknown function
599036	599206				599036	599206	DS0823_v1_0559		conserved protein of unknown function
599312	600130	D083_RS02570		ABC transporter permease	599312	600130	DS0823_v1_0560		Spermidine Putrescine ABC transporter permease component potC (TC_3.A.1.11.1)
599312	600148	D083_RS02570		ABC transporter permease	599312	600148	DS0823_v1_0560		Spermidine Putrescine ABC transporter permease component potC (TC_3.A.1.11.1)
600164	601435	D083_RS02575		ABC transporter permease	600164	601435	DS0823_v1_0561		Spermidine Putrescine ABC transporter permease component potB (TC_3.A.1.11.1)
601472	602503	D083_RS02580		polyamine ABC transporter substrate-binding protein	601472	602503	DS0823_v1_0562		ABC transporter, periplasmic spermidine putrescine-binding protein potD (TC_3.A.1.11.1)
602796	604256	D083_RS02585		NAD-dependent succinate-semialdehyde dehydrogenase	602796	604256	DS0823_v1_0563	gabD	NADP(+)-dependent succinate-semialdehyde dehydrogenase
604278	605543	D083_RS02590		4-aminobutyrate--2-oxoglutarate transaminase	604278	605543	DS0823_v1_0564	puuE	4-aminobutyrate aminotransferase PuuE
605670	607157	D083_RS02595		PLP-dependent aminotransferase family protein	605670	607157	DS0823_v1_0565		Putative GntR-family regulatory protein and aminotransferase near polyamine transporter
607560	608654	D083_RS02600		ABC transporter ATP-binding protein	607560	608654	DS0823_v1_0566	ydcT	putative ABC transporter ATP-binding protein YdcT
608883	609113	D083_RS02605	pptA	tautomerase PptA	608883	609113	DS0823_v1_0567	pptA	Tautomerase PptA
609612	610595	D083_RS02610		DUF1852 domain-containing protein	609612	610595	DS0823_v1_0568		conserved protein of unknown function
610623	611654	D083_RS02615		methionine synthase	610623	611654	DS0823_v1_0569		5-methyltetrahydropteroyltriglutamate--homocysteine methyltransferase
611818	612708	D083_RS02620		oxidoreductase	611818	612708	DS0823_v1_0570		2-dehydropantoate 2-reductase
612840	613463	D083_RS02630		glutathione S-transferase family protein	612840	613463	DS0823_v1_0571		Uncharacterized glutathione S-transferase-like protein
613722	613988	D083_RS02635		MULTISPECIES: hypothetical protein	613722	613988	DS0823_v1_0572		conserved protein of unknown function
614220	614402	D083_RS02640		hypothetical protein	614220	614402	DS0823_v1_0573		conserved protein of unknown function
614484	616250	D083_RS02645		ATP-binding protein	614484	616250	DS0823_v1_0574		ATP-binding protein
616240	617418	D083_RS02650		hypothetical protein	616240	617418	DS0823_v1_0575		conserved protein of unknown function
617912	618079				617912	618079	DS0823_v1_0576		protein of unknown function
618056	618433	D083_RS02655		MULTISPECIES: type II toxin-antitoxin system death-on-curing family toxin	618056	618433	DS0823_v1_0577		Death ON curing protein
618430	618651	D083_RS02660		MULTISPECIES: type II toxin-antitoxin system Phd/YefM family antitoxin	618430	618651	DS0823_v1_0578		Antitoxin
618792	619940	D083_RS02665	yiaY	MULTISPECIES: L-threonine dehydrogenase	618792	619940	DS0823_v1_0579	yiaY	L-threonine dehydrogenase
620327	620782	D083_RS02670		NUDIX domain-containing protein	620327	620782	DS0823_v1_0580		Mutator mutT protein (7,8-dihydro-8-oxoguanine-triphosphatase) / Thiamin-phosphate pyrophosphorylase-like protein
620854	621531	D083_RS02675	narI	respiratory nitrate reductase subunit gamma	620854	621531	DS0823_v1_0581	narI	nitrate reductase A subunit gamma
621531	622250	D083_RS02680	narJ	nitrate reductase molybdenum cofactor assembly chaperone	621531	622250	DS0823_v1_0582	narJ	nitrate reductase 1 molybdenum cofactor assembly chaperone
622247	623809	D083_RS02685	narH	nitrate reductase subunit beta	622247	623809	DS0823_v1_0583	narH	nitrate reductase A subunit beta
623806	627579	D083_RS02690		nitrate reductase subunit alpha	623806	627579	DS0823_v1_0584	narG	nitrate reductase A subunit alpha
627908	628798	D083_RS02695		LysR family transcriptional regulator	627908	628798	DS0823_v1_0585		LysR-family transcriptional regulator
628915	629925	D083_RS02700	blaCAR	CAR family subclass B3 metallo-beta-lactamase	628915	629925	DS0823_v1_0586		Metallo-beta-lactamase
630035	631426	D083_RS02705		NarK family nitrate/nitrite MFS transporter	630035	631426	DS0823_v1_0587	narK	nitrate:nitrite antiporter NarK
631847	633658	D083_RS02710	narX	nitrate/nitrite two-component system sensor histidine kinase NarX	631847	633658	DS0823_v1_0588	narX	sensory histidine kinase NarX
633651	634298	D083_RS02715	narL	MULTISPECIES: two-component system response regulator NarL	633651	634298	DS0823_v1_0589	narL	DNA-binding transcriptional dual regulator NarL
634557	635825	D083_RS02720		acyltransferase	634557	635825	DS0823_v1_0590		Lysophospholipid acyltransferase
636047	637102	D083_RS02725		DUF481 domain-containing protein	636047	637102	DS0823_v1_0591		Peptide chain release factor RF-3
637256	639277	D083_RS02730	prc	carboxy terminal-processing peptidase	637256	639277	DS0823_v1_0592	prc	tail-specific protease
639297	640028	D083_RS02735	proQ	RNA chaperone ProQ	639297	640028	DS0823_v1_0593	proQ	RNA chaperone ProQ
640113	640619	D083_RS02740		GAF domain-containing protein	640113	640619	DS0823_v1_0594	msrC	free methionine-(R)-sulfoxide reductase
640842	642173				640842	642173	DS0823_v1_0595	yebS	intermembrane transport protein YebS
640935	642173	D083_RS02745	yebS	membrane integrity lipid transport subunit YebS	640935	642173
642190	644820	D083_RS02750		PqiB family protein	642190	644820	DS0823_v1_0596	yebT	intermembrane transport protein YebT
644930	646378	D083_RS02755	rsmF	16S rRNA (cytosine(1407)-C(5))-methyltransferase RsmF	644930	646378	DS0823_v1_0597	rsmF	16S rRNA m(5)C1407 methyltransferase
646478	646669	D083_RS02760		MULTISPECIES: YebW family protein	646478	646669	DS0823_v1_0598	yebW	protein YebW
646804	648795	D083_RS02765		methyl-accepting chemotaxis protein	646804	648795	DS0823_v1_0599		Methyl-accepting chemotaxis protein I (Serine chemoreceptor protein)
646804	648819	D083_RS02765		methyl-accepting chemotaxis protein	646804	648819	DS0823_v1_0599		Methyl-accepting chemotaxis protein I (Serine chemoreceptor protein)
649390	650202	D083_RS02770		helix-turn-helix domain-containing protein	649390	650202	DS0823_v1_0600		Repressor protein CI
649390	650253	D083_RS02770		helix-turn-helix domain-containing protein	649390	650253	DS0823_v1_0600		Repressor protein CI
650357	650827	D083_RS21680		hypothetical protein	650357	650827
650824	651354	D083_RS02775		hypothetical protein	650824	651354	DS0823_v1_0601		GpB
651471	651686	D083_RS02780		DUF2732 family protein	651471	651686	DS0823_v1_0602		conserved protein of unknown function
651686	651910	D083_RS02785		TraR/DksA family transcriptional regulator	651686	651910	DS0823_v1_0603	traR	Protein TraR
652007	654133	D083_RS02790		replication endonuclease	652007	654133	DS0823_v1_0604		Phage replication protein
654197	654418	D083_RS02795		hypothetical protein	654197	654418	DS0823_v1_0605		conserved protein of unknown function
654505	654774				654505	654774	DS0823_v1_0606		protein of unknown function
655123	655326	D083_RS02800		tail protein X	655123	655326	DS0823_v1_0607		Tail component protein
655402	655863	D083_RS02805		phage tail protein	655402	655863	DS0823_v1_0608		Phage tail protein
656228	656962				656228	656962	DS0823_v1_0609		putative L-asparagine oxygenase
656297	656962	D083_RS02810		hypothetical protein	656297	656962
657100	657753	D083_RS02815		phage baseplate assembly protein V	657100	657753	DS0823_v1_0610		Baseplate assembly protein V
657750	658100	D083_RS02820		MULTISPECIES: GPW/gp25 family protein	657750	658100	DS0823_v1_0611		Phage baseplate assembly protein
658105	659013	D083_RS02825		baseplate assembly protein	658105	659013	DS0823_v1_0612		Baseplate assembly protein J
659006	659617	D083_RS02830		phage tail protein I	659006	659617	DS0823_v1_0613		Tail protein I
659975	661180	D083_RS02835		phage tail protein	659975	661180	DS0823_v1_0614		Phage tail fiber protein
661273	661485				661273	661485	DS0823_v1_0615		protein of unknown function
661388	662743	D083_RS02840		esterase-like activity of phytase family protein	661388	662743
661415	662743				661415	662743	DS0823_v1_0616		Phytase-like domain-containing protein
662907	664253	D083_RS02845		aromatic acid/H+ symport family MFS transporter	662907	664253	DS0823_v1_0617	pcaK	4-hydroxybenzoate transporter PcaK
664318	664884	D083_RS02850	smrA	DNA endonuclease SmrA	664318	664884	DS0823_v1_0618	smrA	DNA endonuclease SmrA
664318	664887	D083_RS02850	smrA	DNA endonuclease SmrA	664318	664887	DS0823_v1_0618	smrA	DNA endonuclease SmrA
665073	665513	D083_RS02855		phage tail protein	665073	665513	DS0823_v1_0619		Phage tail fiber protein
665073	665558	D083_RS02855		phage tail protein	665073	665558	DS0823_v1_0619		Phage tail fiber protein
665583	666179	D083_RS02860		recombinase family protein	665583	666179	DS0823_v1_0620	pinE	e14 prophage; site-specific DNA recombinase
666322	666900	D083_RS02865		phage tail protein	666322	666900	DS0823_v1_0621		Phage tail fiber protein
666903	667514	D083_RS02870		tail fiber assembly protein	666903	667514	DS0823_v1_0622		Tail fiber assembly protein
667740	668909	D083_RS02875		phage tail sheath protein	667740	668909	DS0823_v1_0623		Phage tail sheath monomer
668924	669442	D083_RS02880		MULTISPECIES: phage major tail tube protein	668924	669442	DS0823_v1_0624		Phage major tail tube protein
669503	669793	D083_RS02885		phage tail assembly protein	669503	669793	DS0823_v1_0625		GpE+E
669826	669945	D083_RS02890		GpE family phage tail protein	669826	669945
669926	671032				669926	671032	DS0823_v1_0626		conserved protein of unknown function
669938	671032	D083_RS02895		hypothetical protein	669938	671032
671044	671538	D083_RS02900		phage tail protein	671044	671538	DS0823_v1_0627		Phage-related tail protein
671535	672713	D083_RS02905		phage late control protein D	671535	672713	DS0823_v1_0628		D protein
672810	673001	D083_RS02910		ogr/Delta-like zinc finger family protein	672810	673001	DS0823_v1_0629	ogrK	prophage P2 late control protein OgrK
672917	673090				672917	673090	DS0823_v1_0630		protein of unknown function
673392	674702	D083_RS02915	guaD	guanine deaminase	673392	674702	DS0823_v1_0631	guaD	guanine deaminase
675019	676830	D083_RS02920		diguanylate cyclase	675019	676830	DS0823_v1_0632		conserved protein of unknown function
677081	678769	D083_RS02925		methyl-accepting chemotaxis protein	677081	678769	DS0823_v1_0633	tsr	methyl-accepting chemotaxis protein Tsr
679477	681021	D083_RS02930		PAS domain-containing methyl-accepting chemotaxis protein	679477	681021	DS0823_v1_0634	aer	Aerotaxis receptor
681085	681354	D083_RS02935		hypothetical protein	681085	681354	DS0823_v1_0635		conserved exported protein of unknown function
681085	681384	D083_RS02935		hypothetical protein	681085	681384	DS0823_v1_0635		conserved exported protein of unknown function
681733	682419	D083_RS02940		metallophosphoesterase	681733	682419	DS0823_v1_0636	pphA	phosphoprotein phosphatase 1
682573	683847	D083_RS02945		chloride channel protein	682573	683847	DS0823_v1_0637		Chloride channel protein
683902	685503	D083_RS02950		ABC transporter substrate-binding protein	683902	685503	DS0823_v1_0638		Dipeptide-binding ABC transporter, periplasmic substrate-binding component
685596	686279	D083_RS02955		ATP-binding cassette domain-containing protein	685596	686279	DS0823_v1_0639		ABC transporter domain-containing protein
686272	687120	D083_RS02960		ABC transporter ATP-binding protein	686272	687120	DS0823_v1_0640		Dipeptide transport ATP-binding protein DppD
687107	687976	D083_RS02965		ABC transporter permease	687107	687976	DS0823_v1_0641	ddpC	putative D,D-dipeptide ABC transporter membrane subunit DdpC
687973	689013	D083_RS02970		ABC transporter permease	687973	689013	DS0823_v1_0642	ddpB	putative D,D-dipeptide ABC transporter membrane subunit DdpB
689068	690000				689068	690000	DS0823_v1_0644		protein of unknown function
689164	689841	D083_RS02975		gamma-glutamylcyclotransferase	689164	689841	DS0823_v1_0643	chaC	glutathione-specific gamma-glutamylcyclotransferase
690401	691501	D083_RS02980	chaA	sodium-potassium/proton antiporter ChaA	690401	691501	DS0823_v1_0645	chaA	Na(+)/K(+):H(+) antiporter ChaA
691848	693563	D083_RS02985	dauA	C4-dicarboxylic acid transporter DauA	691848	693563	DS0823_v1_0646	dauA	aerobic C4-dicarboxylate transporter DauA
693619	694059	D083_RS02990		hypothetical protein	693619	694059	DS0823_v1_0647		conserved protein of unknown function
694299	695042	D083_RS02995	rstA	two-component system response regulator RstA	694299	695042	DS0823_v1_0648	rstA	DNA-binding transcriptional regulator RstA
695039	696394	D083_RS03000	rstB	two-component system sensor histidine kinase RstB	695039	696394	DS0823_v1_0649	rstB	sensory histidine kinase RstB
696470	697096	D083_RS03005	asr	acid resistance repetitive basic protein Asr	696470	697096	DS0823_v1_0650		exported protein of unknown function
697299	697496				697299	697496	DS0823_v1_0651		conserved protein of unknown function
697432	698250	D083_RS03010		serine protease	697432	698250	DS0823_v1_0652	ydgD	putative serine protease YdgD
698465	698806				698465	698806	DS0823_v1_0653		protein of unknown function
698565	700115	D083_RS03015		L-lactate permease	698565	700115	DS0823_v1_0654	lctP	L-lactate permease
700216	700935	D083_RS03020		(Fe-S)-binding protein	700216	700935	DS0823_v1_0655	ykgE	putative lactate utilization oxidoreductase YkgE
700947	702368	D083_RS03025		MULTISPECIES: LutB/LldF family L-lactate oxidation iron-sulfur protein	700947	702368	DS0823_v1_0656	ykgF	putative amino acid dehydrogenase with NAD(P)-binding domain and ferridoxin-like domain
702365	703063				702365	703063	DS0823_v1_0657		LUD_dom domain-containing protein
702368	703063	D083_RS03030		MULTISPECIES: lactate utilization protein C	702368	703063
703164	707051	D083_RS03035	hrpA	ATP-dependent RNA helicase HrpA	703164	707051	DS0823_v1_0658	hrpA	ATP-dependent RNA helicase HrpA
707063	707305				707063	707305	DS0823_v1_0659		protein of unknown function
707466	708071	D083_RS03040		FMN-dependent NADH-azoreductase	707466	708071	DS0823_v1_0660	azoR	FMN dependent NADH:quinone oxidoreductase
708168	708425	D083_RS03045		YnbE family lipoprotein	708168	708425	DS0823_v1_0661		lipoprotein YnbE (modular protein)
708168	708443	D083_RS03045		YnbE family lipoprotein	708168	708443	DS0823_v1_0661		lipoprotein YnbE (modular protein)
708484	711087	D083_RS03050		YdbH family protein	708484	711087	DS0823_v1_0662		DctA-YdbH domain-containing protein
711409	712962	D083_RS03055		PAS domain-containing methyl-accepting chemotaxis protein	711409	712962	DS0823_v1_0663	aer	Aerotaxis receptor
713157	714149	D083_RS03060		2-hydroxyacid dehydrogenase	713157	714149	DS0823_v1_0664	ldhA	D-lactate dehydrogenase
714196	714474	D083_RS03065		DUF333 domain-containing protein	714196	714474	DS0823_v1_0665		Putative lipoprotein
714791	716755	D083_RS03070		methyl-accepting chemotaxis protein	714791	716755	DS0823_v1_0666	tse	Methyl-accepting chemotaxis serine transducer
716865	717569	D083_RS03075		hypothetical protein	716865	717569	DS0823_v1_0667		conserved exported protein of unknown function
716865	717362	D083_RS03075		hypothetical protein	716865	717362	DS0823_v1_0667		conserved exported protein of unknown function
717769	719847	D083_RS21890		pesticin C-terminus-like muramidase	717769	719847	DS0823_v1_0669		protein of unknown function
717900	718115				717900	718115	DS0823_v1_0668		conserved protein of unknown function
719997	720938	D083_RS03090	ttcA	tRNA 2-thiocytidine(32) synthetase TtcA	719997	720938	DS0823_v1_0670	ttcA	tRNA cytosine(32) 2-sulfurtransferase TtcA
720940	721194				720940	721194	DS0823_v1_0671		protein of unknown function
721320	722306	D083_RS03100	zntB	zinc transporter ZntB	721320	722306	DS0823_v1_0672	zntB	Zn(2(+)):H(+) symporter
722133	722423				722133	722423	DS0823_v1_0673		protein of unknown function
722505	724085	D083_RS03105		peptide ABC transporter substrate-binding protein	722505	724085	DS0823_v1_0674	mppA	murein tripeptide ABC transporter periplasmic binding protein
722505	724136	D083_RS03105		peptide ABC transporter substrate-binding protein	722505	724136	DS0823_v1_0674	mppA	murein tripeptide ABC transporter periplasmic binding protein
724525	725256	D083_RS03110	mpaA	murein tripeptide amidase MpaA	724525	725256	DS0823_v1_0675	mpaA	murein tripeptide amidase A
725312	725815	D083_RS03115	tpx	MULTISPECIES: thiol peroxidase	725312	725815	DS0823_v1_0676	tpx	lipid hydroperoxide peroxidase
725939	727351	D083_RS03120		MFS transporter	725939	727351	DS0823_v1_0677		Putative MFS transporter
727504	728421	D083_RS03125		helix-turn-helix transcriptional regulator	727504	728421	DS0823_v1_0678		Transcriptional regulator, XRE family
728435	730765	D083_RS03130		penicillin acylase family protein	728435	730765	DS0823_v1_0679		Family S45 unassigned peptidase
728435	730768	D083_RS03130		penicillin acylase family protein	728435	730768	DS0823_v1_0679		Family S45 unassigned peptidase
730882	731430	D083_RS03135		GNAT family N-acetyltransferase	730882	731430	DS0823_v1_0680		N-acetyltransferase domain-containing protein
731483	731749				731483	731749	DS0823_v1_0681		protein of unknown function
731490	731639	D083_RS03140		hypothetical protein	731490	731639
731740	731919				731740	731919	DS0823_v1_0682		conserved protein of unknown function
731875	732279	D083_RS03145		nuclear transport factor 2 family protein	731875	732279	DS0823_v1_0683		SnoaL-like domain-containing protein
732354	733457	D083_RS03150		NADH-dependent flavin oxidoreductase	732354	733457	DS0823_v1_0684	yqiG	putative NADH-dependent flavin oxidoreductase YqiG
732354	733505	D083_RS03150		NADH-dependent flavin oxidoreductase	732354	733505	DS0823_v1_0684	yqiG	putative NADH-dependent flavin oxidoreductase YqiG
733660	734553	D083_RS03155		LysR family transcriptional regulator	733660	734553	DS0823_v1_0685	pgrR	DNA-binding transcriptional repressor PgrR
734672	736237	D083_RS03160	tyrR	transcriptional regulator TyrR	734672	736237	DS0823_v1_0686	tyrR	DNA-binding transcriptional dual regulator TyrR
734672	736285	D083_RS03160	tyrR	transcriptional regulator TyrR	734672	736285	DS0823_v1_0686	tyrR	DNA-binding transcriptional dual regulator TyrR
736356	737915	D083_RS03165		M20/M25/M40 family metallo-hydrolase	736356	737915	DS0823_v1_0687		Acetylornithine deacetylase/Succinyl-diaminopimelate desuccinylase-related deacylase
736356	737918	D083_RS03165		M20/M25/M40 family metallo-hydrolase	736356	737918	DS0823_v1_0687		Acetylornithine deacetylase/Succinyl-diaminopimelate desuccinylase-related deacylase
738236	739654	D083_RS03170		MFS transporter	738236	739654	DS0823_v1_0688		Transporter, MFS superfamily
739919	740974	D083_RS03175		YcjF family protein	739919	740974	DS0823_v1_0689	ycjF	conserved inner membrane protein YcjF
740971	742386	D083_RS03180		YcjX family protein	740971	742386	DS0823_v1_0690		conserved protein of unknown function
742568	742927	D083_RS03185	pspC	envelope stress response membrane protein PspC	742568	742927	DS0823_v1_0691	pspC	phage shock protein C
742568	742930	D083_RS03185	pspC	envelope stress response membrane protein PspC	742568	742930	DS0823_v1_0691	pspC	phage shock protein C
742927	743157	D083_RS03190	pspB	envelope stress response membrane protein PspB	742927	743157	DS0823_v1_0692	pspB	phage shock protein B
743221	743886	D083_RS03195	pspA	phage shock protein PspA	743221	743886	DS0823_v1_0693	pspA	phage shock protein A
744106	745104	D083_RS03200	pspF	phage shock protein operon transcriptional activator	744106	745104	DS0823_v1_0694	pspF	DNA-binding transcriptional dual regulator PspF
745217	746407	D083_RS03205	zigA	zinc metallochaperone GTPase ZigA	745217	746407	DS0823_v1_0695		47 kDa protein
746629	748389				746629	748389	DS0823_v1_0696	sapA	putative periplasmic binding protein SapA
746674	748389	D083_RS03210	sapA	peptide ABC transporter substrate-binding protein SapA	746674	748389
748386	749351	D083_RS03215	sapB	putrescine ABC transporter permease SapB	748386	749351	DS0823_v1_0697	sapB	putrescine ABC exporter membrane subunit SapB
749338	750228	D083_RS03220	sapC	peptide ABC transporter permease SapC	749338	750228	DS0823_v1_0698	sapC	putrescine ABC exporter membrane protein SapC
750244	751236	D083_RS03225	sapD	peptide ABC transporter ATP-binding protein SapD	750244	751236	DS0823_v1_0699	sapD	putrescine ABC exporter ATP binding protein SapD
751236	752051	D083_RS03230	sapF	peptide ABC transporter ATP-binding protein SapF	751236	752051	DS0823_v1_0700	sapF	putrescine ABC exporter ATP binding protein SapF
752203	752994	D083_RS03235	fabI	MULTISPECIES: enoyl-ACP reductase FabI	752203	752994	DS0823_v1_0701	fabI	enoyl-[acyl-carrier-protein] reductase
753140	753373				753140	753373	DS0823_v1_0702		Hydrogen peroxide-inducible genes activator
753399	754043				753399	754043	DS0823_v1_0703		Hydrogen peroxide-inducible genes activator
754247	756556	D083_RS03245		FdhF/YdeP family oxidoreductase	754247	756556	DS0823_v1_0704	ydeP	Protein YdeP
756722	758653	D083_RS03250		exoribonuclease II	756722	758653	DS0823_v1_0705	rnb	RNase II
758758	759675	D083_RS03255		aldo/keto reductase	758758	759675	DS0823_v1_0706		Oxidoreductase, aldo/keto reductase family
760004	762070	D083_RS03260		carbon starvation protein A	760004	762070	DS0823_v1_0707	cstA	carbon starvation protein A
762175	763191	D083_RS03265	kdgT	2-keto-3-deoxygluconate transporter	762175	763191	DS0823_v1_0708	kdgT	2-dehydro-3-deoxy-D-gluconate:H(+) symporter
763576	764271	D083_RS03270	araD	L-ribulose-5-phosphate 4-epimerase	763576	764271	DS0823_v1_0709	araD	L-ribulose-5-phosphate 4-epimerase AraD
763576	764274	D083_RS03270	araD	L-ribulose-5-phosphate 4-epimerase	763576	764274	DS0823_v1_0709	araD	L-ribulose-5-phosphate 4-epimerase AraD
764573	764872				764573	764872	DS0823_v1_0710		protein of unknown function
764603	764818	D083_RS03275	osmB	MULTISPECIES: osmotically-inducible lipoprotein OsmB	764603	764818	DS0823_v1_0711	osmB	osmotically-inducible lipoprotein OsmB
764938	765264	D083_RS03280	yciH	stress response translation initiation inhibitor YciH	764938	765264	DS0823_v1_0712	yciH	putative translation factor
765264	765998	D083_RS03285	pyrF	orotidine-5\\'-phosphate decarboxylase	765264	765998	DS0823_v1_0713	pyrF	orotidine-5'-phosphate decarboxylase
765967	766134				765967	766134	DS0823_v1_0714		protein of unknown function
766176	767345	D083_RS03290	lapB	lipopolysaccharide assembly protein LapB	766176	767345	DS0823_v1_0715	lapB	lipopolysaccharide assembly protein B
767357	767665	D083_RS03295		LapA family protein	767357	767665	DS0823_v1_0716	lapA	lipopolysaccharide assembly protein A
767910	768680	D083_RS03300	pgpB	phosphatidylglycerophosphatase B	767910	768680	DS0823_v1_0717	pgpB	phosphatidylglycerophosphatase B
768935	769528	D083_RS03305	ribA	GTP cyclohydrolase II	768935	769528	DS0823_v1_0718	ribA	GTP cyclohydrolase 2
769569	771203	D083_RS03310		ABC transporter substrate-binding protein	769569	771203	DS0823_v1_0719	oppA	oligopeptide ABC transporter periplasmic binding protein
771377	774058	D083_RS03315	acnA	aconitate hydratase AcnA	771377	774058	DS0823_v1_0720	acnA	aconitate hydratase 1
774514	775128	D083_RS03320	gstA	glutathione transferase GstA	774514	775128	DS0823_v1_0721	gstA	glutathione S-transferase GstA
775249	776109	D083_RS03325	pdxY	pyridoxal kinase PdxY	775249	776109	DS0823_v1_0722	pdxY	pyridoxal kinase 2
776341	777618	D083_RS03330	tyrS	tyrosine--tRNA ligase	776341	777618	DS0823_v1_0723	tyrS	tyrosine--tRNA ligase
776341	777615	D083_RS03330	tyrS	tyrosine--tRNA ligase	776341	777615	DS0823_v1_0723	tyrS	tyrosine--tRNA ligase
777497	777793				777497	777793	DS0823_v1_0724		protein of unknown function
777756	778508	D083_RS03335	pdxH	pyridoxamine 5\\'-phosphate oxidase	777756	778508	DS0823_v1_0725	pdxH	pyridoxal 5-phosphate synthase
778608	778913	D083_RS03340		MULTISPECIES: MliC family protein	778608	778913	DS0823_v1_0726	mliC	inhibitor of c-type lysozyme, putative lipoprotein
779020	780132	D083_RS03345	anmK	anhydro-N-acetylmuramic acid kinase	779020	780132	DS0823_v1_0727	anmK	anhydro-N-acetylmuramic acid kinase
780129	780308				780129	780308	DS0823_v1_0728		protein of unknown function
780477	780944	D083_RS03350		glycine zipper 2TM domain-containing protein	780477	780944	DS0823_v1_0729	slyB	outer membrane lipoprotein SlyB
781250	781687	D083_RS03355	slyA	MULTISPECIES: transcriptional regulator SlyA	781250	781687	DS0823_v1_0730	slyA	DNA-binding transcriptional dual regulator SlyA
781861	782100	D083_RS03360		DUF1289 domain-containing protein	781861	782100	DS0823_v1_0731		conserved protein of unknown function
782329	782772				782329	782772	DS0823_v1_0732	gloA	glyoxalase I
782365	782772	D083_RS03365	gloA	lactoylglutathione lyase	782365	782772
782914	783591	D083_RS03370	rnt	ribonuclease T	782914	783591	DS0823_v1_0733	rnt	RNase T
783700	784050	D083_RS03375		Grx4 family monothiol glutaredoxin	783700	784050	DS0823_v1_0734	grxD	glutaredoxin 4
784397	785368	D083_RS03380		C40 family peptidase	784397	785368	DS0823_v1_0735		NLPC_P60 domain-containing protein
785503	785592	D083_RS03385		YnhF family membrane protein	785503	785592
785979	787004	D083_RS03390	purR	HTH-type transcriptional repressor PurR	785979	787004	DS0823_v1_0736	purR	DNA-binding transcriptional repressor PurR
787425	788576	D083_RS03395	cfa	cyclopropane fatty acyl phospholipid synthase	787425	788576	DS0823_v1_0737	cfa	cyclopropane fatty acyl phospholipid synthase
788689	789342	D083_RS03400		riboflavin synthase	788689	789342	DS0823_v1_0738	ribC	riboflavin synthase
789624	790997	D083_RS03405		MATE family efflux transporter	789624	790997	DS0823_v1_0739	mdtK	multidrug efflux pump MdtK
791904	793088	D083_RS03420		alpha/beta hydrolase-fold protein	791904	793088	DS0823_v1_0740	yieL	putative hydrolase YieL
793145	794761	D083_RS03425		carbohydrate porin	793145	794761	DS0823_v1_0741	bglH	carbohydrate-specific outer membrane porin, cryptic
794892	796289	D083_RS03430	ascB	6-phospho-beta-glucosidase	794892	796289	DS0823_v1_0742	bglB	6-phospho-beta-glucosidase B
796323	798215	D083_RS03435	bglF	PTS beta-glucoside transporter subunit IIABC	796323	798215	DS0823_v1_0743	bglF	beta-glucoside specific PTS enzyme II/BglG kinase/BglG phosphatase
798287	798535				798287	798535	DS0823_v1_0744		protein of unknown function
798585	799436	D083_RS03440	bglG	transcriptional antiterminator BglG	798585	799436	DS0823_v1_0745	bglG	transcriptional antiterminator BglG
800129	801541	D083_RS03445	pykF	pyruvate kinase PykF	800129	801541	DS0823_v1_0746	pykF	pyruvate kinase I
801849	802085	D083_RS03450		MULTISPECIES: major outer membrane lipoprotein	801849	802085	DS0823_v1_0747	lpp	murein lipoprotein
802097	802273				802097	802273	DS0823_v1_0748		conserved protein of unknown function
802286	803284	D083_RS03455		L,D-transpeptidase family protein	802286	803284	DS0823_v1_0749	ldtC	L,D-transpeptidase YcfS
803527	803943	D083_RS03460	sufE	cysteine desulfuration protein SufE	803527	803943	DS0823_v1_0750	sufE	sulfur acceptor for SufS cysteine desulfurase
803527	803973	D083_RS03460	sufE	cysteine desulfuration protein SufE	803527	803973	DS0823_v1_0750	sufE	sulfur acceptor for SufS cysteine desulfurase
804012	805250	D083_RS03465	sufS	cysteine desulfurase SufS	804012	805250	DS0823_v1_0751	sufS	L-cysteine desulfurase
805247	806539	D083_RS03470	sufD	Fe-S cluster assembly protein SufD	805247	806539	DS0823_v1_0752	sufD	Fe-S cluster scaffold complex subunit SufD
806514	807260	D083_RS03475	sufC	MULTISPECIES: Fe-S cluster assembly ATPase SufC	806514	807260	DS0823_v1_0753	sufC	Fe-S cluster scaffold complex subunit SufC
807349	808848	D083_RS03480	sufB	Fe-S cluster assembly protein SufB	807349	808848	DS0823_v1_0754	sufB	Fe-S cluster scaffold complex subunit SufB
808863	809234	D083_RS03485	sufA	Fe-S cluster assembly scaffold SufA	808863	809234	DS0823_v1_0755	sufA	iron-sulfur cluster insertion protein SufA
808863	809294	D083_RS03485	sufA	Fe-S cluster assembly scaffold SufA	808863	809294	DS0823_v1_0755	sufA	iron-sulfur cluster insertion protein SufA
809385	809477				809385	809477	DS0823_v1_0756		protein of unknown function
809764	810165	D083_RS03490		MULTISPECIES: hypothetical protein	809764	810165	DS0823_v1_0757		conserved protein of unknown function
810237	810659	D083_RS03495		hotdog fold thioesterase	810237	810659	DS0823_v1_0758	menI	1,4-dihydroxy-2-naphthoyl-CoA hydrolase
810659	813718	D083_RS03500		FAD-binding oxidoreductase	810659	813718	DS0823_v1_0759	ydiJ	putative FAD-linked oxidoreductase
813835	814050	D083_RS21685		hypothetical protein	813835	814050	DS0823_v1_0760		protein of unknown function
814060	815160	D083_RS03505	ydiK	AI-2E family transporter YdiK	814060	815160	DS0823_v1_0761	ydiK	putative transporter YdiK
815669	818047	D083_RS03515	ppsA	phosphoenolpyruvate synthase	815669	818047	DS0823_v1_0762	ppsA	phosphoenolpyruvate synthetase
818362	819183	D083_RS03520		kinase/pyrophosphorylase	818362	819183	DS0823_v1_0763	ppsR	posphoenolpyruvate synthetase regulatory protein
819493	820545	D083_RS03530		3-deoxy-7-phosphoheptulonate synthase	819493	820545	DS0823_v1_0764	aroH	3-deoxy-7-phosphoheptulonate synthase, Trp-sensitive
820635	820802	D083_RS03535	rmf	MULTISPECIES: ribosome modulation factor	820635	820802
821106	821669	D083_RS03540	pqiC	membrane integrity-associated transporter subunit PqiC	821106	821669	DS0823_v1_0765	pqiC	intermembrane transport lipoprotein PqiC
821666	823291	D083_RS03545	pqiB	intermembrane transport protein PqiB	821666	823291	DS0823_v1_0766	pqiB	intermembrane transport protein PqiB
821666	823312	D083_RS03545	pqiB	intermembrane transport protein PqiB	821666	823312	DS0823_v1_0766	pqiB	intermembrane transport protein PqiB
823299	824567	D083_RS03550	pqiA	membrane integrity-associated transporter subunit PqiA	823299	824567	DS0823_v1_0767	pqiA	intermembrane transport protein PqiA
824901	826835	D083_RS03555		ABC transporter ATP-binding protein	824901	826835	DS0823_v1_0768	uup	ATP-binding protein with possible role in replication
826841	828964	D083_RS03560	rlmKL	bifunctional 23S rRNA (guanine(2069)-N(7))-methyltransferase RlmK/23S rRNA (guanine(2445)-N(2))-methyltransferase RlmL	826841	828964	DS0823_v1_0769	rlmL	fused 23S rRNA m(2)G2445 methyltransferase and 23S rRNA m(7)G2069 methyltransferase
829167	830270	D083_RS03565		YcbX family protein	829167	830270	DS0823_v1_0770	ycbX	6-N-hydroxylaminopurine resistance protein
830352	830906	D083_RS03570		cell division protein ZapC	830352	830906	DS0823_v1_0771	zapC	cell division protein ZapC
831185	832192	D083_RS03575	pyrD	quinone-dependent dihydroorotate dehydrogenase	831185	832192	DS0823_v1_0772	pyrD	dihydroorotate dehydrogenase, type 2
832516	833070	D083_RS03580	ssuE	NADPH-dependent FMN reductase	832516	833070	DS0823_v1_0773	ssuE	NADPH-dependent FMN reductase
833101	834060	D083_RS03585		sulfonate ABC transporter substrate-binding protein	833101	834060	DS0823_v1_0774	ssuA	aliphatic sulfonate ABC transporter periplasmic binding protein
834090	835226	D083_RS03590	ssuD	FMNH2-dependent alkanesulfonate monooxygenase	834090	835226	DS0823_v1_0775	ssuD	FMNH2-dependent alkanesulfonate monooxygenase
835237	836028	D083_RS03595	ssuC	aliphatic sulfonate ABC transporter permease SsuC	835237	836028	DS0823_v1_0776	ssuC	aliphatic sulfonate ABC transporter membrane subunit
836025	836846	D083_RS03600	ssuB	aliphatic sulfonates ABC transporter ATP-binding protein	836025	836846	DS0823_v1_0777	ssuB	aliphatic sulfonate ABC transporter ATP binding subunit
836901	839300	D083_RS03605		hypothetical protein	836901	839300	DS0823_v1_0778		conserved protein of unknown function
836901	839354	D083_RS03605		hypothetical protein	836901	839354	DS0823_v1_0778		conserved protein of unknown function
839388	842177	D083_RS03610		ATPase with chaperone activity, ATP-binding subunit	839388	842177	DS0823_v1_0779		AAA domain-containing protein
842400	845015	D083_RS03615	pepN	aminopeptidase N	842400	845015	DS0823_v1_0780	pepN	aminopeptidase N
845058	845339				845058	845339	DS0823_v1_0781		protein of unknown function
845629	846834	D083_RS03620	pncB	nicotinate phosphoribosyltransferase	845629	846834	DS0823_v1_0782	pncB	nicotinate phosphoribosyltransferase
847013	848413	D083_RS03625	asnS	asparagine--tRNA ligase	847013	848413	DS0823_v1_0783	asnS	asparagine--tRNA ligase
848708	849799				848708	849799	DS0823_v1_0784	ompF	outer membrane porin F
848711	849799	D083_RS03630		porin	848711	849799
850351	851460				850351	851460	DS0823_v1_0785	ompF	outer membrane porin F
850354	851460	D083_RS03635		porin	850354	851460
851516	851722				851516	851722	DS0823_v1_0786		protein of unknown function
852137	853219				852137	853219	DS0823_v1_0787	ompF	outer membrane porin F
852140	853219	D083_RS03640		porin	852140	853219
853411	854601	D083_RS03645		aspartate/tyrosine/aromatic aminotransferase	853411	854601	DS0823_v1_0788	aspC	aspartate aminotransferase
854694	855332	D083_RS03650		MBL fold metallo-hydrolase	854694	855332	DS0823_v1_0789	gloC	hydroxyacylglutathione hydrolase GloC
855399	855947	D083_RS03655		YcbK family protein	855399	855947	DS0823_v1_0790		Putative exported protein
856146	857834	D083_RS03660	ldtD	L,D-transpeptidase	856146	857834	DS0823_v1_0791	ldtD	L,D-transpeptidase LdtD
858161	859612	D083_RS03665		YdiU family protein	858161	859612	DS0823_v1_0792	selO	Protein adenylyltransferase SelO
859974	860708	D083_RS03670		EAL domain-containing protein	859974	860708	DS0823_v1_0793		EAL domain-containing protein
861033	862049	D083_RS03675		lipoate--protein ligase A	861033	862049	DS0823_v1_0794	lplA	lipoate--protein ligase A
862096	862560	D083_RS03680		NlpC/P60 family protein	862096	862560	DS0823_v1_0795	nlpC	NlpC/P60 family lipoprotein NlpC
862752	863522	D083_RS03685	btuD	vitamin B12 ABC transporter ATP-binding protein BtuD	862752	863522	DS0823_v1_0796	btuD	vitamin B12 ABC transporter ATP binding subunit
863525	864076	D083_RS03690		glutathione peroxidase	863525	864076	DS0823_v1_0797	btuE	thioredoxin/glutathione peroxidase
864135	865136	D083_RS03695	btuC	vitamin B12 ABC transporter permease BtuC	864135	865136	DS0823_v1_0798	btuC	vitamin B12 ABC transporter membrane subunit
865461	865715	D083_RS03700		hypothetical protein	865461	865715	DS0823_v1_0799		conserved protein of unknown function
865707	866537	D083_RS03705	cobB	NAD-dependent protein deacylase	865707	866537	DS0823_v1_0800	cobB	protein-lysine deacetylase/desuccinylase
866621	867556	D083_RS03710	nagK	N-acetylglucosamine kinase	866621	867556	DS0823_v1_0801	nagK	N-acetyl-D-glucosamine kinase
867621	868868	D083_RS03715	lolE	MULTISPECIES: lipoprotein-releasing ABC transporter permease subunit LolE	867621	868868	DS0823_v1_0802	lolE	lipoprotein release complex - inner membrane subunit
868865	869572	D083_RS03720	lolD	lipoprotein-releasing ABC transporter ATP-binding protein LolD	868865	869572	DS0823_v1_0803	lolD	lipoprotein release complex - ATP binding subunit
869565	870767	D083_RS03725	lolC	lipoprotein-releasing ABC transporter permease subunit LolC	869565	870767	DS0823_v1_0804	lolC	lipoprotein release complex - inner membrane subunit
870896	874348	D083_RS03730	mfd	transcription-repair coupling factor	870896	874348	DS0823_v1_0805	mfd	transcription-repair coupling factor
874362	874550				874362	874550	DS0823_v1_0806		protein of unknown function
874648	876153	D083_RS03735		EAL domain-containing protein	874648	876153	DS0823_v1_0807		Cyclic-guanylate-specific phosphodiesterase
876278	877627	D083_RS03740	yegD	molecular chaperone	876278	877627	DS0823_v1_0808	yegD	HSP70 family protein YegD
877684	878499	D083_RS03745		arylamine N-acetyltransferase	877684	878499	DS0823_v1_0809		Putative arylamine N-acetyltransferase
878675	881050	D083_RS03750		glycoside hydrolase family 31 protein	878675	881050	DS0823_v1_0810		Alpha-glucosidase
881079	882377	D083_RS03755		MFS transporter	881079	882377	DS0823_v1_0811	exuT	Hexuronate transporter
882654	883754				882654	883754	DS0823_v1_0812		Transcriptional regulator, LacI family
882681	883754	D083_RS03760		LacI family transcriptional regulator	882681	883754
883830	884369	D083_RS03765		glycine zipper 2TM domain-containing protein	883830	884369	DS0823_v1_0813		Putative membrane protein
884730	886037	D083_RS03770		NAD(P)/FAD-dependent oxidoreductase	884730	886037	DS0823_v1_0814	ndh	NADH:quinone oxidoreductase II
884730	886088	D083_RS03770		NAD(P)/FAD-dependent oxidoreductase	884730	886088	DS0823_v1_0814	ndh	NADH:quinone oxidoreductase II
886332	886874	D083_RS03775	ycfP	alpha/beta hydrolase YcfP	886332	886874	DS0823_v1_0815		conserved protein of unknown function
886911	887936	D083_RS03780	nagZ	beta-N-acetylhexosaminidase	886911	887936	DS0823_v1_0816	nagZ	beta-N-acetylhexosaminidase
888066	888929	D083_RS03785		phosphotransferase	888066	888929	DS0823_v1_0817	thiK	Thiamine kinase
888907	889497	D083_RS03790	lpoB	penicillin-binding protein activator LpoB	888907	889497	DS0823_v1_0818	lpoB	outer membrane lipoprotein - activator of MrcB activity
889519	889902	D083_RS03795		DUF1425 domain-containing protein	889519	889902	DS0823_v1_0819		YcfL protein: an outer membrane lipoprotein that is part of a salvage cluster
889910	890260	D083_RS03800	hinT	purine nucleoside phosphoramidase	889910	890260	DS0823_v1_0820	hinT	purine nucleoside phosphoramidase
890499	891560	D083_RS03810		malate/lactate/ureidoglycolate dehydrogenase	890499	891560	DS0823_v1_0821	hcxB	Hydroxycarboxylate dehydrogenase B
891858	893291	D083_RS03815	ptsG	PTS glucose transporter subunit IIBC	891858	893291	DS0823_v1_0822	ptsG	glucose-specific PTS enzyme IIBC component
893355	893537				893355	893537	DS0823_v1_0823		protein of unknown function
893608	894402	D083_RS03820		metal-dependent hydrolase	893608	894402	DS0823_v1_0824	ycfH	putative metal-dependent hydrolase YcfH
894422	895432	D083_RS03825	holB	DNA polymerase III subunit delta\\'	894422	895432	DS0823_v1_0825	holB	DNA polymerase III subunit delta'
895440	896084	D083_RS03830	tmk	dTMP kinase	895440	896084	DS0823_v1_0826	tmk	Thymidylate kinase
896074	897105	D083_RS03835	mltG	endolytic transglycosylase MltG	896074	897105	DS0823_v1_0827	mltG	endolytic murein transglycosylase
897112	897915	D083_RS03840	pabC	aminodeoxychorismate lyase	897112	897915	DS0823_v1_0828	pabC	aminodeoxychorismate lyase
898055	899293	D083_RS03845	fabF	beta-ketoacyl-ACP synthase II	898055	899293	DS0823_v1_0829	fabF	beta-ketoacyl-[acyl carrier protein] synthase II
899379	899615	D083_RS03850	acpP	MULTISPECIES: acyl carrier protein	899379	899615	DS0823_v1_0830	acpP	acyl carrier protein
899770	900504	D083_RS03855	fabG	3-oxoacyl-ACP reductase FabG	899770	900504	DS0823_v1_0831	fabG	3-oxoacyl-[acyl-carrier-protein] reductase FabG
900519	901448	D083_RS03860	fabD	ACP S-malonyltransferase	900519	901448	DS0823_v1_0832	fabD	[acyl-carrier-protein] S-malonyltransferase
901468	902418	D083_RS03865		ketoacyl-ACP synthase III	901468	902418	DS0823_v1_0833	fabH	beta-ketoacyl-[acyl carrier protein] synthase III
902425	903471	D083_RS03870	plsX	phosphate acyltransferase PlsX	902425	903471	DS0823_v1_0834	plsX	Phosphate acyltransferase
902425	903213	D083_RS03870	plsX	phosphate acyltransferase PlsX	902425	903213	DS0823_v1_0834	plsX	Phosphate acyltransferase
903498	903668	D083_RS03875	rpmF	MULTISPECIES: 50S ribosomal protein L32	903498	903668	DS0823_v1_0835	rpmF	50S ribosomal subunit protein L32
903685	904206	D083_RS03880	yceD	23S rRNA accumulation protein YceD	903685	904206	DS0823_v1_0836	yceD	Large ribosomal RNA subunit accumulation protein YceD
904367	904951	D083_RS03885		Maf-like protein	904367	904951	DS0823_v1_0837	yceF	m(7)GTP pyrophosphatase
905007	905963	D083_RS03890	rluC	23S rRNA pseudouridine(955/2504/2580) synthase RluC	905007	905963	DS0823_v1_0838	rluC	23S rRNA pseudouridine(955/2504/2580) synthase
906542	909748	D083_RS03895	rne	ribonuclease E	906542	909748	DS0823_v1_0839	rne	ribonuclease E
909821	910108	D083_RS03900		antibiotic biosynthesis monooxygenase	909821	910108	DS0823_v1_0840		ABM domain-containing protein
909821	910111	D083_RS03900		antibiotic biosynthesis monooxygenase	909821	910111	DS0823_v1_0840		ABM domain-containing protein
910289	911332	D083_RS03905	pyrC	dihydroorotase	910289	911332	DS0823_v1_0841	pyrC	dihydroorotase
911448	911690	D083_RS03910	dinI	DNA damage-inducible protein I	911448	911690	DS0823_v1_0842	dinI	DNA damage-inducible protein I
911985	912239	D083_RS03915	bssS	MULTISPECIES: biofilm formation regulator BssS	911985	912239	DS0823_v1_0843	bssS	regulator of biofilm formation
912616	913170	D083_RS03920		cytochrome b	912616	913170	DS0823_v1_0844	yceJ	putative cytochrome b561
913199	913777	D083_RS03925		YceI family protein	913199	913777	DS0823_v1_0845	yceI	protein YceI
913826	914884	D083_RS03930		rhodanese-related sulfurtransferase	913826	914884	DS0823_v1_0846	trhO	tRNA uridine(34) hydroxylase
915094	916191	D083_RS03935		NADH:flavin oxidoreductase/NADH oxidase	915094	916191	DS0823_v1_0847	namA	NADPH dehydrogenase
916425	917345	D083_RS03940		LpxL/LpxP family Kdo(2)-lipid IV(A) lauroyl/palmitoleoyl acyltransferasee	916425	917345
916479	917345				916479	917345	DS0823_v1_0848	lpxL	lauroyl acyltransferase
917376	918602	D083_RS03945	mdtG	multidrug efflux MFS transporter MdtG	917376	918602	DS0823_v1_0849	mdtG	efflux pump MdtG
918708	921260	D083_RS03950	mdoH	glucans biosynthesis glucosyltransferase MdoH	918708	921260	DS0823_v1_0850	opgH	osmoregulated periplasmic glucans (OPGs) biosynthesis protein H
921253	922755	D083_RS03955		glucan biosynthesis protein G	921253	922755	DS0823_v1_0851	opgG	osmoregulated periplasmic glucans (OPGs) biosynthesis protein G
921253	922821	D083_RS03955		glucan biosynthesis protein G	921253	922821	DS0823_v1_0851	opgG	osmoregulated periplasmic glucans (OPGs) biosynthesis protein G
923226	923648				923226	923648	DS0823_v1_0852		conserved protein of unknown function
923817	925304	D083_RS03965		PepSY domain-containing protein	923817	925304	DS0823_v1_0853		Iron-uptake factor PiuB
925451	927115	D083_RS03970		methyl-accepting chemotaxis protein	925451	927115	DS0823_v1_0854		Methyl-accepting chemotaxis protein I (Serine chemoreceptor protein)
928214	928489	D083_RS03975		hypothetical protein	928214	928489	DS0823_v1_0855		conserved protein of unknown function
928536	928706				928536	928706	DS0823_v1_0856		protein of unknown function
929084	929269				929084	929269	DS0823_v1_0857		conserved protein of unknown function
929147	929269	D083_RS03980		MULTISPECIES: GhoT/OrtT family toxin	929147	929269
929434	929898	D083_RS03985	matP	MULTISPECIES: macrodomain Ter protein MatP	929434	929898	DS0823_v1_0858	matP	macrodomain Ter protein
929965	930153				929965	930153	DS0823_v1_0859		protein of unknown function
930109	931839	D083_RS03990		Lon protease family protein	930109	931839	DS0823_v1_0860	ycbZ	putative ATP-dependent protease YcbZ
931930	932448	D083_RS03995	fabA	bifunctional 3-hydroxydecanoyl-ACP dehydratase/trans-2-decenoyl-ACP isomerase	931930	932448	DS0823_v1_0861	fabA	beta-hydroxyacyl-acyl carrier protein dehydratase/isomerase
932618	934285	D083_RS04000	betA	choline dehydrogenase	932618	934285	DS0823_v1_0862	betA	choline dehydrogenase
934303	935775	D083_RS04005	betB	betaine-aldehyde dehydrogenase	934303	935775	DS0823_v1_0863	betB	betaine aldehyde dehydrogenase
935778	936392	D083_RS04010	betI	transcriptional regulator BetI	935778	936392	DS0823_v1_0864	betI	DNA-binding transcriptional repressor BetI
936677	937315	D083_RS04015		RpiB/LacA/LacB family sugar-phosphate isomerase	936677	937315	DS0823_v1_0865		Putative 4-deoxy-L-threo-5-hexosulose-uronate ketol-isomerase
938036	939640	D083_RS04025		methyl-accepting chemotaxis protein	938036	939640	DS0823_v1_0866		Methyl-accepting chemotaxis protein I (Serine chemoreceptor protein)
939710	940498	D083_RS04030	phoH	phosphate starvation-inducible protein PhoH	939710	940498	DS0823_v1_0867		Phosphate starvation-inducible protein PhoH, predicted ATPase
941031	941543	D083_RS04040	fliZ	flagella biosynthesis regulatory protein FliZ	941031	941543	DS0823_v1_0868	fliZ	DNA-binding transcriptional regulator FliZ
941598	942320	D083_RS04045		RNA polymerase sigma factor FliA	941598	942320	DS0823_v1_0869	fliA	RNA polymerase, sigma 28 (sigma F) factor
942622	944049	D083_RS04050		hypothetical protein	942622	944049	DS0823_v1_0870		conserved protein of unknown function
944153	945238	D083_RS04055		FkbM family methyltransferase	944153	945238	DS0823_v1_0871		Methyltransferase FkbM
945430	946563	D083_RS04060		Gfo/Idh/MocA family oxidoreductase	945430	946563	DS0823_v1_0872		Myo-inositol 2-dehydrogenase
946560	947741	D083_RS04065		ATP-grasp domain-containing protein	946560	947741	DS0823_v1_0873		Carbamoyl-phosphate synthase small chain
947828	948952	D083_RS04070		DegT/DnrJ/EryC1/StrS family aminotransferase	947828	948952	DS0823_v1_0874	vioA	dTDP-4-amino-4,6-dideoxy-D-glucose transaminase
947828	948955	D083_RS04070		DegT/DnrJ/EryC1/StrS family aminotransferase	947828	948955	DS0823_v1_0874	vioA	dTDP-4-amino-4,6-dideoxy-D-glucose transaminase
949081	952362	D083_RS04075		methyltransferase regulatory domain-containing protein	949081	952362	DS0823_v1_0875		Putative O-linked N-acetylglucosamine transferase, SPINDLY family
949081	952533	D083_RS04075		methyltransferase regulatory domain-containing protein	949081	952533	DS0823_v1_0875		Putative O-linked N-acetylglucosamine transferase, SPINDLY family
952761	953606	D083_RS04080		flagellin FliC	952761	953606	DS0823_v1_0876	fliC	Flagellin
952761	953603	D083_RS04080		flagellin FliC	952761	953603	DS0823_v1_0876	fliC	Flagellin
954338	955798				954338	955798	DS0823_v1_0877	fliD	flagellar filament capping protein
954425	955798	D083_RS04085	fliD	flagellar filament capping protein FliD	954425	955798
955898	956314				955898	956314	DS0823_v1_0878	fliS	flagellar biosynthesis protein FliS
955904	956314	D083_RS04090	fliS	flagellar export chaperone FliS	955904	956314
956314	956676	D083_RS04095	fliT	flagellar protein FliT	956314	956676	DS0823_v1_0879	fliT	Flagellar protein FliT
956835	957149	D083_RS04100	fliE	MULTISPECIES: flagellar hook-basal body complex protein FliE	956835	957149	DS0823_v1_0880	fliE	flagellar basal-body protein FliE
957482	959203	D083_RS04105	fliF	flagellar M-ring protein FliF	957482	959203	DS0823_v1_0881	fliF	flagellar basal-body MS-ring and collar protein
959200	960192	D083_RS04110	fliG	MULTISPECIES: flagellar motor switch protein FliG	959200	960192	DS0823_v1_0882	fliG	flagellar motor switch protein FliG
960167	960922				960167	960922	DS0823_v1_0883	fliH	flagellar biosynthesis protein FliH
960185	960922	D083_RS04115	fliH	flagellar assembly protein FliH	960185	960922
960922	962292	D083_RS04120	fliI	flagellum-specific ATP synthase FliI	960922	962292	DS0823_v1_0884	fliI	flagellum-specific ATP synthase FliI
962301	962741	D083_RS04125	fliJ	flagella biosynthesis chaperone FliJ	962301	962741	DS0823_v1_0885	fliJ	flagellar biosynthesis protein FliJ
962744	964066	D083_RS04130		flagellar hook-length control protein FliK	962744	964066	DS0823_v1_0886		Flagellar hook-length control protein fliK
964200	964688	D083_RS04135	fliL	flagellar basal body-associated protein FliL	964200	964688	DS0823_v1_0887	fliL	flagellar protein FliL
964694	965710	D083_RS04140	fliM	flagellar motor switch protein FliM	964694	965710	DS0823_v1_0888	fliM	flagellar motor switch protein FliM
965703	966119	D083_RS04145	fliN	MULTISPECIES: flagellar motor switch protein FliN	965703	966119	DS0823_v1_0889	fliN	flagellar motor switch protein FliN
966119	966535	D083_RS04150	fliO	flagellar biosynthetic protein FliO	966119	966535	DS0823_v1_0890	mopB	Protein MopB
966532	967308				966532	967308	DS0823_v1_0891	fliP	flagellar biosynthesis protein FliP
966571	967308	D083_RS04155	fliP	flagellar type III secretion system pore protein FliP	966571	967308
967352	967621	D083_RS04160	fliQ	MULTISPECIES: flagellar biosynthesis protein FliQ	967352	967621	DS0823_v1_0892	fliQ	flagellar biosynthesis protein FliQ
967624	968406	D083_RS04165	fliR	flagellar type III secretion system protein FliR	967624	968406	DS0823_v1_0893	fliR	flagellar biosynthesis protein FliR
968576	969505	D083_RS04170	flgL	flagellar hook-associated protein FlgL	968576	969505	DS0823_v1_0894	flgL	flagellar hook-filament junction protein 2
969538	971460	D083_RS04175	flgK	flagellar hook-associated protein FlgK	969538	971460	DS0823_v1_0895		Flagellar hook-associated protein flgK
971587	972537	D083_RS04180	flgJ	flagellar assembly peptidoglycan hydrolase FlgJ	971587	972537	DS0823_v1_0896	flgJ	putative peptidoglycan hydrolase FlgJ
972537	973646	D083_RS04185		flagellar basal body P-ring protein FlgI	972537	973646	DS0823_v1_0897	flgI	flagellar P-ring protein
973663	974379	D083_RS04190	flgH	flagellar basal body L-ring protein FlgH	973663	974379	DS0823_v1_0898	flgH	flagellar L-ring protein
973663	974382	D083_RS04190	flgH	flagellar basal body L-ring protein FlgH	973663	974382	DS0823_v1_0898	flgH	flagellar L-ring protein
974513	975295	D083_RS04195	flgG	MULTISPECIES: flagellar basal-body rod protein FlgG	974513	975295	DS0823_v1_0899	flgG	flagellar basal-body rod protein FlgG
975322	976077	D083_RS04200		flagellar basal body rod protein FlgF	975322	976077	DS0823_v1_0900	flgF	flagellar basal-body rod protein FlgF
976099	977298	D083_RS04205	flgE	flagellar hook protein FlgE	976099	977298	DS0823_v1_0901	flgE	flagellar hook protein FlgE
977365	978036	D083_RS04210	flgD	flagellar hook assembly protein FlgD	977365	978036	DS0823_v1_0902	flgD	flagellar biosynthesis, initiation of hook assembly
978049	978453	D083_RS04215	flgC	flagellar basal body rod protein FlgC	978049	978453	DS0823_v1_0903	flgC	flagellar basal-body rod protein FlgC
978487	978906	D083_RS04220	flgB	flagellar basal body rod protein FlgB	978487	978906	DS0823_v1_0904	flgB	flagellar basal-body rod protein FlgB
979073	979741	D083_RS04225	flgA	flagellar basal body P-ring formation protein FlgA	979073	979741	DS0823_v1_0905	flgA	flagellar basal body P-ring formation protein FlgA
979886	980185	D083_RS04230	flgM	anti-sigma-28 factor FlgM	979886	980185	DS0823_v1_0906	flgM	anti-sigma factor for FliA (sigma(28))
980190	980627	D083_RS04235	flgN	flagellar export chaperone FlgN	980190	980627	DS0823_v1_0907	flgN	Flagella synthesis protein FlgN
980698	981120	D083_RS04240		flagellar protein FlhE	980698	981120	DS0823_v1_0908		Flagellar protein FlhE
981120	983207	D083_RS04245	flhA	flagellar biosynthesis protein FlhA	981120	983207	DS0823_v1_0909	flhA	flagellar biosynthesis protein FlhA
983200	984351	D083_RS04250	flhB	flagellar type III secretion system protein FlhB	983200	984351	DS0823_v1_0910	flhB	flagellar biosynthesis protein FlhB
984579	985223	D083_RS04255	cheZ	MULTISPECIES: protein phosphatase CheZ	984579	985223	DS0823_v1_0911	cheZ	chemotaxis protein CheZ
985233	985622	D083_RS04260	cheY	MULTISPECIES: chemotaxis response regulator CheY	985233	985622	DS0823_v1_0912	cheY	chemotaxis protein CheY
985657	986709	D083_RS04265		chemotaxis response regulator protein-glutamate methylesterase	985657	986709	DS0823_v1_0913	cheB	protein-glutamate methylesterase/protein glutamine deamidase
986709	987581	D083_RS04270	cheR	protein-glutamate O-methyltransferase CheR	986709	987581	DS0823_v1_0914	cheR	chemotaxis protein methyltransferase
988287	989987	D083_RS04275		methyl-accepting chemotaxis protein	988287	989987	DS0823_v1_0915	tsr	methyl-accepting chemotaxis protein Tsr
990105	990602	D083_RS04280	cheW	MULTISPECIES: chemotaxis protein CheW	990105	990602	DS0823_v1_0916	cheW	chemotaxis protein CheW
990638	992659	D083_RS04285	cheA	chemotaxis protein CheA	990638	992659	DS0823_v1_0917	cheA	chemotaxis protein CheA
990638	992671	D083_RS04285	cheA	chemotaxis protein CheA	990638	992671	DS0823_v1_0917	cheA	chemotaxis protein CheA
992677	993807	D083_RS04290	motB	flagellar motor protein MotB	992677	993807	DS0823_v1_0918	motB	motility protein B
993804	994691	D083_RS04295	motA	flagellar motor stator protein MotA	993804	994691	DS0823_v1_0919	motA	motility protein A
994826	995404	D083_RS04300	flhC	flagellar transcriptional regulator FlhC	994826	995404	DS0823_v1_0920	flhC	DNA-binding transcriptional dual regulator FlhC
994826	995407	D083_RS04300	flhC	flagellar transcriptional regulator FlhC	994826	995407	DS0823_v1_0920	flhC	DNA-binding transcriptional dual regulator FlhC
995407	995757	D083_RS04305	flhD	flagellar transcriptional regulator FlhD	995407	995757	DS0823_v1_0921	flhD	DNA-binding transcriptional dual regulator FlhD
996380	996901	D083_RS04310		iron-containing alcohol dehydrogenase	996380	996901	DS0823_v1_0922		Putative oxidoreductase YqhD
997135	998862				997135	998862	DS0823_v1_0923	trg	methyl-accepting chemotaxis protein Trg
997150	998862	D083_RS04315		methyl-accepting chemotaxis protein	997150	998862
998900	999100	D083_RS04320	dsrB	protein DsrB	998900	999100	DS0823_v1_0924	dsrB	protein DsrB
998900	999094	D083_RS04320	dsrB	protein DsrB	998900	999094	DS0823_v1_0924	dsrB	protein DsrB
999280	999534	D083_RS04325		hypothetical protein	999280	999534	DS0823_v1_0925		protein of unknown function
999280	999606	D083_RS04325		hypothetical protein	999280	999606	DS0823_v1_0925		protein of unknown function
999960	1001396	D083_RS04330		EmmdR/YeeO family multidrug/toxin efflux MATE transporter	999960	1001396	DS0823_v1_0926	yeeO	FMN/FAD exporter
1001302	1001502				1001302	1001502	DS0823_v1_0927		protein of unknown function
1001654	1002031	D083_RS04335		cytochrome b562	1001654	1002031	DS0823_v1_0928		Soluble cytochrome b562
1002436	1003713	D083_RS04340		cellulase family glycosylhydrolase	1002436	1003713	DS0823_v1_0929	celZ	Endoglucanase Z
1003784	1005028	D083_RS04345		right-handed parallel beta-helix repeat-containing protein	1003784	1005028	DS0823_v1_0930	pelL	Pectate lyase L
1003784	1005061	D083_RS04345		right-handed parallel beta-helix repeat-containing protein	1003784	1005061	DS0823_v1_0930	pelL	Pectate lyase L
1005757	1006068	D083_RS04350		phage holin family protein	1005757	1006068	DS0823_v1_0931		Holin
1006058	1006546	D083_RS04355		glycoside hydrolase family 104 protein	1006058	1006546	DS0823_v1_0932		Lysozyme
1006543	1006983	D083_RS04360	lysB	Rz-like lysis system protein LysB	1006543	1006983	DS0823_v1_0933		Cys-tRNA(Pro) deacylase YbaK
1006820	1007155				1006820	1007155	DS0823_v1_0934		Conserved phage protein (Thought to be involved in host lysis)
1006868	1007155	D083_RS22010	lysC	Rz1-like lysis system protein LysC	1006868	1007155
1007595	1007792	D083_RS04370		hypothetical protein	1007595	1007792	DS0823_v1_0935		conserved protein of unknown function
1008661	1008909				1008661	1008909	DS0823_v1_0936		protein of unknown function
1008944	1010359	D083_RS04390		MATE family efflux transporter	1008944	1010359	DS0823_v1_0937		Multi antimicrobial extrusion protein (Na(+)/drug antiporter), MATE family of MDR efflux pump
1010564	1011106	D083_RS04395		MaoC family dehydratase	1010564	1011106	DS0823_v1_0938		Acyl dehydratase
1011223	1011948	D083_RS04400		MBL fold metallo-hydrolase	1011223	1011948	DS0823_v1_0939		Hydroxyacylglutathione hydrolase
1012242	1013522	D083_RS04405		cytochrome P450	1012242	1013522	DS0823_v1_0940		Putative cytochrome P450 hydroxylase
1012242	1013528	D083_RS04405		cytochrome P450	1012242	1013528	DS0823_v1_0940		Putative cytochrome P450 hydroxylase
1013656	1019382	D083_RS04410		non-ribosomal peptide synthetase	1013656	1019382	DS0823_v1_0941		Peptide synthetase
1019379	1022870	D083_RS04415		non-ribosomal peptide synthetase	1019379	1022870	DS0823_v1_0942		Peptide synthetase
1022974	1029876	D083_RS04420		non-ribosomal peptide synthetase	1022974	1029876	DS0823_v1_0943		Peptide synthetase
1029880	1031766	D083_RS04425	fabD	ACP S-malonyltransferase	1029880	1031766	DS0823_v1_0944		Malonyl CoA-acyl carrier protein transacylase
1031838	1032107	D083_RS04430		acyl carrier protein	1031838	1032107	DS0823_v1_0945		Carrier domain-containing protein
1032132	1033376	D083_RS04435		aminotransferase class I/II-fold pyridoxal phosphate-dependent enzyme	1032132	1033376	DS0823_v1_0946		2-amino-3-ketobutyrate coenzyme A ligase
1033428	1034417	D083_RS04440		NAD-dependent epimerase/dehydratase family protein	1033428	1034417	DS0823_v1_0947		Dihydroflavonol-4-reductase
1034414	1050490	D083_RS04445		SDR family NAD(P)-dependent oxidoreductase	1034414	1050490	DS0823_v1_0948		Malonyl CoA-acyl carrier protein transacylase
1051554	1052057	D083_RS04450		hypothetical protein	1051554	1052057	DS0823_v1_0949		conserved membrane protein of unknown function
1052062	1052238				1052062	1052238	DS0823_v1_0950		protein of unknown function
1052313	1052513				1052313	1052513	DS0823_v1_0951		protein of unknown function
1052616	1053164	D083_RS04460	pgsA	MULTISPECIES: CDP-diacylglycerol--glycerol-3-phosphate 3-phosphatidyltransferase	1052616	1053164	DS0823_v1_0952	pgsA	phosphatidylglycerophosphate synthase
1053222	1055054	D083_RS04465	uvrC	excinuclease ABC subunit UvrC	1053222	1055054	DS0823_v1_0953	uvrC	excision nuclease subunit C
1055047	1055703	D083_RS04470	uvrY	MULTISPECIES: UvrY/SirA/GacA family response regulator transcription factor	1055047	1055703	DS0823_v1_0954	uvrY	DNA-binding transcriptional activator UvrY
1056355	1056579	D083_RS04475		MULTISPECIES: DUF2594 family protein	1056355	1056579	DS0823_v1_0955		conserved protein of unknown function
1057303	1058706	D083_RS04485	cycA	D-serine/D-alanine/glycine transporter	1057303	1058706	DS0823_v1_0956	cycA	serine/alanine/glycine/cycloserine:H(+)symporter
1058773	1059048				1058773	1059048	DS0823_v1_0957		LysR family transcriptional regulator
1059918	1060085				1059918	1060085	DS0823_v1_0958		protein of unknown function
1060123	1061370	D083_RS04500		glycosyltransferase	1060123	1061370	DS0823_v1_0959		RhlB, TDP-rhamnosyltransferase 1
1061675	1063438	D083_RS04505	ggt	gamma-glutamyltransferase	1061675	1063438	DS0823_v1_0960	ggt	Glutathione hydrolase proenzyme
1063389	1063604				1063389	1063604	DS0823_v1_0961		protein of unknown function
1063637	1065238	D083_RS04510		methyl-accepting chemotaxis protein	1063637	1065238	DS0823_v1_0962	tse	Methyl-accepting chemotaxis serine transducer
1063637	1065202	D083_RS04510		methyl-accepting chemotaxis protein	1063637	1065202	DS0823_v1_0962	tse	Methyl-accepting chemotaxis serine transducer
1065609	1066625	D083_RS04515		LD-carboxypeptidase	1065609	1066625	DS0823_v1_0963		Putative carboxypeptidase VC_A0337
1066616	1067512	D083_RS04520		LysR substrate-binding domain-containing protein	1066616	1067512	DS0823_v1_0964		Transcriptional regulator, LysR family
1066616	1067518	D083_RS04520		LysR substrate-binding domain-containing protein	1066616	1067518	DS0823_v1_0964		Transcriptional regulator, LysR family
1067873	1069048	D083_RS04525		pyridoxal phosphate-dependent aminotransferase	1067873	1069048	DS0823_v1_0965	ybdL	Methionine aminotransferase
1069167	1069943	D083_RS04530		transporter substrate-binding domain-containing protein	1069167	1069943	DS0823_v1_0966	argT	lysine/arginine/ornithine ABC transporter periplasmic binding protein
1070056	1071207	D083_RS04535		hypothetical protein	1070056	1071207	DS0823_v1_0967		conserved protein of unknown function
1071389	1071988				1071389	1071988	DS0823_v1_0968		Putative NADPH:quinone oxidoreductase
1071443	1071988	D083_RS04540		NAD(P)H-dependent oxidoreductase	1071443	1071988
1072034	1072864	D083_RS04545	cobA	uroporphyrinogen-III C-methyltransferase	1072034	1072864	DS0823_v1_0969		Uroporphyrinogen-III methyltransferase
1072892	1075540	D083_RS04550		nitrate reductase	1072892	1075540	DS0823_v1_0970	nasA	Nitrate reductase
1075537	1079709	D083_RS04555	nirB	nitrite reductase large subunit NirB	1075537	1079709	DS0823_v1_0971		Nitrite reductase NAD(P)H large subunit
1079722	1080516	D083_RS04560		ABC transporter ATP-binding protein	1079722	1080516	DS0823_v1_0972	nasD	Nitrate transport protein NasD
1080527	1081504	D083_RS04565	ntrB	nitrate ABC transporter permease	1080527	1081504	DS0823_v1_0973	nrtB	Nitrate import permease protein NrtB
1081517	1082794	D083_RS04570		ABC transporter substrate-binding protein	1081517	1082794	DS0823_v1_0974		Nitrate ABC transporter, nitrate-binding protein
1081517	1082848	D083_RS04570		ABC transporter substrate-binding protein	1081517	1082848	DS0823_v1_0974		Nitrate ABC transporter, nitrate-binding protein
1083266	1084552	D083_RS04575		nitrate regulatory protein	1083266	1084552	DS0823_v1_0975		Response regulator NasT
1084971	1086368	D083_RS04580		efflux transporter outer membrane subunit	1084971	1086368	DS0823_v1_0976	oprM	Outer membrane protein OprM
1086368	1089535	D083_RS04585		efflux RND transporter permease subunit	1086368	1089535	DS0823_v1_0977	acrB	multidrug efflux pump RND permease AcrB
1089538	1090683	D083_RS04590		efflux RND transporter periplasmic adaptor subunit	1089538	1090683	DS0823_v1_0978	acrA	multidrug efflux pump membrane fusion lipoprotein AcrA
1090806	1091402	D083_RS04595		TetR/AcrR family transcriptional regulator	1090806	1091402	DS0823_v1_0979		TetR family transcriptional regulator
1091399	1092616	D083_RS04600		multidrug effflux MFS transporter	1091399	1092616	DS0823_v1_0980	ydgK	Uncharacterized MFS-type transporter YdgK
1092717	1093703	D083_RS04605		alpha/beta hydrolase	1092717	1093703	DS0823_v1_0981		Alpha/beta hydrolase fold-3 domain protein
1094114	1095067	D083_RS04610	fdhE	formate dehydrogenase accessory protein FdhE	1094114	1095067	DS0823_v1_0982	fdhE	formate dehydrogenase formation protein
1095449	1096753	D083_RS04615		MFS transporter	1095449	1096753	DS0823_v1_0983	nicT	Putative metabolite transport protein NicT
1097204	1097839	D083_RS04625	fdoI	formate dehydrogenase cytochrome b556 subunit	1097204	1097839	DS0823_v1_0984	fdoI	formate dehydrogenase O subunit gamma
1097826	1098728	D083_RS04630	fdxH	formate dehydrogenase subunit beta	1097826	1098728	DS0823_v1_0985	fdoH	formate dehydrogenase O subunit beta
1098744	1101794	D083_RS04635	fdnG	formate dehydrogenase-N subunit alpha	1098744	1101794	DS0823_v1_0986	fdoG	Formate dehydrogenase-O major subunit
1102116	1102298				1102116	1102298	DS0823_v1_0987		conserved protein of unknown function
1102529	1103950	D083_RS04640		PLP-dependent aminotransferase family protein	1102529	1103950	DS0823_v1_0988	ydcR	fused putative DNA-binding transcriptional regulator/putative aminotransferase YdcR
1102529	1103920	D083_RS04640		PLP-dependent aminotransferase family protein	1102529	1103920	DS0823_v1_0988	ydcR	fused putative DNA-binding transcriptional regulator/putative aminotransferase YdcR
1103962	1104687	D083_RS04645		glutamine amidotransferase	1103962	1104687	DS0823_v1_0989		Glutamine-hydrolyzing GMP synthase
1104813	1105304	D083_RS04650		YlaC family protein	1104813	1105304	DS0823_v1_0990	ylaC	Inner membrane protein YlaC
1105392	1107704	D083_RS04655	hypF	carbamoyltransferase HypF	1105392	1107704	DS0823_v1_0991	hypF	carbamoyltransferase HypF
1108062	1109090	D083_RS04665	hypE	hydrogenase expression/formation protein HypE	1108062	1109090	DS0823_v1_0992	hypE	hydrogenase maturation protein, carbamoyl dehydratase
1109090	1110205	D083_RS04670	hypD	hydrogenase formation protein HypD	1109090	1110205	DS0823_v1_0993	hypD	Fe-(CN)2CO cofactor assembly scaffold protein HypD
1110192	1110479	D083_RS04675	hybG	hydrogenase maturation factor HybG	1110192	1110479	DS0823_v1_0994		NiFe hydrogenase metallocenter assembly protein HybG
1110482	1111684	D083_RS04680	hypB	hydrogenase nickel incorporation protein HypB	1110482	1111684	DS0823_v1_0995		(NiFe) hydrogenase nickel incorporation-associated protein HypB
1111109	1111687				1111109	1111687	DS0823_v1_0996		membrane protein of unknown function
1111285	1111446				1111285	1111446	DS0823_v1_0997		protein of unknown function
1111750	1112091	D083_RS04685	hypA	hydrogenase maturation nickel metallochaperone HypA	1111750	1112091	DS0823_v1_0998	hybF	hydrogenase maturation protein HybF
1112084	1112647	D083_RS04690	hybE	hydrogenase-2 assembly chaperone	1112084	1112647	DS0823_v1_0999	hybE	hydrogenase 2-specific chaperone
1112640	1113140	D083_RS04695		HyaD/HybD family hydrogenase maturation endopeptidase	1112640	1113140	DS0823_v1_1000	hybD	putative hydrogenase 2 maturation protease
1113140	1114846	D083_RS04700	hybC	hydrogenase 2 large subunit	1113140	1114846	DS0823_v1_1001	hybC	hydrogenase 2 large subunit
1114824	1116023	D083_RS04705	hybB	Ni/Fe-hydrogenase cytochrome b subunit	1114824	1116023	DS0823_v1_1002	hybB	hydrogenase 2 membrane subunit
1116010	1117026	D083_RS04710	hybA	hydrogenase 2 operon protein HybA	1116010	1117026	DS0823_v1_1003	hybA	hydrogenase 2 iron-sulfur protein
1117030	1118157	D083_RS04715	hybO	hydrogenase 2 small subunit	1117030	1118157	DS0823_v1_1004	hybO	hydrogenase 2 small subunit
1118750	1120342	D083_RS04720		ABC-F family ATPase	1118750	1120342	DS0823_v1_1005	ybiT	ABC transporter ATP-binding protein YbiT
1120556	1121437	D083_RS04725		PhzF family phenazine biosynthesis protein	1120556	1121437	DS0823_v1_1006		Phenazine biosynthesis protein PhzF
1121507	1121713				1121507	1121713	DS0823_v1_1007		conserved protein of unknown function
1121621	1121710				1121621	1121710	DS0823_v1_1008		conserved protein of unknown function
1121822	1123783	D083_RS04730		multicopper oxidase family protein	1121822	1123783	DS0823_v1_1009		Blue copper oxidase CueO
1121822	1124044	D083_RS04730		multicopper oxidase family protein	1121822	1124044	DS0823_v1_1009		Blue copper oxidase CueO
1124420	1125877	D083_RS04735	nuoN	NADH-quinone oxidoreductase subunit NuoN	1124420	1125877	DS0823_v1_1010	nuoN	NADH:quinone oxidoreductase subunit N
1124420	1125814	D083_RS04735	nuoN	NADH-quinone oxidoreductase subunit NuoN	1124420	1125814	DS0823_v1_1010	nuoN	NADH:quinone oxidoreductase subunit N
1125884	1127419	D083_RS04740	nuoM	NADH-quinone oxidoreductase subunit M	1125884	1127419	DS0823_v1_1011	nuoM	NADH:quinone oxidoreductase subunit M
1127518	1129368	D083_RS04745	nuoL	NADH-quinone oxidoreductase subunit L	1127518	1129368	DS0823_v1_1012	nuoL	NADH:quinone oxidoreductase subunit L
1129365	1129667	D083_RS04750	nuoK	MULTISPECIES: NADH-quinone oxidoreductase subunit NuoK	1129365	1129667	DS0823_v1_1013	nuoK	NADH:quinone oxidoreductase subunit K
1129664	1130215	D083_RS04755	nuoJ	MULTISPECIES: NADH-quinone oxidoreductase subunit J	1129664	1130215	DS0823_v1_1014	nuoJ	NADH:quinone oxidoreductase subunit J
1130226	1130768	D083_RS04760	nuoI	MULTISPECIES: NADH-quinone oxidoreductase subunit NuoI	1130226	1130768	DS0823_v1_1015	nuoI	NADH:quinone oxidoreductase subunit I
1130785	1131759	D083_RS04765	nuoH	NADH-quinone oxidoreductase subunit NuoH	1130785	1131759	DS0823_v1_1016	nuoH	NADH:quinone oxidoreductase subunit H
1131756	1134482	D083_RS04770	nuoG	NADH-quinone oxidoreductase subunit NuoG	1131756	1134482	DS0823_v1_1017	nuoG	NADH:quinone oxidoreductase subunit G
1134597	1135946	D083_RS04775	nuoF	NADH-quinone oxidoreductase subunit NuoF	1134597	1135946	DS0823_v1_1018	nuoF	NADH:quinone oxidoreductase subunit F
1135943	1136473	D083_RS04780	nuoE	NADH-quinone oxidoreductase subunit NuoE	1135943	1136473	DS0823_v1_1019	nuoE	NADH:quinone oxidoreductase subunit E
1136476	1138275	D083_RS04785	nuoC	MULTISPECIES: NADH-quinone oxidoreductase subunit C/D	1136476	1138275	DS0823_v1_1020	nuoC	NADH:quinone oxidoreductase subunit CD
1138393	1139067	D083_RS04790		MULTISPECIES: NADH-quinone oxidoreductase subunit B	1138393	1139067	DS0823_v1_1021	nuoB	NADH:quinone oxidoreductase subunit B
1139087	1139530	D083_RS04795		NADH-quinone oxidoreductase subunit A	1139087	1139530	DS0823_v1_1022	nuoA	NADH:quinone oxidoreductase subunit A
1140168	1141118	D083_RS04800	lrhA	transcriptional regulator LrhA	1140168	1141118	DS0823_v1_1023	pecT	HTH-type transcriptional regulator PecT
1140168	1140983	D083_RS04800	lrhA	transcriptional regulator LrhA	1140168	1140983	DS0823_v1_1023	pecT	HTH-type transcriptional regulator PecT
1141628	1141807				1141628	1141807	DS0823_v1_1024		protein of unknown function
1142448	1143662	D083_RS04805		pyridoxal phosphate-dependent aminotransferase	1142448	1143662	DS0823_v1_1025	alaA	glutamate--pyruvate aminotransferase AlaA
1143809	1144408	D083_RS04810	yfbR	5\\'-deoxynucleotidase	1143809	1144408	DS0823_v1_1026	yfbR	dCMP phosphohydrolase
1144475	1146310	D083_RS04815		SLC13 family permease	1144475	1146310	DS0823_v1_1027	yfbS	putative transporter YfbS
1146458	1147114	D083_RS04820		sugar phosphatase	1146458	1147114	DS0823_v1_1028	hxpA	hexitol phosphatase A
1147190	1147684	D083_RS04825		YfbU family protein	1147190	1147684	DS0823_v1_1029		conserved protein of unknown function
1147821	1148276	D083_RS04830		DUF412 domain-containing protein	1147821	1148276	DS0823_v1_1030		conserved protein of unknown function
1148383	1148625	D083_RS21695		hypothetical protein	1148383	1148625	DS0823_v1_1031		conserved protein of unknown function
1148383	1148640	D083_RS21695		hypothetical protein	1148383	1148640	DS0823_v1_1031		conserved protein of unknown function
1148738	1149940	D083_RS04840	ackA	acetate kinase	1148738	1149940	DS0823_v1_1032	ackA	acetate kinase
1150032	1152173	D083_RS04845	pta	phosphate acetyltransferase	1150032	1152173	DS0823_v1_1033	pta	phosphate acetyltransferase
1152249	1152863	D083_RS04850	yfcD	NUDIX hydrolase YfcD	1152249	1152863	DS0823_v1_1034	yfcD	putative Nudix hydrolase
1152486	1152911				1152486	1152911	DS0823_v1_1035		protein of unknown function
1152954	1153505	D083_RS04855	yfcE	phosphodiesterase	1152954	1153505	DS0823_v1_1036	yfcE	phosphodiesterase YfcE
1153755	1154384	D083_RS04860	yfcG	GSH-dependent disulfide bond oxidoreductase	1153755	1154384	DS0823_v1_1037	yfcG	disulfide reductase
1154477	1154674				1154477	1154674	DS0823_v1_1038		protein of unknown function
1154658	1155566	D083_RS04865		TIGR01777 family oxidoreductase	1154658	1155566	DS0823_v1_1039	yfcH	putative NAD-dependent epimerase YfcH
1155607	1156380	D083_RS04870	hisP	histidine ABC transporter ATP-binding protein HisP	1155607	1156380	DS0823_v1_1040	hisP	lysine/arginine/ornithine ABC transporter/histidine ABC transporter, ATP binding subunit
1156403	1157119	D083_RS04875		ABC transporter permease	1156403	1157119	DS0823_v1_1041	hisM	lysine/arginine/ornithine ABC transporter/histidine ABC transporter, membrane subunit HisM
1157112	1157801	D083_RS04880		histidine ABC transporter permease HisQ	1157112	1157801	DS0823_v1_1042	hisQ	lysine/arginine/ornithine ABC transporter/histidine ABC transporter, membrane subunit HisQ
1157870	1158649	D083_RS04885		lysine/arginine/ornithine ABC transporter substrate-binding protein	1157870	1158649	DS0823_v1_1043	hisJ	histidine ABC transporter periplasmic binding protein
1159036	1159605	D083_RS04890		UbiX family flavin prenyltransferase	1159036	1159605	DS0823_v1_1044	ubiX	flavin prenyltransferase
1159747	1161264	D083_RS04895	purF	amidophosphoribosyltransferase	1159747	1161264	DS0823_v1_1045	purF	amidophosphoribosyltransferase
1161295	1161786	D083_RS04900	cvpA	colicin V production protein	1161295	1161786	DS0823_v1_1046	cvpA	colicin V production protein
1162051	1162938	D083_RS04905	dedD	cell division protein DedD	1162051	1162938	DS0823_v1_1047	dedD	cell division protein DedD
1162928	1164196	D083_RS04910	folC	bifunctional tetrahydrofolate synthase/dihydrofolate synthase	1162928	1164196	DS0823_v1_1048	folC	bifunctional folylpolyglutamate synthetase/dihydrofolate synthetase
1164277	1165188	D083_RS04915	accD	acetyl-CoA carboxylase, carboxyltransferase subunit beta	1164277	1165188	DS0823_v1_1049	accD	acetyl-CoA carboxyltransferase subunit beta
1165419	1166081	D083_RS04925		DedA family protein	1165419	1166081	DS0823_v1_1050	dedA	DedA family protein DedA
1165419	1166084	D083_RS04925		DedA family protein	1165419	1166084	DS0823_v1_1050	dedA	DedA family protein DedA
1166148	1166978	D083_RS04930	truA	tRNA pseudouridine(38-40) synthase TruA	1166148	1166978	DS0823_v1_1051	truA	tRNA pseudouridine(38-40) synthase
1166978	1167988	D083_RS04935		aspartate-semialdehyde dehydrogenase	1166978	1167988	DS0823_v1_1052	usg	putative semialdehyde dehydrogenase Usg
1168074	1169207	D083_RS04940	pdxB	4-phosphoerythronate dehydrogenase PdxB	1168074	1169207	DS0823_v1_1053	pdxB	erythronate-4-phosphate dehydrogenase
1169323	1169688	D083_RS21700		hypothetical protein	1169323	1169688
1169699	1170919	D083_RS04945	flk	flagella biosynthesis regulator Flk	1169699	1170919	DS0823_v1_1054		Flagellar assembly regulatory protein, Flk
1171024	1172241	D083_RS04950	fabB	beta-ketoacyl-ACP synthase I	1171024	1172241	DS0823_v1_1055	fabB	beta-ketoacyl-[acyl carrier protein] synthase I
1172400	1174418	D083_RS04955	mnmC	bifunctional tRNA (5-methylaminomethyl-2-thiouridine)(34)-methyltransferase MnmD/FAD-dependent 5-carboxymethylaminomethyl-2-thiouridine(34) oxidoreductase MnmC	1172400	1174418	DS0823_v1_1056	mnmC	fused 5-methylaminomethyl-2-thiouridine-forming methyltransferase and FAD-dependent demodification enzyme
1174487	1175320	D083_RS04960		AraC family transcriptional regulator	1174487	1175320	DS0823_v1_1057		L-rhamnose operon transcriptional activator RhaR
1175210	1175344				1175210	1175344	DS0823_v1_1058		protein of unknown function
1175407	1176135				1175407	1176135	DS0823_v1_1059		Branched-chain amino acid transport protein AzlC
1175491	1176135	D083_RS04965		AzlC family ABC transporter permease	1175491	1176135
1176132	1176446	D083_RS04970		AzlD domain-containing protein	1176132	1176446	DS0823_v1_1060		conserved membrane protein of unknown function
1176661	1177290	D083_RS04975		glutathione S-transferase family protein	1176661	1177290	DS0823_v1_1061		Glutathione S-transferase
1177316	1177993	D083_RS04980		type 1 glutamine amidotransferase domain-containing protein	1177316	1177993	DS0823_v1_1062		ThiJ/PfpI family protein
1178035	1179453	D083_RS04985		coniferyl aldehyde dehydrogenase	1178035	1179453	DS0823_v1_1063	calB	Coniferyl aldehyde dehydrogenase
1179717	1180613	D083_RS04990		LysR family transcriptional regulator	1179717	1180613	DS0823_v1_1064		HTH lysR-type domain-containing protein
1180779	1181057	D083_RS04995		MULTISPECIES: YfcL family protein	1180779	1181057	DS0823_v1_1065	yfcL	protein YfcL
1181093	1181656	D083_RS05000		elongation factor P hydroxylase	1181093	1181656	DS0823_v1_1066	epmC	EF-P-Lys34 hydroxylase
1181656	1182456	D083_RS05005		sulfite exporter TauE/SafE family protein	1181656	1182456	DS0823_v1_1067	yfcA	conserved inner membrane protein YfcA
1182460	1183290	D083_RS05010	mepA	penicillin-insensitive murein endopeptidase	1182460	1183290	DS0823_v1_1068	mepA	peptidoglycan DD-endopeptidase/peptidoglycan LD-endopeptidase
1182460	1183269	D083_RS05010	mepA	penicillin-insensitive murein endopeptidase	1182460	1183269	DS0823_v1_1068	mepA	peptidoglycan DD-endopeptidase/peptidoglycan LD-endopeptidase
1183338	1184423	D083_RS05015	aroC	chorismate synthase	1183338	1184423	DS0823_v1_1069	aroC	chorismate synthase
1184496	1185428	D083_RS05020	prmB	50S ribosomal protein L3 N(5)-glutamine methyltransferase	1184496	1185428	DS0823_v1_1070	prmB	50S ribosomal subunit protein L3 N(5)-glutamine methyltransferase
1185513	1185722	D083_RS21705		hypothetical protein	1185513	1185722
1185729	1186271	D083_RS05025	smrB	MULTISPECIES: endonuclease SmrB	1185729	1186271	DS0823_v1_1071	smrB	putative endonuclease SmrB
1186374	1186859	D083_RS05030	sixA	phosphohistidine phosphatase SixA	1186374	1186859	DS0823_v1_1072	sixA	phosphohistidine phosphatase
1187742	1189934	D083_RS05035	fadJ	fatty acid oxidation complex subunit alpha FadJ	1187742	1189934	DS0823_v1_1073	fadJ	3-hydroxyacyl-CoA dehydrogenase FadJ
1189931	1191265	D083_RS05040	fadI	acetyl-CoA C-acyltransferase FadI	1189931	1191265	DS0823_v1_1074	fadI	3-ketoacyl-CoA thiolase FadI
1191525	1191821	D083_RS05045		YfcZ/YiiS family protein	1191525	1191821	DS0823_v1_1075		conserved protein of unknown function
1192203	1193468	D083_RS05050	fadL	long-chain fatty acid transporter FadL	1192203	1193468	DS0823_v1_1076	fadL	long-chain fatty acid outer membrane channel/bacteriophage T2 receptor
1193554	1195125	D083_RS05055	mqo	malate dehydrogenase (quinone)	1193554	1195125	DS0823_v1_1077	mqo	malate:quinone oxidoreductase
1195533	1196294	D083_RS05060	mlaA	phospholipid-binding lipoprotein MlaA	1195533	1196294	DS0823_v1_1078	mlaA	intermembrane phospholipid transport system - outer membrane lipoprotein MlaA
1196475	1196690				1196475	1196690	DS0823_v1_1079		conserved protein of unknown function
1197143	1197934	D083_RS05070		NPP1 family protein	1197143	1197934	DS0823_v1_1080		conserved exported protein of unknown function
1198985	1199794	D083_RS05075		5\\'-nucleotidase, lipoprotein e(P4) family	1198985	1199794	DS0823_v1_1081	hel	Lipoprotein E
1199925	1201817	D083_RS05080		Svx/AvrXca family virulence/avirulence protein	1199925	1201817	DS0823_v1_1082		Avirulence protein
1201961	1203808	D083_RS05085		Svx/AvrXca family virulence/avirulence protein	1201961	1203808	DS0823_v1_1083		Avirulence protein
1204220	1205269	D083_RS05090	fepB	Fe2+-enterobactin ABC transporter substrate-binding protein	1204220	1205269	DS0823_v1_1084	fepB	ferric enterobactin ABC transporter periplasmic binding protein
1205303	1206583	D083_RS05095	entS	enterobactin transporter EntS	1205303	1206583	DS0823_v1_1085	entS	enterobactin exporter EntS
1206793	1207869	D083_RS05100	fepD	Fe(3+)-siderophore ABC transporter permease	1206793	1207869	DS0823_v1_1086	fepD	ferric enterobactin ABC transporter membrane subunit FebD
1207882	1208931				1207882	1208931	DS0823_v1_1087	fepG	ferric enterobactin ABC transporter membrane subunit FepG
1207897	1208931	D083_RS05105	fepG	iron-enterobactin ABC transporter permease	1207897	1208931
1208969	1209766	D083_RS05110		ABC transporter ATP-binding protein	1208969	1209766	DS0823_v1_1088	fepC	ferric enterobactin ABC transporter ATP binding subunit
1210389	1212227	D083_RS05115		glycosyltransferase	1210389	1212227	DS0823_v1_1089		Putative glucosyl transferase
1212339	1213676				1212339	1213676	DS0823_v1_1090		N-acetylglucosamine-regulated outer membrane porin
1212378	1213676	D083_RS05120		OprD family outer membrane porin	1212378	1213676
1214009	1222609	D083_RS05125		non-ribosomal peptide synthetase	1214009	1222609	DS0823_v1_1091		Enterobactin synthetase component F, serine activating enzyme
1222661	1222879	D083_RS05130		MbtH family protein	1222661	1222879	DS0823_v1_1092	ybdZ	enterobactin biosynthesis protein YbdZ
1222991	1224298	D083_RS05135	fes	enterochelin esterase	1222991	1224298	DS0823_v1_1093	fes	enterochelin esterase
1224613	1226817	D083_RS05140		TonB-dependent siderophore receptor	1224613	1226817	DS0823_v1_1094	fct	Ferrichrysobactin receptor
1226901	1228088	D083_RS05145		isochorismate synthase	1226901	1228088	DS0823_v1_1095	entC	isochorismate synthase EntC
1228085	1229713	D083_RS05150		(2,3-dihydroxybenzoyl)adenylate synthase	1228085	1229713	DS0823_v1_1096	entE	2,3-dihydroxybenzoate-AMP ligase
1229717	1230592	D083_RS05155		isochorismatase	1229717	1230592	DS0823_v1_1097	entB	enterobactin synthase component B
1230589	1231347	D083_RS05160	dhbA	2,3-dihydro-2,3-dihydroxybenzoate dehydrogenase	1230589	1231347	DS0823_v1_1098	entA	2,3-dihydro-2,3-dihydroxybenzoate dehydrogenase
1231387	1231803	D083_RS05165		MULTISPECIES: hotdog fold thioesterase	1231387	1231803	DS0823_v1_1099	menI	1,4-dihydroxy-2-naphthoyl-CoA hydrolase
1232211	1233269	D083_RS05175		alkene reductase	1232211	1233269	DS0823_v1_1100	nemA	N-ethylmaleimide reductase
1233514	1234086	D083_RS05180		alpha/beta hydrolase	1233514	1234086	DS0823_v1_1101		conserved protein of unknown function
1234001	1234213				1234001	1234213	DS0823_v1_1102		conserved protein of unknown function
1234342	1234848	D083_RS05185		YbaK/prolyl-tRNA synthetase associated domain-containing protein	1234342	1234848	DS0823_v1_1103	yeaK	mischarged aminoacyl-tRNA deacylase
1234342	1234941	D083_RS05185		YbaK/prolyl-tRNA synthetase associated domain-containing protein	1234342	1234941	DS0823_v1_1103	yeaK	mischarged aminoacyl-tRNA deacylase
1235379	1236230	D083_RS05195		A24 family peptidase	1235379	1236230	DS0823_v1_1104	pppA	prepilin peptidase
1236415	1236903	D083_RS05200		type II secretion system protein M	1236415	1236903	DS0823_v1_1105	outM	Type II secretion system protein M
1236900	1238102	D083_RS05205	gspL	type II secretion system protein GspL	1236900	1238102	DS0823_v1_1106	outL	Type II secretion system protein L
1238099	1239160	D083_RS05210	gspK	type II secretion system minor pseudopilin GspK	1238099	1239160	DS0823_v1_1107	outK	Type II secretion system protein K
1239157	1239897	D083_RS05215	gspJ	type II secretion system minor pseudopilin GspJ	1239157	1239897	DS0823_v1_1108	outJ	Type II secretion system protein J
1239894	1240271	D083_RS05220	gspI	type II secretion system minor pseudopilin GspI	1239894	1240271	DS0823_v1_1109	outI	Type II secretion system protein I
1240275	1240814	D083_RS05225	gspH	type II secretion system minor pseudopilin GspH	1240275	1240814	DS0823_v1_1110	outH	Type II secretion system protein H
1240817	1241278	D083_RS05230	gspG	type II secretion system major pseudopilin GspG	1240817	1241278	DS0823_v1_1111	gspG	Type II secretion system protein GspG
1241312	1242538	D083_RS05235	gspF	type II secretion system inner membrane protein GspF	1241312	1242538	DS0823_v1_1112	gspF	Type II secretion system protein GspF
1242540	1244036	D083_RS05240	gspE	type II secretion system ATPase GspE	1242540	1244036	DS0823_v1_1113	gspE	Type II secretion system protein GspE
1244033	1246129	D083_RS05245	gspD	type II secretion system secretin GspD	1244033	1246129	DS0823_v1_1114	gspD	Type II secretion system protein GspD
1244033	1246213	D083_RS05245	gspD	type II secretion system secretin GspD	1244033	1246213	DS0823_v1_1114	gspD	Type II secretion system protein GspD
1246167	1246985	D083_RS05250	gspC	type II secretion system protein GspC	1246167	1246985	DS0823_v1_1115	outC	Type II secretion system protein C
1246945	1247142				1246945	1247142	DS0823_v1_1116		protein of unknown function
1247212	1247433				1247212	1247433	DS0823_v1_1117		protein of unknown function
1247556	1247726				1247556	1247726	DS0823_v1_1118		conserved protein of unknown function
1248213	1248833	D083_RS05255	gspB	type II secretion system assembly factor GspB	1248213	1248833	DS0823_v1_1119	outB	General secretion pathway protein B
1248868	1249269	D083_RS05260	outS	GspS family T2SS pilot lipoprotein variant OutS	1248868	1249269	DS0823_v1_1120	outS	Pilotin OutS
1249426	1250649	D083_RS05265	alaC	alanine transaminase	1249426	1250649	DS0823_v1_1121	alaC	glutamate--pyruvate aminotransferase AlaC
1251065	1251925	D083_RS05270		D-amino-acid transaminase	1251065	1251925	DS0823_v1_1122		D-alanine aminotransferase
1252019	1254463	D083_RS05275		DUF3772 domain-containing protein	1252019	1254463	DS0823_v1_1123		Potassium efflux system KefA protein / Small-conductance mechanosensitive channel
1252019	1254430	D083_RS05275		DUF3772 domain-containing protein	1252019	1254430	DS0823_v1_1123		Potassium efflux system KefA protein / Small-conductance mechanosensitive channel
1254807	1254968				1254807	1254968	DS0823_v1_1124		protein of unknown function
1254952	1255089	D083_RS21895		zf-TFIIB domain-containing protein	1254952	1255089
1255091	1255504	D083_RS05285		hypothetical protein	1255091	1255504	DS0823_v1_1125		conserved protein of unknown function
1255624	1258866	D083_RS05290		DEAD/DEAH box helicase	1255624	1258866	DS0823_v1_1126		Superfamily II DNA/RNA helicase, SNF2 family
1258866	1260572	D083_RS05295		EH signature domain-containing protein	1258866	1260572	DS0823_v1_1127		EH_Signature domain-containing protein
1258866	1260551	D083_RS05295		EH signature domain-containing protein	1258866	1260551	DS0823_v1_1127		EH_Signature domain-containing protein
1260548	1261291	D083_RS05300		OmpA family protein	1260548	1261291	DS0823_v1_1128		Outer membrane protein-related peptidoglycan-associated (Lipo)protein
1261305	1263494	D083_RS05305	zorA	anti-phage defense ZorAB system protein ZorA	1261305	1263494	DS0823_v1_1129		Putative membrane protein
1263988	1264149	D083_RS21900		hypothetical protein	1263988	1264149
1264389	1264742				1264389	1264742	DS0823_v1_1130		HNHc domain-containing protein
1264770	1265195				1264770	1265195	DS0823_v1_1131		Putative restriction endonuclease
1265297	1265707				1265297	1265707	DS0823_v1_1132		protein of unknown function
1265893	1267014	D083_RS05320		cupin domain-containing protein	1265893	1267014	DS0823_v1_1133	roxA	ribosomal protein-arginine oxygenase
1267265	1267453	D083_RS05325		YjfB family protein	1267265	1267453	DS0823_v1_1134		Putative motility protein
1267778	1268893	D083_RS05330		FAD-dependent oxidoreductase	1267778	1268893	DS0823_v1_1135		NADH dehydrogenase
1268918	1269778	D083_RS05335		pirin family protein	1268918	1269778	DS0823_v1_1136		Pirin-related protein
1269941	1270552	D083_RS05340		NAD(P)H-dependent oxidoreductase	1269941	1270552	DS0823_v1_1137	azoR	FMN-dependent NADH-azoreductase 7
1270688	1271596	D083_RS05345		LysR family transcriptional regulator	1270688	1271596	DS0823_v1_1138		Transcriptional regulator, LysR family
1271681	1272409	D083_RS05350		amino acid ABC transporter ATP-binding protein	1271681	1272409	DS0823_v1_1139	yhdZ	putative ABC transporter ATP-binding subunit YhdZ
1271681	1272439	D083_RS05350		amino acid ABC transporter ATP-binding protein	1271681	1272439	DS0823_v1_1139	yhdZ	putative ABC transporter ATP-binding subunit YhdZ
1272466	1273167	D083_RS05355		amino acid ABC transporter permease	1272466	1273167	DS0823_v1_1140		Amino acid ABC transporter, permease protein
1273170	1273862	D083_RS05360		amino acid ABC transporter permease	1273170	1273862	DS0823_v1_1141		Cystine ABC transporter, permease protein
1273934	1274746	D083_RS05365		ABC transporter substrate-binding protein	1273934	1274746	DS0823_v1_1142		Glutamine ABC transporter, periplasmic glutamine-binding protein
1274901	1275800	D083_RS05370		LysR family transcriptional regulator	1274901	1275800	DS0823_v1_1143		Transcriptional regulator, LysR family
1275931	1277205	D083_RS05375		Glu/Leu/Phe/Val dehydrogenase	1275931	1277205	DS0823_v1_1144	gdhA	Glutamate dehydrogenase
1277244	1278509	D083_RS05380		cation:dicarboxylase symporter family transporter	1277244	1278509	DS0823_v1_1145	gltP	glutamate/aspartate : H(+) symporter GltP
1278676	1279887	D083_RS05385		aminotransferase class I/II-fold pyridoxal phosphate-dependent enzyme	1278676	1279887	DS0823_v1_1146	aatA	Aspartate/prephenate aminotransferase
1279890	1280546	D083_RS05390		RraA family protein	1279890	1280546	DS0823_v1_1147		Dimethylmenaquinone methyltransferase family protein
1280693	1281592	D083_RS05395		LysR family transcriptional regulator	1280693	1281592	DS0823_v1_1148		Transcriptional regulator, LysR family
1281603	1282676	D083_RS05400		LacI family DNA-binding transcriptional regulator	1281603	1282676	DS0823_v1_1149	lacI	Lactose operon repressor
1282944	1284215	D083_RS05405		maltoporin	1282944	1284215	DS0823_v1_1150	lamB	Maltoporin 1
1284377	1284691	D083_RS05410		PTS glucose/sucrose transporter subunit IIB	1284377	1284691	DS0823_v1_1151		PTS system, glucose-specific IIBC component
1284804	1286861	D083_RS05415		beta-galactosidase	1284804	1286861	DS0823_v1_1152	bglY	Beta-galactosidase BglY
1286995	1288194	D083_RS05420		arabinogalactan endo-beta-1,4-galactanase	1286995	1288194	DS0823_v1_1153		Arabinogalactan endo-beta-1,4-galactanase
1286995	1288203	D083_RS05420		arabinogalactan endo-beta-1,4-galactanase	1286995	1288203	DS0823_v1_1153		Arabinogalactan endo-beta-1,4-galactanase
1288200	1289111	D083_RS05425		sugar ABC transporter permease	1288200	1289111	DS0823_v1_1154	ganQ	Putative arabinogalactan oligomer transport system permease protein GanQ
1288200	1289114	D083_RS05425		sugar ABC transporter permease	1288200	1289114	DS0823_v1_1154	ganQ	Putative arabinogalactan oligomer transport system permease protein GanQ
1289122	1290429	D083_RS05430		MULTISPECIES: sugar ABC transporter permease	1289122	1290429	DS0823_v1_1155	ganP	Putative arabinogalactan oligomer transport system permease protein GanP
1290503	1291768	D083_RS05435		extracellular solute-binding protein	1290503	1291768	DS0823_v1_1156	cycB	Cyclodextrin-binding protein
1292126	1293235	D083_RS05440	ugpC	sn-glycerol-3-phosphate ABC transporter ATP-binding protein UgpC	1292126	1293235	DS0823_v1_1157	malK	maltose ABC transporter ATP binding subunit
1293286	1293483				1293286	1293483	DS0823_v1_1158		protein of unknown function
1293707	1294810	D083_RS05445		M20 peptidase aminoacylase family protein	1293707	1294810	DS0823_v1_1159		Metallopeptidase ILL6
1294886	1295221	D083_RS05450		hypothetical protein	1294886	1295221	DS0823_v1_1160		conserved protein of unknown function
1295869	1296909	D083_RS05455		pectate lyase	1295869	1296909	DS0823_v1_1161		Pectate lyase
1297012	1298100	D083_RS05460		iron-containing alcohol dehydrogenase family protein	1297012	1298100	DS0823_v1_1162		Glycerol dehydrogenase
1298352	1299566	D083_RS05465		D-galactonate dehydratase family protein	1298352	1299566	DS0823_v1_1163	rspA	mandelate racemase/muconate lactonizing enzyme family protein RspA
1299605	1301011	D083_RS05470	uxaC	glucuronate isomerase	1299605	1301011	DS0823_v1_1164	uxaC	Uronate isomerase
1301043	1302578	D083_RS05475		MFS transporter	1301043	1302578	DS0823_v1_1165		Rhamnogalacturonide transporter RhiT
1302600	1304057	D083_RS05480		fructuronate reductase	1302600	1304057	DS0823_v1_1166	ydfI	putative oxidoreductase YdfI
1304244	1304930	D083_RS05485		GntR family transcriptional regulator	1304244	1304930	DS0823_v1_1167	ydfH	DNA-binding transcriptional repressor YdfH
1305064	1306758	D083_RS05490		urocanate hydratase	1305064	1306758	DS0823_v1_1168	hutU	Urocanate hydratase
1306772	1308328	D083_RS05495	hutH	histidine ammonia-lyase	1306772	1308328	DS0823_v1_1169	hutH	Histidine ammonia-lyase
1308437	1309222	D083_RS05500		ABC transporter ATP-binding protein	1308437	1309222	DS0823_v1_1170		ABC transporter domain-containing protein
1309219	1310043	D083_RS05505		ABC transporter permease	1309219	1310043	DS0823_v1_1171		ABC transporter, permease protein
1309219	1310070	D083_RS05505		ABC transporter permease	1309219	1310070	DS0823_v1_1171		ABC transporter, permease protein
1310089	1311009	D083_RS05510		ABC transporter substrate-binding protein	1310089	1311009	DS0823_v1_1172		ABC transporter substrate-binding protein
1310089	1311051	D083_RS05510		ABC transporter substrate-binding protein	1310089	1311051	DS0823_v1_1172		ABC transporter substrate-binding protein
1311286	1312050	D083_RS05515		YkgJ family cysteine cluster protein	1311286	1312050	DS0823_v1_1173		conserved protein of unknown function
1312411	1313085	D083_RS05520		ATP-dependent Clp protease proteolytic subunit	1312411	1313085	DS0823_v1_1174		Protease subunit of ATP-dependent Clp protease
1313203	1314060				1313203	1314060	DS0823_v1_1175	hutC	Histidine utilization repressor
1313311	1314060	D083_RS05525	hutC	histidine utilization repressor	1313311	1314060
1314136	1314315				1314136	1314315	DS0823_v1_1176		protein of unknown function
1314407	1316947	D083_RS05530	acnB	bifunctional aconitate hydratase 2/2-methylisocitrate dehydratase	1314407	1316947	DS0823_v1_1177	acnB	Aconitate hydratase B
1317335	1318672	D083_RS05535		Ascorbate-specific PTS family enzyme IIC component	1317335	1318672	DS0823_v1_1178		Membrane protein
1318732	1318860				1318732	1318860	DS0823_v1_1179		conserved protein of unknown function
1318985	1320598	D083_RS05540		sensor histidine kinase	1318985	1320598	DS0823_v1_1180		Histidine kinase
1320622	1321314	D083_RS05545		response regulator	1320622	1321314	DS0823_v1_1181	dpiA	Transcriptional regulatory protein DpiA
1321398	1322888	D083_RS05550		histidine ammonia-lyase	1321398	1322888	DS0823_v1_1182	hutH	Histidine ammonia-lyase
1322901	1323683	D083_RS05555		ATP-binding cassette domain-containing protein	1322901	1323683	DS0823_v1_1183	hisP	lysine/arginine/ornithine ABC transporter/histidine ABC transporter, ATP binding subunit
1323676	1324392	D083_RS05560		ABC transporter permease subunit	1323676	1324392	DS0823_v1_1184	tcyL	cystine ABC transporter membrane subunit
1324389	1325111	D083_RS05565		ABC transporter permease subunit	1324389	1325111	DS0823_v1_1185	occQ	Octopine transport system permease protein OccQ
1325127	1325954	D083_RS05570		transporter substrate-binding domain-containing protein	1325127	1325954	DS0823_v1_1186	occT	Octopine-binding periplasmic protein
1325127	1325984	D083_RS05570		transporter substrate-binding domain-containing protein	1325127	1325984	DS0823_v1_1186	occT	Octopine-binding periplasmic protein
1326197	1326739	D083_RS05575		HutD family protein	1326197	1326739	DS0823_v1_1187	ves	Protein Ves
1326739	1328103	D083_RS05580		formimidoylglutamate deiminase	1326739	1328103	DS0823_v1_1188		Formiminoglutamic iminohydrolase
1328434	1329648	D083_RS05585	hutI	imidazolonepropionase	1328434	1329648	DS0823_v1_1189	hutI	Imidazolonepropionase
1329645	1330445	D083_RS05590	hutG	N-formylglutamate deformylase	1329645	1330445	DS0823_v1_1190		N-formylglutamate deformylase
1330474	1332417	D083_RS05595		methyl-accepting chemotaxis protein	1330474	1332417	DS0823_v1_1191		Methyl-accepting chemotaxis protein I (Serine chemoreceptor protein)
1332749	1333633				1332749	1333633	DS0823_v1_1192	folD	bifunctional 5,10-methylene-tetrahydrofolate dehydrogenase/ 5,10-methylene-tetrahydrofolate cyclohydrolase
1332764	1333633	D083_RS05600	folD	bifunctional methylenetetrahydrofolate dehydrogenase/methenyltetrahydrofolate cyclohydrolase FolD	1332764	1333633
1333640	1333852	D083_RS05605	ybcJ	ribosome-associated protein YbcJ	1333640	1333852	DS0823_v1_1193	ybcJ	putative RNA-binding protein YbcJ
1333944	1335329	D083_RS05610	cysS	cysteine--tRNA ligase	1333944	1335329	DS0823_v1_1194	cysS	cysteine--tRNA ligase
1335313	1335621				1335313	1335621	DS0823_v1_1195		protein of unknown function
1335822	1336244	D083_RS05615		DoxX family membrane protein	1335822	1336244	DS0823_v1_1196		putative oxidoreductase CatD
1336583	1337077	D083_RS05620	ppiB	peptidylprolyl isomerase B	1336583	1337077	DS0823_v1_1197	ppiB	peptidyl-prolyl cis-trans isomerase B
1337088	1337810	D083_RS05625	lpxH	UDP-2,3-diacylglucosamine diphosphatase	1337088	1337810	DS0823_v1_1198	lpxH	UDP-2,3-diacylglucosamine diphosphatase
1338035	1338544	D083_RS05630	purE	5-(carboxyamino)imidazole ribonucleotide mutase	1338035	1338544	DS0823_v1_1199	purE	N(5)-carboxyaminoimidazole ribonucleotide mutase
1338541	1339611	D083_RS05635	purK	5-(carboxyamino)imidazole ribonucleotide synthase	1338541	1339611	DS0823_v1_1200	purK	5-(carboxyamino)imidazole ribonucleotide synthase
1339681	1339860				1339681	1339860	DS0823_v1_1201		conserved protein of unknown function
1340081	1341364	D083_RS05640		HAAAP family serine/threonine permease	1340081	1341364	DS0823_v1_1202	sdaC	serine:H(+) symporter SdaC
1341427	1342797	D083_RS05645		L-serine ammonia-lyase	1341427	1342797	DS0823_v1_1203	sdaA	L-serine deaminase I
1342857	1343297	D083_RS05650		helix-turn-helix domain-containing protein	1342857	1343297	DS0823_v1_1204		DNA-binding protein in cluster with Type I restriction-modification system
1343552	1344112	D083_RS05655		YolA family protein	1343552	1344112	DS0823_v1_1205		conserved exported protein of unknown function
1344432	1345247	D083_RS05660	pstB	phosphate ABC transporter ATP-binding protein PstB	1344432	1345247	DS0823_v1_1206	pstB	phosphate ABC transporter ATP binding subunit
1345265	1346911	D083_RS05665	pstA	phosphate ABC transporter permease PstA	1345265	1346911	DS0823_v1_1207		Phosphate transport system permease protein PstA (TC 3.A.1.7.1)
1346908	1349064	D083_RS05670		ABC transporter permease subunit	1346908	1349064	DS0823_v1_1208		Phosphate transport system permease protein PstC (TC 3.A.1.7.1)
1349287	1351356	D083_RS05675	ppk1	polyphosphate kinase 1	1349287	1351356	DS0823_v1_1209	ppk	polyphosphate kinase
1351361	1352890	D083_RS05680	ppx	exopolyphosphatase	1351361	1352890	DS0823_v1_1210	ppx	exopolyphosphatase
1353002	1353298				1353002	1353298	DS0823_v1_1211		conserved protein of unknown function
1353520	1353786	D083_RS05690		DksA/TraR family C4-type zinc finger protein	1353520	1353786	DS0823_v1_1212	ybiI	zinc finger domain-containing protein YbiI
1353835	1354263	D083_RS05695		universal stress protein	1353835	1354263	DS0823_v1_1213	uspG	Universal stress protein G
1354474	1354836	D083_RS05700		DUF4186 domain-containing protein	1354474	1354836	DS0823_v1_1214		conserved protein of unknown function
1354847	1355371	D083_RS05705		isochorismatase family protein	1354847	1355371	DS0823_v1_1215		Isochorismatase
1355838	1356497	D083_RS05715	yccA	MULTISPECIES: FtsH protease modulator YccA	1355838	1356497	DS0823_v1_1216	yccA	modulator of FtsH protease
1356668	1356997	D083_RS05720	tusE	sulfurtransferase TusE	1356668	1356997	DS0823_v1_1217	tusE	sulfur transfer protein TusE
1357014	1357292	D083_RS05725	yccX	acylphosphatase	1357014	1357292	DS0823_v1_1218	yccX	acylphosphatase
1357512	1357820	D083_RS05730	hspQ	heat shock protein HspQ	1357512	1357820	DS0823_v1_1219	hspQ	heat shock protein, hemimethylated DNA-binding protein
1357889	1358302	D083_RS05735		CoA-binding protein	1357889	1358302	DS0823_v1_1220	yccU	putative CoA-binding protein with NAD(P)-binding Rossmann-fold domain
1358292	1358504				1358292	1358504	DS0823_v1_1221		protein of unknown function
1358592	1359239	D083_RS05740		DUF2057 family protein	1358592	1359239	DS0823_v1_1222		conserved exported protein of unknown function
1359367	1359825	D083_RS05745		methylglyoxal synthase	1359367	1359825	DS0823_v1_1223	mgsA	methylglyoxal synthase
1359901	1361958	D083_RS05750	helD	DNA helicase IV	1359901	1361958	DS0823_v1_1224	helD	DNA helicase IV
1362112	1362558	D083_RS05755		YccF domain-containing protein	1362112	1362558	DS0823_v1_1225	yccF	conserved inner membrane protein YccF
1362577	1364772	D083_RS05760	yccS	YccS family putative transporter	1362577	1364772	DS0823_v1_1226	yccS	putative transporter YccS
1364769	1365398	D083_RS05765		TfoX/Sxy family DNA transformation protein	1364769	1365398	DS0823_v1_1227	sxy	transcriptional coactivator for CRP
1365618	1366112	D083_RS05770	sulA	MULTISPECIES: cell division inhibitor SulA	1365618	1366112	DS0823_v1_1228	sulA	cell division inhibitor SulA
1366476	1367540	D083_RS05775	ompA	porin OmpA	1366476	1367540	DS0823_v1_1229	ompA	outer membrane porin A
1368081	1368179				1368081	1368179	DS0823_v1_1230		protein of unknown function
1368667	1368945	D083_RS05780		hypothetical protein	1368667	1368945	DS0823_v1_1231		conserved protein of unknown function
1369050	1370012	D083_RS05785		aldo/keto reductase	1369050	1370012	DS0823_v1_1232		Oxidoreductase
1370267	1371448	D083_RS05790		NupC/NupG family nucleoside CNT transporter	1370267	1371448	DS0823_v1_1233	nupC	nucleoside:H(+) symporter NupC
1371661	1372905	D083_RS05795		MdtA/MuxA family multidrug efflux RND transporter periplasmic adaptor subunit	1371661	1372905	DS0823_v1_1234	mdtA	multidrug efflux pump membrane fusion protein MdtA
1372905	1376045	D083_RS05800		MdtB/MuxB family multidrug efflux RND transporter permease subunit	1372905	1376045	DS0823_v1_1235	mdtB	multidrug efflux pump RND permease subunit MdtB
1376042	1379131	D083_RS05805	mdtC	multidrug efflux RND transporter permease subunit MdtC	1376042	1379131	DS0823_v1_1236	mdtC	multidrug efflux pump RND permease subunit MdtC
1379219	1380622	D083_RS05810	mdtD	multidrug transporter subunit MdtD	1379219	1380622	DS0823_v1_1237	mdtD	putative multidrug efflux pump MdtD
1380631	1381989	D083_RS05815	baeS	two-component system sensor histidine kinase BaeS	1380631	1381989	DS0823_v1_1238	baeS	sensory histidine kinase BaeS
1382006	1382737	D083_RS05820	baeR	two-component system response regulator BaeR	1382006	1382737	DS0823_v1_1239	baeR	DNA-binding transcriptional activator BaeR
1382928	1383890	D083_RS05825		glutathione S-transferase family protein	1382928	1383890	DS0823_v1_1240	yqjG	Glutathionyl-hydroquinone reductase YqjG
1384062	1385438	D083_RS05830	yegQ	tRNA 5-hydroxyuridine modification protein YegQ	1384062	1385438	DS0823_v1_1241	yegQ	putative peptidase YegQ
1385625	1386032	D083_RS05835	psiE	phosphate-starvation-inducible protein PsiE	1385625	1386032	DS0823_v1_1242	psiE	putative phosphate starvation-inducible protein
1386291	1387103				1386291	1387103	DS0823_v1_1243		Hydroxypyruvate isomerase
1386324	1387103	D083_RS05840		TIM barrel protein	1386324	1387103
1387440	1388687	D083_RS05845		MFS transporter	1387440	1388687	DS0823_v1_1244		Nucleoside permease NupG
1388709	1389779	D083_RS05850		sugar phosphate isomerase/epimerase	1388709	1389779	DS0823_v1_1245		Inosose isomerase
1389776	1390927	D083_RS05855		Gfo/Idh/MocA family oxidoreductase	1389776	1390927	DS0823_v1_1246		Nucleoside-diphosphate-sugar epimerase
1391031	1392011	D083_RS05860		LacI family DNA-binding transcriptional regulator	1391031	1392011	DS0823_v1_1247		Ribose operon repressor
1392144	1392998	D083_RS05865		sugar phosphate isomerase/epimerase	1392144	1392998	DS0823_v1_1248		Sugar phosphate isomerases/epimerase
1393412	1394215	D083_RS05870	thiD	bifunctional hydroxymethylpyrimidine kinase/phosphomethylpyrimidine kinase	1393412	1394215	DS0823_v1_1249	thiD	bifunctional hydroxymethylpyrimidine kinase/phosphomethylpyrimidine kinase
1394212	1395006	D083_RS05875	thiM	hydroxyethylthiazole kinase	1394212	1395006	DS0823_v1_1250	thiM	hydroxyethylthiazole kinase
1395253	1396428	D083_RS05880		pyridoxal phosphate-dependent aminotransferase	1395253	1396428	DS0823_v1_1251	patB	Cystathionine beta-lyase PatB
1396465	1397775	D083_RS05885		multidrug effflux MFS transporter	1396465	1397775	DS0823_v1_1252		Bcr/CflA family efflux transporter
1396465	1397778	D083_RS05885		multidrug effflux MFS transporter	1396465	1397778	DS0823_v1_1252		Bcr/CflA family efflux transporter
1397775	1399292	D083_RS05890		Gfo/Idh/MocA family oxidoreductase	1397775	1399292	DS0823_v1_1253		GFO_IDH_MocA domain-containing protein
1399318	1401024	D083_RS05895		carbamoyltransferase	1399318	1401024	DS0823_v1_1254		Carbamoyltransferase
1401012	1401860	D083_RS05900		class I SAM-dependent methyltransferase	1401012	1401860	DS0823_v1_1255		Methyltransf_12 domain-containing protein
1402407	1403300	D083_RS05905		LysR family transcriptional regulator	1402407	1403300	DS0823_v1_1256		Nitrogen assimilation regulatory protein Nac
1403502	1404833	D083_RS05910		MFS transporter	1403502	1404833	DS0823_v1_1257		D-glucarate permease
1404783	1404926				1404783	1404926	DS0823_v1_1258		protein of unknown function
1404842	1405498	D083_RS05915		4-carboxy-4-hydroxy-2-oxoadipate aldolase/oxaloacetate decarboxylase	1404842	1405498	DS0823_v1_1259		Demethylmenaquinone methyltransferase
1405513	1406184	D083_RS05920		RraA family protein	1405513	1406184	DS0823_v1_1260		Demethylmenaquinone methyltransferase
1406242	1406490				1406242	1406490	DS0823_v1_1261		protein of unknown function
1406774	1407166	D083_RS05930		VOC family protein	1406774	1407166	DS0823_v1_1262		VOC domain-containing protein
1407487	1408194	D083_RS05935		hypothetical protein	1407487	1408194	DS0823_v1_1263		conserved protein of unknown function
1408285	1409058	D083_RS05940		DUF3750 domain-containing protein	1408285	1409058	DS0823_v1_1264		conserved protein of unknown function
1409160	1409543	D083_RS05945		helix-turn-helix transcriptional regulator	1409160	1409543	DS0823_v1_1265	ytfH	putative transcriptional regulator YtfH
1409160	1409555	D083_RS05945		helix-turn-helix transcriptional regulator	1409160	1409555	DS0823_v1_1265	ytfH	putative transcriptional regulator YtfH
1409528	1409695				1409528	1409695	DS0823_v1_1266		protein of unknown function
1409710	1410717	D083_RS05950		NAD(P)-dependent alcohol dehydrogenase	1409710	1410717	DS0823_v1_1267		Alcohol dehydrogenase
1410923	1411921	D083_RS05955		bifunctional helix-turn-helix transcriptional regulator/GNAT family N-acetyltransferase	1410923	1411921	DS0823_v1_1268		Transcriptional regulator, MarR family / Acetyltransferase (GNAT)
1412124	1413791	D083_RS05960		alginate lyase family protein	1412124	1413791	DS0823_v1_1269		Putative secreted protein
1413933	1414061				1413933	1414061	DS0823_v1_1270		protein of unknown function
1414544	1415545	D083_RS05965		acyltransferase	1414544	1415545	DS0823_v1_1271		Acetyltransferase
1415290	1415358				1415290	1415358	DS0823_v1_1272		protein of unknown function
1416179	1416556	D083_RS05975		MULTISPECIES: antibiotic biosynthesis monooxygenase	1416179	1416556	DS0823_v1_1273		Antibiotic biosynthesis monooxygenase
1416359	1416529				1416359	1416529	DS0823_v1_1274		protein of unknown function
1416655	1417548	D083_RS05980		NAD(P)/FAD-dependent oxidoreductase	1416655	1417548	DS0823_v1_1275		Thioredoxin reductase
1417909	1418556	D083_RS05985		TetR/AcrR family transcriptional regulator	1417909	1418556	DS0823_v1_1276		Transcriptional regulator, TetR family
1418453	1418638				1418453	1418638	DS0823_v1_1277		protein of unknown function
1418730	1418939				1418730	1418939	DS0823_v1_1278		protein of unknown function
1419248	1420825	D083_RS05990	guaA	glutamine-hydrolyzing GMP synthase	1419248	1420825	DS0823_v1_1279	guaA	GMP synthetase
1420913	1422376	D083_RS05995	guaB	IMP dehydrogenase	1420913	1422376	DS0823_v1_1280	guaB	inosine 5'-monophosphate dehydrogenase
1422547	1423932	D083_RS06000	xseA	exodeoxyribonuclease VII large subunit	1422547	1423932	DS0823_v1_1281	xseA	exodeoxyribonuclease VII subunit XseA
1424024	1425073	D083_RS06005		M4 family metallopeptidase	1424024	1425073	DS0823_v1_1282	prt	Extracellular metalloprotease
1425054	1425422	D083_RS06010		hypothetical protein	1425054	1425422	DS0823_v1_1283		conserved protein of unknown function
1425426	1425650	D083_RS06015		zinc ribbon domain-containing protein	1425426	1425650	DS0823_v1_1284	yfgJ	zinc ribbon domain-containing protein YfgJ
1425735	1427225	D083_RS06020	der	ribosome biogenesis GTPase Der	1425735	1427225	DS0823_v1_1285	der	50S ribosomal subunit stability factor
1427365	1428546	D083_RS06025	bamB	outer membrane protein assembly factor BamB	1427365	1428546	DS0823_v1_1286	bamB	outer membrane protein assembly factor BamB
1428557	1429177	D083_RS06030		YfgM family protein	1428557	1429177	DS0823_v1_1287	yfgM	ancillary SecYEG translocon subunit
1429191	1430465	D083_RS06035	hisS	histidine--tRNA ligase	1429191	1430465	DS0823_v1_1288	hisS	histidine--tRNA ligase
1430617	1431738	D083_RS06040	ispG	flavodoxin-dependent (E)-4-hydroxy-3-methylbut-2-enyl-diphosphate synthase	1430617	1431738	DS0823_v1_1289	ispG	(E)-4-hydroxy-3-methylbut-2-enyl-diphosphate synthase (flavodoxin)
1431775	1432782	D083_RS06045	rodZ	cytoskeleton protein RodZ	1431775	1432782	DS0823_v1_1290	rodZ	transmembrane component of cytoskeleton
1432772	1433527	D083_RS06050	pilW	type IV pilus biogenesis/stability protein PilW	1432772	1433527	DS0823_v1_1291		Type IV pilus biogenesis protein PilF
1433728	1434906	D083_RS06055		bifunctional tRNA (adenosine(37)-C2)-methyltransferase TrmG/ribosomal RNA large subunit methyltransferase RlmN	1433728	1434906	DS0823_v1_1292	rlmN	23S rRNA m(2)A2503 methyltransferase/tRNA m(2)A37 methyltransferase
1435076	1435507	D083_RS06060	ndk	MULTISPECIES: nucleoside-diphosphate kinase	1435076	1435507	DS0823_v1_1293	ndk	nucleoside diphosphate kinase
1435076	1435528	D083_RS06060	ndk	MULTISPECIES: nucleoside-diphosphate kinase	1435076	1435528	DS0823_v1_1293	ndk	nucleoside diphosphate kinase
1435917	1436771	D083_RS06065	sseA	3-mercaptopyruvate sulfurtransferase	1435917	1436771	DS0823_v1_1294	sseA	3-mercaptopyruvate sulfurtransferase
1436890	1437687	D083_RS06070	sseB	enhanced serine sensitivity protein SseB	1436890	1437687	DS0823_v1_1295	sseB	protein SseB
1437828	1439123	D083_RS06075	pepB	aminopeptidase PepB	1437828	1439123	DS0823_v1_1296	pepB	aminopeptidase B
1439222	1439422	D083_RS06080	iscX	MULTISPECIES: Fe-S cluster assembly protein IscX	1439222	1439422	DS0823_v1_1297	iscX	accessory iron-sulfur cluster assembly protein IscX
1439434	1439769	D083_RS06085	fdx	ISC system 2Fe-2S type ferredoxin	1439434	1439769	DS0823_v1_1298	fdx	reduced ferredoxin
1439771	1441621	D083_RS06090	hscA	Fe-S protein assembly chaperone HscA	1439771	1441621	DS0823_v1_1299	hscA	iron-sulfur cluster biosynthesis chaperone HscA
1441699	1442217	D083_RS06095	hscB	co-chaperone HscB	1441699	1442217	DS0823_v1_1300	hscB	co-chaperone for [Fe-S] cluster biosynthesis
1442315	1442638	D083_RS06100	iscA	MULTISPECIES: iron-sulfur cluster assembly protein IscA	1442315	1442638	DS0823_v1_1301	iscA	iron-sulfur cluster insertion protein IscA
1442664	1443050	D083_RS06105	iscU	MULTISPECIES: Fe-S cluster assembly scaffold IscU	1442664	1443050	DS0823_v1_1302	iscU	scaffold protein for iron-sulfur cluster assembly
1443075	1444289	D083_RS06110	iscS	cysteine desulfurase	1443075	1444289	DS0823_v1_1303	iscS	cysteine desulfurase
1444348	1444842	D083_RS06115	iscR	Fe-S cluster assembly transcriptional regulator IscR	1444348	1444842	DS0823_v1_1304	iscR	DNA-binding transcriptional dual regulator IscR
1444968	1445717	D083_RS06120	trmJ	tRNA (cytosine(32)/uridine(32)-2\\'-O)-methyltransferase TrmJ	1444968	1445717	DS0823_v1_1305	trmJ	tRNA Cm32/Um32 methyltransferase
1445751	1446647				1445751	1446647	DS0823_v1_1306	suhB	inositol-phosphate phosphatase
1445844	1446647	D083_RS06125	suhB	inositol-1-monophosphatase	1445844	1446647
1446811	1447935	D083_RS06130		ABC transporter substrate-binding protein	1446811	1447935	DS0823_v1_1307		Solute-binding periplasmic protein of iron/siderophore ABC transporter
1447939	1449021	D083_RS06135		iron ABC transporter permease	1447939	1449021	DS0823_v1_1308		Fe-bacillibactin uptake system FeuB
1449018	1449809	D083_RS06140		MULTISPECIES: ABC transporter ATP-binding protein	1449018	1449809	DS0823_v1_1309		Ferrichrome transport ATP-binding protein FhuC
1449953	1451074	D083_RS06145		ABC transporter substrate-binding protein	1449953	1451074	DS0823_v1_1310		Periplasmic substrate-binding transport protein
1451322	1452362	D083_RS06150		nickel/cobalt transporter	1451322	1452362	DS0823_v1_1311		putative membrane protein
1452353	1453015	D083_RS06155		DUF1007 family protein	1452353	1453015	DS0823_v1_1312		Putative membrane protein YebY
1453093	1454241	D083_RS06160		3-phenylpropionate MFS transporter	1453093	1454241	DS0823_v1_1313	hcaT	putative 3-phenylpropionate transporter
1454376	1455629	D083_RS06165		serine hydroxymethyltransferase	1454376	1455629	DS0823_v1_1314	glyA	serine hydroxymethyltransferase
1455966	1457156	D083_RS06170	hmpA	NO-inducible flavohemoprotein	1455966	1457156	DS0823_v1_1315	hmp	nitric oxide dioxygenase
1457666	1458844	D083_RS06175		polysaccharide lyase	1457666	1458844	DS0823_v1_1316	pelA	Pectate lyase A
1459279	1460493	D083_RS06180		polysaccharide lyase	1459279	1460493	DS0823_v1_1317	pelE	Pectate lyase E
1461020	1462198	D083_RS06185		polysaccharide lyase	1461020	1462198	DS0823_v1_1318	pelD	Pectate lyase D
1462276	1463931	D083_RS06190		GDSL-type esterase/lipase family protein	1462276	1463931	DS0823_v1_1319		Rhamnogalacturonan acetylesterase
1464017	1465117	D083_RS06195		pectinesterase family protein	1464017	1465117	DS0823_v1_1320	pemA	Pectinesterase A
1465242	1465580	D083_RS06200	glnB	MULTISPECIES: nitrogen regulatory protein P-II	1465242	1465580	DS0823_v1_1321	glnB	nitrogen regulatory protein PII-1
1465668	1467005	D083_RS06205	glrR	two-component system response regulator GlrR	1465668	1467005	DS0823_v1_1322	glrR	DNA-binding transcriptional activator GlrR
1467002	1467799	D083_RS06210	qseG	two-component system QseEF-associated lipoprotein QseG	1467002	1467799	DS0823_v1_1323		Putative alpha helix protein
1467802	1469235	D083_RS06215		HAMP domain-containing histidine kinase	1467802	1469235	DS0823_v1_1324	glrK	sensory histidine kinase GlrK
1469289	1469465				1469289	1469465	DS0823_v1_1325		protein of unknown function
1469953	1473837	D083_RS06220	purL	phosphoribosylformylglycinamidine synthase	1469953	1473837	DS0823_v1_1326	purL	phosphoribosylformylglycinamide synthetase
1469953	1473840	D083_RS06220	purL	phosphoribosylformylglycinamidine synthase	1469953	1473840	DS0823_v1_1326	purL	phosphoribosylformylglycinamide synthetase
1474115	1475572	D083_RS06225	mltF	membrane-bound lytic murein transglycosylase MltF	1474115	1475572	DS0823_v1_1327	mltF	membrane-bound lytic murein transglycosylase F
1475584	1476087	D083_RS06230	tadA	tRNA adenosine(34) deaminase TadA	1475584	1476087	DS0823_v1_1328	tadA	tRNA adenosine(34) deaminase
1476152	1476796	D083_RS06235	yfhb	phosphatidylglycerophosphatase C	1476152	1476796	DS0823_v1_1329	pgpC	phosphatidylglycerophosphatase C
1476834	1477736	D083_RS06240	murQ	N-acetylmuramic acid 6-phosphate etherase	1476834	1477736	DS0823_v1_1330	murQ	N-acetylmuramic acid 6-phosphate etherase
1476834	1477757	D083_RS06240	murQ	N-acetylmuramic acid 6-phosphate etherase	1476834	1477757	DS0823_v1_1330	murQ	N-acetylmuramic acid 6-phosphate etherase
1477888	1478229	D083_RS06245		hypothetical protein	1477888	1478229	DS0823_v1_1331		Tryptophan synthase beta chain like
1478946	1481132	D083_RS06255		type I secretion system permease/ATPase	1478946	1481132	DS0823_v1_1332		Type I secretion system ATPase, LssB family LapB
1481119	1481961	D083_RS06260		HlyD family efflux transporter periplasmic adaptor subunit	1481119	1481961	DS0823_v1_1333		HlyD family secretion protein
1481975	1483492	D083_RS06265		sensor domain-containing diguanylate cyclase	1481975	1483492	DS0823_v1_1334		Diguanylate cyclase/phosphodiesterase (GGDEF & EAL domains) with PAS/PAC sensor(S)
1484267	1485058	D083_RS06270	pdeH	cyclic-guanylate-specific phosphodiesterase	1484267	1485058	DS0823_v1_1335		GGDEF/EAL domain protein YhjH
1484267	1484902	D083_RS06270	pdeH	cyclic-guanylate-specific phosphodiesterase	1484267	1484902	DS0823_v1_1335		GGDEF/EAL domain protein YhjH
1485407	1485667	D083_RS06275		YfhL family 4Fe-4S dicluster ferredoxin	1485407	1485667	DS0823_v1_1336	yfhL	putative 4Fe-4S cluster-containing protein YfhL
1485712	1486092	D083_RS06280	acpS	holo-ACP synthase	1485712	1486092	DS0823_v1_1337	acpS	holo-[acyl-carrier-protein] synthase
1486092	1486823	D083_RS06285	pdxJ	pyridoxine 5\\'-phosphate synthase	1486092	1486823	DS0823_v1_1338	pdxJ	pyridoxine 5'-phosphate synthase
1486895	1487629	D083_RS06290	recO	DNA repair protein RecO	1486895	1487629	DS0823_v1_1339	recO	DNA repair protein RecO
1487641	1488546	D083_RS06295	era	GTPase Era	1487641	1488546	DS0823_v1_1340	era	30S ribosomal subunit maturation GTPase Era
1488543	1489223	D083_RS06300	rnc	MULTISPECIES: ribonuclease III	1488543	1489223	DS0823_v1_1341	rnc	RNase III
1489404	1490372	D083_RS06305	lepB	signal peptidase I	1489404	1490372	DS0823_v1_1342	lepB	signal peptidase I
1490389	1492188	D083_RS06310	lepA	translation elongation factor 4	1490389	1492188	DS0823_v1_1343	lepA	elongation factor 4
1492450	1492920	D083_RS06315	rseC	SoxR-reducing system protein RseC	1492450	1492920	DS0823_v1_1344	rseC	protein RseC
1492952	1493902	D083_RS06320	rseB	sigma-E factor regulatory protein RseB	1492952	1493902	DS0823_v1_1345	rseB	anti-sigma factor stabilizing protein RseB
1493902	1494567	D083_RS06325	rseA	anti-sigma-E factor RseA	1493902	1494567	DS0823_v1_1346	rseA	anti-sigma factor
1494617	1495192	D083_RS06330	rpoE	MULTISPECIES: RNA polymerase sigma factor RpoE	1494617	1495192	DS0823_v1_1347	rpoE	RNA polymerase sigma E factor
1495158	1495349				1495158	1495349	DS0823_v1_1348		protein of unknown function
1495551	1497152	D083_RS06335	nadB	L-aspartate oxidase	1495551	1497152	DS0823_v1_1349	nadB	L-aspartate oxidase
1497200	1497943	D083_RS06340		tRNA1(Val) (adenine(37)-N6)-methyltransferase	1497200	1497943	DS0823_v1_1350	yfiC	tRNA m(6)A37 methyltransferase
1498078	1499430	D083_RS06345	srmB	ATP-dependent RNA helicase SrmB	1498078	1499430	DS0823_v1_1351	srmB	ATP-dependent RNA helicase SrmB
1499686	1500069	D083_RS06350	grcA	autonomous glycyl radical cofactor GrcA	1499686	1500069	DS0823_v1_1352	grcA	stress-induced alternate pyruvate formate-lyase subunit
1500516	1501202	D083_RS06355	ung	uracil-DNA glycosylase	1500516	1501202	DS0823_v1_1353	ung	uracil-DNA glycosylase
1501409	1501594				1501409	1501594	DS0823_v1_1354		protein of unknown function
1501765	1503180	D083_RS06370	gltX	glutamate--tRNA ligase	1501765	1503180	DS0823_v1_1355	gltX	glutamate--tRNA ligase
1503194	1503685				1503194	1503685	DS0823_v1_1356		protein of unknown function
1504242	1504676	D083_RS06395		DoxX family protein	1504242	1504676	DS0823_v1_1357		Putative membrane protein
1504725	1505717	D083_RS06400		sulfate ABC transporter ATP-binding protein	1504725	1505717	DS0823_v1_1358	cysA	sulfate/thiosulfate ABC transporter ATP binding subunit
1505707	1506591	D083_RS06405	cysW	sulfate ABC transporter permease subunit CysW	1505707	1506591	DS0823_v1_1359	cysW	sulfate/thiosulfate ABC transporter inner membrane subunit CysW
1506601	1507413	D083_RS06410	cysT	sulfate ABC transporter permease subunit CysT	1506601	1507413	DS0823_v1_1360	cysU	sulfate/thiosulfate ABC transporter inner membrane subunit CysU
1507511	1508464	D083_RS06415		sulfate ABC transporter substrate-binding protein	1507511	1508464	DS0823_v1_1361	sbp	sulfate/thiosulfate ABC transporter periplasmic binding protein Sbp
1507511	1508521	D083_RS06415		sulfate ABC transporter substrate-binding protein	1507511	1508521	DS0823_v1_1361	sbp	sulfate/thiosulfate ABC transporter periplasmic binding protein Sbp
1508829	1509986	D083_RS06420		CdaR family transcriptional regulator	1508829	1509986	DS0823_v1_1362	cdaR	DNA-binding transcriptional activator CdaR
1510182	1511630	D083_RS06425	degP	serine endoprotease DegP	1510182	1511630	DS0823_v1_1363	degP	periplasmic serine endoprotease DegP
1511796	1513313	D083_RS06430	dgt	dGTPase	1511796	1513313	DS0823_v1_1364	dgt	dGTP triphosphohydrolase
1513502	1514203	D083_RS06435	mtnN	5\\'-methylthioadenosine/S-adenosylhomocysteine nucleosidase	1513502	1514203	DS0823_v1_1365	mtn	5'-methylthioadenosine/S-adenosylhomocysteine nucleosidase
1514259	1515077				1514259	1515077	DS0823_v1_1366	btuF	vitamin B12 ABC transporter periplasmic binding protein
1514280	1515077	D083_RS06440	btuF	vitamin B12 ABC transporter substrate-binding protein BtuF	1514280	1515077
1515149	1515493	D083_RS06445	erpA	iron-sulfur cluster insertion protein ErpA	1515149	1515493	DS0823_v1_1367	erpA	iron-sulfur cluster insertion protein ErpA
1515574	1515789	D083_RS06450		H/Cl exchange transporter ClcA	1515574	1515789	DS0823_v1_1368		H(+)/Cl(-) exchange transporter ClcA
1515574	1515846	D083_RS06450		H/Cl exchange transporter ClcA	1515574	1515846	DS0823_v1_1368		H(+)/Cl(-) exchange transporter ClcA
1516002	1517282	D083_RS06455	hemL	glutamate-1-semialdehyde 2,1-aminomutase	1516002	1517282	DS0823_v1_1369	hemL	glutamate-1-semialdehyde aminotransferase
1517333	1519330	D083_RS06460	fhuB	Fe(3+)-hydroxamate ABC transporter permease FhuB	1517333	1519330	DS0823_v1_1370	fhuB	iron(III) hydroxamate ABC transporter membrane subunit
1517333	1519354	D083_RS06460	fhuB	Fe(3+)-hydroxamate ABC transporter permease FhuB	1517333	1519354	DS0823_v1_1370	fhuB	iron(III) hydroxamate ABC transporter membrane subunit
1519351	1520262	D083_RS06465	fhuD	Fe(3+)-hydroxamate ABC transporter substrate-binding protein FhuD	1519351	1520262	DS0823_v1_1371	fhuD	iron(III) hydroxamate ABC transporter periplasmic binding protein
1520274	1521071	D083_RS06470	fhuC	Fe3+-hydroxamate ABC transporter ATP-binding protein FhuC	1520274	1521071	DS0823_v1_1372	fhuC	iron(III) hydroxamate ABC transporter ATP binding subunit
1520274	1521074	D083_RS06470	fhuC	Fe3+-hydroxamate ABC transporter ATP-binding protein FhuC	1520274	1521074	DS0823_v1_1372	fhuC	iron(III) hydroxamate ABC transporter ATP binding subunit
1521302	1523794	D083_RS06475	mrcB	bifunctional glycosyl transferase/transpeptidase	1521302	1523794	DS0823_v1_1373	mrcB	peptidoglycan glycosyltransferase/peptidoglycan DD-transpeptidase MrcB
1523899	1526343	D083_RS06480	hrpB	ATP-dependent helicase HrpB	1523899	1526343	DS0823_v1_1374	hrpB	putative ATP-dependent RNA helicase HrpB
1523899	1526361	D083_RS06480	hrpB	ATP-dependent helicase HrpB	1523899	1526361	DS0823_v1_1374	hrpB	putative ATP-dependent RNA helicase HrpB
1526533	1527066	D083_RS06485	thpR	RNA 2\\',3\\'-cyclic phosphodiesterase	1526533	1527066	DS0823_v1_1375	thpR	RNA 2',3'-cyclic phosphodiesterase
1527079	1527798	D083_RS06490	sfsA	DNA/RNA nuclease SfsA	1527079	1527798	DS0823_v1_1376	sfsA	putative DNA-binding transcriptional regulator of maltose metabolism
1527969	1528424	D083_RS06495	dksA	MULTISPECIES: RNA polymerase-binding protein DksA	1527969	1528424	DS0823_v1_1377	dksA	RNA polymerase-binding transcription factor DksA
1528518	1529426	D083_RS06500	gluQRS	tRNA glutamyl-Q(34) synthetase GluQRS	1528518	1529426	DS0823_v1_1378	gluQ	glutamyl-Q tRNA(Asp) synthetase
1529495	1530898	D083_RS06505	pcnB	polynucleotide adenylyltransferase PcnB	1529495	1530898
1529687	1530898				1529687	1530898	DS0823_v1_1379	pcnB	poly(A) polymerase I
1530895	1531383	D083_RS06510	folK	2-amino-4-hydroxy-6-hydroxymethyldihydropteridine diphosphokinase	1530895	1531383	DS0823_v1_1380	folK	2-amino-4-hydroxy-6- hydroxymethyldihydropteridine diphosphokinase
1531545	1532339	D083_RS06515	panB	3-methyl-2-oxobutanoate hydroxymethyltransferase	1531545	1532339	DS0823_v1_1381	panB	3-methyl-2-oxobutanoate hydroxymethyltransferase
1532355	1533209	D083_RS06520	panC	pantoate--beta-alanine ligase	1532355	1533209	DS0823_v1_1382	panC	pantothenate synthetase
1533235	1533615	D083_RS06525	panD	MULTISPECIES: aspartate 1-decarboxylase	1533235	1533615	DS0823_v1_1383	panD	aspartate 1-decarboxylase proenzyme
1533685	1534455	D083_RS06530		ABC transporter permease	1533685	1534455	DS0823_v1_1384	yadH	putative ABC transporter membrane subunit YadH
1534452	1535375	D083_RS06535		ABC transporter ATP-binding protein	1534452	1535375	DS0823_v1_1385	yadG	putative ABC transporter ATP-binding protein YadG
1535502	1536143	D083_RS06540	can	carbonate dehydratase	1535502	1536143	DS0823_v1_1386	can	carbonic anhydrase 2
1536187	1536717	D083_RS06545	hpt	hypoxanthine phosphoribosyltransferase	1536187	1536717	DS0823_v1_1387	hpt	hypoxanthine phosphoribosyltransferase
1536187	1536720	D083_RS06545	hpt	hypoxanthine phosphoribosyltransferase	1536187	1536720	DS0823_v1_1387	hpt	hypoxanthine phosphoribosyltransferase
1536867	1537319	D083_RS06550		GNAT family N-acetyltransferase	1536867	1537319	DS0823_v1_1388		Protein export cytoplasm protein SecA ATPase RNA helicase
1537476	1537811	D083_RS06555		hypothetical protein	1537476	1537811	DS0823_v1_1389		conserved exported protein of unknown function
1537969	1539033	D083_RS06560		ABC transporter ATP-binding protein	1537969	1539033	DS0823_v1_1390		Ferric iron ABC transporter, ATP-binding protein
1539041	1540648	D083_RS06565		ABC transporter permease subunit	1539041	1540648	DS0823_v1_1391		Ferric iron ABC transporter, permease protein
1540889	1541236	D083_RS06575		MULTISPECIES: YacC family pilotin-like protein	1540889	1541236	DS0823_v1_1392	yacC	putative lipoprotein YacC
1541345	1542208	D083_RS06580	speE	polyamine aminopropyltransferase	1541345	1542208	DS0823_v1_1393	speE	spermidine synthase
1542239	1543033	D083_RS06585	speD	adenosylmethionine decarboxylase	1542239	1543033	DS0823_v1_1394	speD	S-adenosylmethionine decarboxylase proenzyme
1543175	1543252				1543175	1543252	DS0823_v1_1395		protein of unknown function
1543251	1543484	D083_RS06590	nrdH	glutaredoxin-like protein NrdH	1543251	1543484	DS0823_v1_1396	nrdH	glutaredoxin-like protein
1543492	1543902				1543492	1543902	DS0823_v1_1397	nrdI	dimanganese-tyrosyl radical cofactor maintenance flavodoxin NrdI
1543495	1543902	D083_RS06595	nrdI	class Ib ribonucleoside-diphosphate reductase assembly flavoprotein NrdI	1543495	1543902
1543881	1546028	D083_RS06600	nrdE	class 1b ribonucleoside-diphosphate reductase subunit alpha	1543881	1546028	DS0823_v1_1398	nrdE	ribonucleoside-diphosphate reductase 2 subunit alpha
1546083	1547045	D083_RS06605	nrdF	class 1b ribonucleoside-diphosphate reductase subunit beta	1546083	1547045	DS0823_v1_1399	nrdF	ribonucleoside-diphosphate reductase 2 subunit beta
1547097	1547342				1547097	1547342	DS0823_v1_1400		protein of unknown function
1547305	1548039	D083_RS06615	dnaQ	DNA polymerase III subunit epsilon	1547305	1548039	DS0823_v1_1401	dnaQ	DNA polymerase III subunit epsilon
1547305	1547988	D083_RS06615	dnaQ	DNA polymerase III subunit epsilon	1547305	1547988	DS0823_v1_1401	dnaQ	DNA polymerase III subunit epsilon
1547993	1548559	D083_RS06620	rnhA	ribonuclease HI	1547993	1548559
1548095	1548559				1548095	1548559	DS0823_v1_1402	rnhA	ribonuclease HI
1548595	1549317	D083_RS06625		class I SAM-dependent methyltransferase	1548595	1549317	DS0823_v1_1403	yafS	putative S-adenosyl-L-methionine-dependent methyltransferase
1549364	1550119	D083_RS06630	gloB	hydroxyacylglutathione hydrolase	1549364	1550119	DS0823_v1_1404	gloB	hydroxyacylglutathione hydrolase GloB
1550190	1551590	D083_RS06635	mltD	murein transglycosylase D	1550190	1551590	DS0823_v1_1405	mltD	membrane-bound lytic murein transglycosylase D
1551649	1552440	D083_RS06640		endonuclease/exonuclease/phosphatase family protein	1551649	1552440	DS0823_v1_1406	yafD	endonuclease/exonuclease/phosphatase domain-containing protein YafD
1551649	1552326	D083_RS06640		endonuclease/exonuclease/phosphatase family protein	1551649	1552326	DS0823_v1_1406	yafD	endonuclease/exonuclease/phosphatase domain-containing protein YafD
1557914	1558105				1557914	1558105	DS0823_v1_1411		protein of unknown function
1558307	1560880	D083_RS06675	clpB	ATP-dependent chaperone ClpB	1558307	1560880	DS0823_v1_1412	clpB	ClpB chaperone
1561016	1561741	D083_RS06680	pgeF	polyphenol oxidase	1561016	1561741	DS0823_v1_1413	pgeF	polyphenol oxidase YfiH
1561016	1561756	D083_RS06680	pgeF	polyphenol oxidase	1561016	1561756	DS0823_v1_1413	pgeF	polyphenol oxidase YfiH
1561761	1562738	D083_RS06685	rluD	23S rRNA pseudouridine(1911/1915/1917) synthase RluD	1561761	1562738	DS0823_v1_1414	rluD	23S rRNA pseudouridine(1911/1915/1917) synthase
1562872	1563606	D083_RS06690	bamD	outer membrane protein assembly factor BamD	1562872	1563606	DS0823_v1_1415	bamD	outer membrane protein assembly factor BamD
1563534	1563632				1563534	1563632	DS0823_v1_1416		protein of unknown function
1563906	1564241	D083_RS06695	raiA	ribosome-associated translation inhibitor RaiA	1563906	1564241	DS0823_v1_1417	raiA	stationary phase translation inhibitor and ribosome stability factor
1564421	1564741				1564421	1564741	DS0823_v1_1418		protein of unknown function
1564584	1565765				1564584	1565765	DS0823_v1_1419	pheA	fused chorismate mutase/prephenate dehydratase
1564608	1565765	D083_RS06700	pheA	bifunctional chorismate mutase/prephenate dehydratase	1564608	1565765
1565869	1566990	D083_RS06705	tyrA	bifunctional chorismate mutase/prephenate dehydrogenase	1565869	1566990	DS0823_v1_1420	tyrA	fused chorismate mutase/prephenate dehydrogenase
1567003	1568067	D083_RS06710		MULTISPECIES: 3-deoxy-7-phosphoheptulonate synthase	1567003	1568067	DS0823_v1_1421	aroF	3-deoxy-7-phosphoheptulonate synthase, Tyr-sensitive
1568710	1569087	D083_RS06715		DUF2799 domain-containing protein	1568710	1569087	DS0823_v1_1422		conserved protein of unknown function
1569455	1570405	D083_RS06720		class I SAM-dependent methyltransferase	1569455	1570405	DS0823_v1_1423		Methyltransf_25 domain-containing protein
1570482	1570829	D083_RS06725	rplS	MULTISPECIES: 50S ribosomal protein L19	1570482	1570829	DS0823_v1_1424	rplS	50S ribosomal subunit protein L19
1570893	1571648	D083_RS06730	trmD	tRNA (guanosine(37)-N1)-methyltransferase TrmD	1570893	1571648	DS0823_v1_1425	trmD	tRNA m(1)G37 methyltransferase
1571687	1572235	D083_RS06735	rimM	ribosome maturation factor RimM	1571687	1572235	DS0823_v1_1426	rimM	ribosome maturation factor RimM
1572254	1572502	D083_RS06740	rpsP	MULTISPECIES: 30S ribosomal protein S16	1572254	1572502	DS0823_v1_1427	rpsP	30S ribosomal subunit protein S16
1572662	1574023	D083_RS06745	ffh	signal recognition particle protein	1572662	1574023	DS0823_v1_1428	ffh	signal recognition particle protein component
1574196	1574990	D083_RS06750		inner membrane protein YpjD	1574196	1574990	DS0823_v1_1429	ypjD	cytochrome c assembly family protein
1575077	1575592	D083_RS06755	luxS	S-ribosylhomocysteine lyase	1575077	1575592	DS0823_v1_1430	luxS	S-ribosylhomocysteine lyase
1575766	1577319	D083_RS06760	gshA	glutamate--cysteine ligase	1575766	1577319	DS0823_v1_1431	gshA	glutamate--cysteine ligase
1577400	1577828	D083_RS06765		DedA family protein	1577400	1577828	DS0823_v1_1432	yqaA	DedA family protein YqaA
1577825	1578391	D083_RS06770	yqaB	fructose-1-phosphate/6-phosphogluconate phosphatase	1577825	1578391	DS0823_v1_1433	yqaB	fructose-1-phosphatase
1578393	1578764				1578393	1578764	DS0823_v1_1434		protein of unknown function
1579354	1579539	D083_RS06795	csrA	MULTISPECIES: carbon storage regulator CsrA	1579354	1579539	DS0823_v1_1435	csrA	carbon storage regulator
1579861	1582488	D083_RS06800	alaS	alanine--tRNA ligase	1579861	1582488	DS0823_v1_1436	alaS	alanine--tRNA ligase/DNA-binding transcriptional repressor
1582626	1583114	D083_RS06805	recX	recombination regulator RecX	1582626	1583114	DS0823_v1_1437	recX	RecA inhibitor RecX
1583158	1584234	D083_RS06810	recA	recombinase RecA	1583158	1584234	DS0823_v1_1438	recA	DNA recombination/repair protein RecA
1584344	1584832	D083_RS06815	pncC	nicotinamide-nucleotide amidase	1584344	1584832	DS0823_v1_1439	pncC	NMN aminohydrolase
1585117	1585368	D083_RS21710		hypothetical protein	1585117	1585368
1585281	1585598				1585281	1585598	DS0823_v1_1440		protein of unknown function
1586796	1587395				1586796	1587395	DS0823_v1_1441		Ribosome association toxin RatA
1586883	1587395	D083_RS06820		SRPBCC family protein	1586883	1587395
1587479	1588012	D083_RS06825	cybB	cytochrome b561	1587479	1588012	DS0823_v1_1442	cybB	cytochrome b561
1588420	1589049	D083_RS06830		LysE family translocator	1588420	1589049	DS0823_v1_1443		Threonine efflux protein
1589157	1589810	D083_RS06835		hypothetical protein	1589157	1589810	DS0823_v1_1444		conserved protein of unknown function
1590158	1590931	D083_RS06840		(S)-acetoin forming diacetyl reductase	1590158	1590931	DS0823_v1_1445	budC	Diacetyl reductase [(S)-acetoin forming]
1591392	1592939				1591392	1592939	DS0823_v1_1446	katB	Catalase
1591464	1592939	D083_RS06845	katB	catalase KatB	1591464	1592939
1592999	1593592	D083_RS06850		ankyrin repeat domain-containing protein	1592999	1593592	DS0823_v1_1447		ANK_REP_REGION domain-containing protein
1594201	1594419				1594201	1594419	DS0823_v1_1448		protein of unknown function
1594601	1594948	D083_RS06855		hypothetical protein	1594601	1594948	DS0823_v1_1449		Phage protein
1594960	1595250				1594960	1595250	DS0823_v1_1450		protein of unknown function
1595545	1596501	D083_RS06860		MULTISPECIES: ABC transporter substrate-binding protein	1595545	1596501	DS0823_v1_1451	ytfQ	galactofuranose ABC transporter periplasmic binding protein
1596585	1598087	D083_RS06865		sugar ABC transporter ATP-binding protein	1596585	1598087	DS0823_v1_1452	ytfR	galactofuranose ABC transporter putative ATP binding subunit
1598101	1599138	D083_RS06870		ABC transporter permease	1598101	1599138	DS0823_v1_1453	ytfT	galactofuranose ABC transporter putative membrane subunit YtfT
1599125	1600117	D083_RS06875	yjfF	sugar ABC transporter permease YjfF	1599125	1600117	DS0823_v1_1454	yjfF	galactofuranose ABC transporter putative membrane subunit YjtF
1600397	1601818	D083_RS06880		phosphatidylserine decarboxylase family protein	1600397	1601818	DS0823_v1_1455		PSDC domain-containing protein
1601915	1602154	D083_RS22030		C69 family dipeptidase	1601915	1602154	DS0823_v1_1456		conserved protein of unknown function
1602133	1602447				1602133	1602447	DS0823_v1_1457		protein of unknown function
1602509	1603888				1602509	1603888	DS0823_v1_1458	eutE	putative aldehyde dehydrogenase, ethanolamine utilization protein
1602542	1603888	D083_RS06890		aldehyde dehydrogenase EutE	1602542	1603888
1604108	1605151	D083_RS06895	eutR	HTH-type transcriptional regulator EutR	1604108	1605151	DS0823_v1_1459	eutR	putative AraC-type transcriptional regulator EutR
1605238	1605684	D083_RS06900		hypothetical protein	1605238	1605684	DS0823_v1_1460		conserved exported protein of unknown function
1605977	1606954	D083_RS06905	yjiA	GTPase	1605977	1606954	DS0823_v1_1461	yjiA	P-loop guanosine triphosphatase
1606990	1607193	D083_RS06910		MULTISPECIES: YbdD/YjiX family protein	1606990	1607193	DS0823_v1_1462		conserved protein of unknown function
1607293	1609440	D083_RS06915		carbon starvation protein A	1607293	1609440	DS0823_v1_1463	btsT	pyruvate:H(+) symporter
1609750	1610475	D083_RS06920	btsR	two-component system response regulator BtsR	1609750	1610475	DS0823_v1_1464	btsR	DNA-binding transcriptional activator BtsR
1610469	1612160	D083_RS06925		sensor histidine kinase	1610469	1612160	DS0823_v1_1465	btsS	high-affinity pyruvate receptor
1612416	1613189	D083_RS06930		GntR family transcriptional regulator	1612416	1613189	DS0823_v1_1466		Putative transcriptional regulatory protein
1613267	1614547	D083_RS06935		M20/M25/M40 family metallo-hydrolase	1613267	1614547	DS0823_v1_1467		Acetylornithine deacetylase
1614598	1616196	D083_RS06940		ABC transporter substrate-binding protein	1614598	1616196	DS0823_v1_1468		Dipeptide-binding ABC transporter, periplasmic substrate-binding component
1616211	1617158	D083_RS06945		ABC transporter permease	1616211	1617158	DS0823_v1_1469		Dipeptide transport system permease protein DppB
1617151	1617978	D083_RS06950		ABC transporter permease	1617151	1617978	DS0823_v1_1470	ddpC	putative D,D-dipeptide ABC transporter membrane subunit DdpC
1617978	1619657	D083_RS06955		ABC transporter ATP-binding protein	1617978	1619657	DS0823_v1_1471	gsiA	glutathione ABC transporter ATP binding subunit GsiA
1619665	1620894	D083_RS06960		M20/M25/M40 family metallo-hydrolase	1619665	1620894	DS0823_v1_1472		Acetylornithine deacetylase
1621068	1621376	D083_RS06965		MULTISPECIES: YciI family protein	1621068	1621376	DS0823_v1_1473		YCII domain-containing protein
1621400	1622023	D083_RS06970		NAD(P)H-dependent oxidoreductase	1621400	1622023	DS0823_v1_1474	azoR	FMN-dependent NADH-azoreductase
1622060	1622833	D083_RS06975		alpha/beta hydrolase	1622060	1622833	DS0823_v1_1475		Putative signal peptide protein
1622060	1623004	D083_RS06975		alpha/beta hydrolase	1622060	1623004	DS0823_v1_1475		Putative signal peptide protein
1623003	1624034	D083_RS06980		helix-turn-helix domain-containing protein	1623003	1624034	DS0823_v1_1476		Transcriptional regulator, AraC family
1624095	1624619	D083_RS06985		NAD(P)H-dependent oxidoreductase	1624095	1624619	DS0823_v1_1477		NAD(P)H oxidoreductase YRKL / Flavodoxin 2
1624677	1624976	D083_RS06990		DUF1330 domain-containing protein	1624677	1624976	DS0823_v1_1478		conserved protein of unknown function
1625124	1626119				1625124	1626119	DS0823_v1_1479		Transcriptional regulator, MerR family
1625166	1626119	D083_RS06995		LysR family transcriptional regulator	1625166	1626119
1626210	1626431	D083_RS07000		acyl carrier protein	1626210	1626431	DS0823_v1_1480		D-alanine carrier protein DltC
1626450	1627883	D083_RS07005		AMP-binding protein	1626450	1627883	DS0823_v1_1481		D-alanine--poly(phosphoribitol) ligase subunit 1
1627880	1628998	D083_RS07010		DltB protein for D-alanine esterification of lipoteichoic acid and wall teichoic acid	1627880	1628998	DS0823_v1_1482		D-alanyl transfer protein DltB
1629128	1630267	D083_RS07015		Poly(Glycerophosphate chain) D-alanine transfer protein DltD	1629128	1630267	DS0823_v1_1483		Poly(glycerophosphate chain) D-alanine transfer protein DltD
1630717	1630863				1630717	1630863	DS0823_v1_1484		protein of unknown function
1631298	1631525	D083_RS07030		DUF2158 domain-containing protein	1631298	1631525
1631570	1631809				1631570	1631809	DS0823_v1_1485		conserved protein of unknown function
1631573	1631809	D083_RS07035		hypothetical protein	1631573	1631809
1631787	1632107				1631787	1632107	DS0823_v1_1486		protein of unknown function
1631916	1632497	D083_RS07040		hypothetical protein	1631916	1632497
1632649	1632933				1632649	1632933	DS0823_v1_1487		protein of unknown function
1632990	1633160				1632990	1633160	DS0823_v1_1488		protein of unknown function
1633331	1634584	D083_RS07050	proA	glutamate-5-semialdehyde dehydrogenase	1633331	1634584	DS0823_v1_1489	proA	glutamate-5-semialdehyde dehydrogenase
1634595	1635698	D083_RS07055	proB	glutamate 5-kinase	1634595	1635698	DS0823_v1_1490	proB	glutamate 5-kinase
1635825	1636184	D083_RS07060	crl	sigma factor-binding protein Crl	1635825	1636184	DS0823_v1_1491	crl	Sigma factor-binding protein Crl
1636342	1637610	D083_RS07065		diguanylate cyclase	1636342	1637610	DS0823_v1_1492	dgcN	diguanylate cyclase DgcN
1637615	1638151	D083_RS07070		YfiR family protein	1637615	1638151	DS0823_v1_1493	yfiR	Protein YfiR
1638253	1639503	D083_RS07075	frsA	esterase FrsA	1638253	1639503	DS0823_v1_1494	frsA	fermentation-respiration switch protein
1639659	1640117	D083_RS07080	gpt	MULTISPECIES: xanthine phosphoribosyltransferase	1639659	1640117	DS0823_v1_1495	gpt	xanthine-guanine phsophoribosyltransferase
1640382	1640582	D083_RS07085		hypothetical protein	1640382	1640582	DS0823_v1_1496		conserved protein of unknown function
1640671	1640781				1640671	1640781	DS0823_v1_1497		protein of unknown function
1640822	1642282	D083_RS07090	pepD	beta-Ala-His dipeptidase	1640822	1642282	DS0823_v1_1498	pepD	peptidase D
1642348	1643406	D083_RS07095	dinB	DNA polymerase IV	1642348	1643406	DS0823_v1_1499	dinB	DNA polymerase IV
1643571	1643756				1643571	1643756	DS0823_v1_1500		protein of unknown function
1643781	1644506	D083_RS07100	dpaA	peptidoglycan meso-diaminopimelic acid protein amidase	1643781	1644506	DS0823_v1_1501	yafK	L,D-transpeptidase domain-containing protein YafK
1644477	1645244	D083_RS07105		class II glutamine amidotransferase	1644477	1645244	DS0823_v1_1502	yafJ	putative amidotransferase
1645307	1645888	D083_RS07110	lpcA	MULTISPECIES: D-sedoheptulose 7-phosphate isomerase	1645307	1645888	DS0823_v1_1503	lpcA	D-sedoheptulose 7-phosphate isomerase
1646270	1648714	D083_RS07115	fadE	acyl-CoA dehydrogenase FadE	1646270	1648714	DS0823_v1_1504	fadE	acyl-CoA dehydrogenase
1648776	1649978	D083_RS07120	mtnK	S-methyl-5-thioribose kinase	1648776	1649978	DS0823_v1_1505	mtnK	Methylthioribose kinase
1649956	1650225				1649956	1650225	DS0823_v1_1506		protein of unknown function
1650403	1651434	D083_RS07130	mtnA	S-methyl-5-thioribose-1-phosphate isomerase	1650403	1651434	DS0823_v1_1507	mtnA	Methylthioribose-1-phosphate isomerase
1651498	1652040	D083_RS07135		acireductone dioxygenase	1651498	1652040	DS0823_v1_1508	mtnD	Acireductone dioxygenase 2
1652054	1652746	D083_RS07140	mtnC	acireductone synthase	1652054	1652746	DS0823_v1_1509	mtnC	Enolase-phosphatase E1
1652743	1653357	D083_RS07145		methylthioribulose 1-phosphate dehydratase	1652743	1653357	DS0823_v1_1510	mtnB	Methylthioribulose-1-phosphate dehydratase
1653548	1654705	D083_RS07150		pyridoxal phosphate-dependent aminotransferase	1653548	1654705	DS0823_v1_1511	ybdL	methionine-oxo-acid transaminase, PLP-dependent
1654693	1655463	D083_RS07155		amidohydrolase	1654693	1655463	DS0823_v1_1512	yafV	2-oxoglutaramate amidase
1655564	1656853	D083_RS07160	hpxK	allantoate amidohydrolase	1655564	1656853	DS0823_v1_1513	amaB	N-carbamoyl-L-amino acid hydrolase
1656850	1658094	D083_RS07165		alanine--glyoxylate aminotransferase family protein	1656850	1658094	DS0823_v1_1514	pucG	(S)-ureidoglycine--glyoxylate transaminase
1658157	1658888	D083_RS07170		amino acid ABC transporter ATP-binding protein	1658157	1658888	DS0823_v1_1515	hisP	lysine/arginine/ornithine ABC transporter/histidine ABC transporter, ATP binding subunit
1658869	1659522	D083_RS07175		amino acid ABC transporter permease	1658869	1659522	DS0823_v1_1516		Amino acid ABC transporter, permease protein
1658869	1659525	D083_RS07175		amino acid ABC transporter permease	1658869	1659525	DS0823_v1_1516		Amino acid ABC transporter, permease protein
1659525	1660190	D083_RS07180		amino acid ABC transporter permease	1659525	1660190	DS0823_v1_1517		Amino acid ABC transporter, permease protein
1660200	1660991	D083_RS07185		transporter substrate-binding domain-containing protein	1660200	1660991	DS0823_v1_1518		ABC-type amino acid transport/signal transduction system, periplasmic component/domain
1661267	1662106	D083_RS07190		MurR/RpiR family transcriptional regulator	1661267	1662106	DS0823_v1_1519		RpiR-family transcriptional regulatory protein
1662281	1663870	D083_RS07195		gamma-glutamyltransferase family protein	1662281	1663870	DS0823_v1_1520	hpxW	Oxamate amidohydrolase proenzyme
1663915	1664112	D083_RS07200	hpxX	oxalurate catabolism protein HpxX	1663915	1664112	DS0823_v1_1521		conserved protein of unknown function
1664109	1665521	D083_RS07205		AtzE family amidohydrolase	1664109	1665521	DS0823_v1_1522	atzE	1-carboxybiuret hydrolase subunit AtzE
1665518	1665898	D083_RS07210	hpxZ	oxalurate catabolism protein HpxZ	1665518	1665898	DS0823_v1_1523		conserved protein of unknown function
1665950	1666447	D083_RS07215		helix-turn-helix domain-containing protein	1665950	1666447	DS0823_v1_1524		Putative transcriptional regulator
1666444	1667790	D083_RS07220		HipA domain-containing protein	1666444	1667790	DS0823_v1_1525		HipA_C domain-containing protein
1668063	1669010	D083_RS07225	puuE	allantoinase PuuE	1668063	1669010	DS0823_v1_1526		NodB homology domain-containing protein
1669054	1669791	D083_RS07230	hpxA	allantoin racemase	1669054	1669791	DS0823_v1_1527	hyuA	Hydantoin racemase
1669788	1670531	D083_RS07235		GntR family transcriptional regulator	1669788	1670531	DS0823_v1_1528		Transcriptional regulator, GntR family
1670684	1672168	D083_RS07240		NCS1 family nucleobase:cation symporter-1	1670684	1672168	DS0823_v1_1529		Cytosine/purine/uracil/thiamine/allantoin permease family protein
1672842	1674044	D083_RS07245	proV	glycine betaine/L-proline ABC transporter ATP-binding protein ProV	1672842	1674044	DS0823_v1_1530	proV	glycine betaine ABC transporter ATP binding subunit ProV
1674037	1675251	D083_RS07250	proW	glycine betaine/L-proline ABC transporter permease ProW	1674037	1675251	DS0823_v1_1531	proW	glycine betaine ABC transporter membrane subunit ProW
1675370	1676368	D083_RS07255	proX	glycine betaine/L-proline ABC transporter substrate-binding protein ProX	1675370	1676368	DS0823_v1_1532	proX	glycine betaine ABC transporter periplasmic binding protein ProX
1676685	1677890	D083_RS07260		MFS transporter	1676685	1677890	DS0823_v1_1533	ygaY	Uncharacterized transporter YgaY
1677887	1678750				1677887	1678750	DS0823_v1_1534	ygaZ	L-valine exporter subunit YgaZ
1677947	1678750	D083_RS07265		AzlC family ABC transporter permease	1677947	1678750
1678747	1679088	D083_RS07270	ygaH	L-valine transporter subunit YgaH	1678747	1679088	DS0823_v1_1535	ygaH	L-valine exporter subunit YgaH
1679263	1679775	D083_RS07275	mprA	transcriptional repressor MprA	1679263	1679775	DS0823_v1_1536	mprA	DNA-binding transcriptional repressor MprA
1679949	1681124	D083_RS07280	emrA	multidrug efflux MFS transporter periplasmic adaptor subunit EmrA	1679949	1681124	DS0823_v1_1537	emrA	multidrug efflux pump membrane fusion protein EmrA
1681142	1682674	D083_RS07285	emrB	multidrug efflux MFS transporter permease subunit EmrB	1681142	1682674	DS0823_v1_1538	emrB	multidrug efflux pump membrane subunit EmrB
1682760	1683944	D083_RS07290		tRNA/rRNA methyltransferase	1682760	1683944	DS0823_v1_1539	yfiF	putative methyltransferase
1684082	1684213				1684082	1684213	DS0823_v1_1540		conserved protein of unknown function
1684187	1684612	D083_RS07295	trxC	thioredoxin TrxC	1684187	1684612	DS0823_v1_1541	trxC	reduced thioredoxin 2
1684700	1685416	D083_RS07300		DTW domain-containing protein	1684700	1685416	DS0823_v1_1542	tapT	tRNA-uridine aminocarboxypropyltransferase
1685450	1688116	D083_RS07305		bifunctional acetate--CoA ligase family protein/GNAT family N-acetyltransferase	1685450	1688116	DS0823_v1_1543	patZ	peptidyl-lysine acetyltransferase
1688271	1689626	D083_RS07310	pssA	CDP-diacylglycerol--serine O-phosphatidyltransferase	1688271	1689626	DS0823_v1_1544	pssA	phosphatidylserine synthase
1689740	1690066				1689740	1690066	DS0823_v1_1545	yfiM	protein YfiM
1689743	1690066	D083_RS07315		YfiM family lipoprotein	1689743	1690066
1690063	1691361	D083_RS07320		MFS transporter	1690063	1691361	DS0823_v1_1546	kgtP	alpha-ketoglutarate:H(+) symporter
1691485	1691610				1691485	1691610	DS0823_v1_1547		conserved protein of unknown function
1697582	1698148	D083_RS07365	gmhB	D-glycero-beta-D-manno-heptose 1,7-bisphosphate 7-phosphatase	1697582	1698148	DS0823_v1_1550	gmhB	D-glycero-beta-D-manno-heptose-1,7-bisphosphate 7-phosphatase
1698330	1699361	D083_RS07370	metN	methionine ABC transporter ATP-binding protein MetN	1698330	1699361	DS0823_v1_1551	metN	L-methionine/D-methionine ABC transporter ATP binding subunit
1699354	1700007	D083_RS07375		methionine ABC transporter permease MetI	1699354	1700007	DS0823_v1_1552	metI	L-methionine/D-methionine ABC transporter membrane subunit
[truncated: 3,250 more rows]

## Sheet: Genes without TA
Sheet 3 : List of D. solani RNS 08.23.3.1A genes without any TA site
[truncated: 23 more rows]
