# Supplementary material for: Dissimilar gene repertoires of Dickeya solani involved in the colonization of lesions and roots of Solanum tuberosum
Source: Front Plant Sci. 2023 May 8;14:1154110. doi: 10.3389/fpls.2023.1154110 (PMC10202176; doi:10.3389/fpls.2023.1154110)
Supplement: Supplementary file 3 [file Table_2.xlsx]

## Sheet: Summary
Dissimilar gene repertoires of Dickeya solani involved in colonization of lesions and roots of Solanum tuberosum
Kévin Robic, Euphrasie Munier, Géraldine Effantin, Joy Lachat, Delphine Naquin, Erwan Gueguen, Denis Faure
S2 Table. Tn-seq analyses of the D. solani Tn-mutant library
Sheet 1 : EL-ARTIST analysis of the Tn-mutant library of D. solani in TY culture condition
Sheet 2 : EL-ARTIST analysis of the Tn-mutant library of D. solani in M9-sucrose culture condition
Sheet 3 : Con-ARTIST analysis of the Tn-mutant library in M9-pectin vs M9-sucrose culture condition
Sheet 4 : Con-ARTIST analysis of the Tn-mutant library in M9-galacturonate vs M9-sucrose culture condition
Sheet 5 : Con-ARTIST analysis of the Tn-mutant library in M9-glucuronate vs M9-sucrose culture condition
Sheet 6 : Con-ARTIST analysis of the Tn-mutant library in M9-galactarate vs M9-sucrose culture condition
Sheet 7 : Con-ARTIST analysis of the Tn-mutant library in macerated stems vs TY culture condition
Sheet 8 : Con-ARTIST analysis of the Tn-mutant library in roots vs TY culture condition
Sheet 9 : Con-ARTIST analysis of the Tn-mutant library in macerated tubers vs TY culture condition
Sheet 10 : COG analyses for all the Tn-seq lists of fitness genes

## Sheet: EL-Artist in TY
Sheet 1 : EL-ARTIST analysis of the Tn-mutant library of D. solani in TY culture condition
Locus	Score El-ARTIST	Start	End	Name	Product
DS0823_v1_0001	1	70	300		Methyl-accepting chemotaxis protein I (Serine chemoreceptor protein)
DS0823_v1_0002	1	320	394		protein of unknown function
DS0823_v1_0003	1	669	2354	tar	methyl-accepting chemotaxis protein Tar
DS0823_v1_0004	2	2555	3241	folE	GTP cyclohydrolase 1
DS0823_v1_0005	1	3390	4538		Putative inner membrane protein
DS0823_v1_0006	1	4539	5294	sanA	Protein SanA
DS0823_v1_0007	1	5326	5508		protein of unknown function
DS0823_v1_0008	1	5465	6868	rimO	ribosomal protein S12 methylthiotransferase RimO
DS0823_v1_0009	1	7124	8248	yliI	aldose sugar dehydrogenase YliI
DS0823_v1_0010	1	8296	8913	gstB	glutathione S-transferase GstB
DS0823_v1_0011	1	9187	10068		Methionine ABC transporter substrate-binding protein
DS0823_v1_0012	1	10216	11232	metN	L-methionine/D-methionine ABC transporter ATP binding subunit
DS0823_v1_0013	1	11225	11887	metI	L-methionine/D-methionine ABC transporter membrane subunit
DS0823_v1_0014	1	11964	12782	phaG	(R)-3-hydroxydecanoyl-ACP:CoA transacylase
DS0823_v1_0015	1	13303	14511	dacC	D-alanyl-D-alanine carboxypeptidase DacC
DS0823_v1_0016	1	14563	15333	deoR	DNA-binding transcriptional repressor DeoR
DS0823_v1_0017	1	15811	17499	ybjL	putative transport protein YbjL
DS0823_v1_0018	1	17845	18219	ybjM	putative inner membrane protein
DS0823_v1_0019	1	18430	18687	grxA	reduced glutaredoxin 1
DS0823_v1_0020	1	19062	19784	nfsA	NADPH-dependent nitroreductase NfsA
DS0823_v1_0021	1	19797	20699	rimK	ribosomal protein S6 modification protein
DS0823_v1_0022	1	20820	21320	ybjN	protein YbjN
DS0823_v1_0023	1	21706	22815	potF	putrescine ABC transporter periplasmic binding protein
DS0823_v1_0024	1	22933	24066	potG	putrescine ABC transporter ATP binding subunit
DS0823_v1_0025	1	24081	25040	potH	putrescine ABC transporter membrane subunit PotH
DS0823_v1_0026	1	25037	25882	potI	putrescine ABC transporter membrane subunit PotI
DS0823_v1_0027	1	26005	26442	ybjO	putative inner membrane protein
DS0823_v1_0028	1	26568	27698	rlmC	23S rRNA m(5)U747 methyltransferase
DS0823_v1_0029	1	27727	28920		Permease of the major facilitator superfamily
DS0823_v1_0030	1	29092	29841	artJ	L-arginine ABC transporter periplasmic binding protein
DS0823_v1_0031	1	30116	30787	artM	L-arginine ABC transporter membrane subunit ArtM
DS0823_v1_0032	1	30787	31467	artQ	L-arginine ABC transporter membrane subunit ArtQ
DS0823_v1_0033	1	31519	32250	artI	putative ABC transporter periplasmic binding protein ArtI
DS0823_v1_0034	1	32268	33017	artP	L-arginine ABC transporter ATP binding subunit
DS0823_v1_0035	1	33351	33677	ybjQ	putative heavy metal binding protein YbjQ
DS0823_v1_0036	1	33674	34552	amiD	N-acetylmuramoyl-L-alanine amidase D
DS0823_v1_0037	1	34589	36055	ybjT	putative NAD(P)-dependent oxidoreductase YbjT
DS0823_v1_0038	1	36260	37267	hcr	NADH oxidoreductase
DS0823_v1_0039	1	37328	38980	hcp	protein S-nitrosylase
DS0823_v1_0040	1	39232	40893		Putative ATP-dependent endonuclease of the OLD family, YbjD subgroup
DS0823_v1_0041	1	41046	41267	cspD	DNA replication inhibitor
DS0823_v1_0042	1	41592	41912	clpS	specificity factor for ClpA-ClpP chaperone-protease complex
DS0823_v1_0043	1	41941	44217	clpA	ATP-dependent Clp protease ATP-binding subunit ClpA
DS0823_v1_0044	2	44454	44672	infA	translation initiation factor IF-1
DS0823_v1_0045	1	44764	45492	aat	leucyl/phenylalanyl-tRNA--protein transferase
DS0823_v1_0046	1	45505	47244	cydC	glutathione/L-cysteine ABC exporter subunit CydC
DS0823_v1_0047	1	47246	49012	cydD	glutathione/L-cysteine ABC exporter subunit CydD
DS0823_v1_0048	1	49012	49104		protein of unknown function
DS0823_v1_0049	2	49239	50195	trxB	thioredoxin reductase
DS0823_v1_0050	1	50699	51193	lrp	DNA-binding transcriptional dual regulator Lrp
DS0823_v1_0051	2	51311	54838	ftsK	cell division DNA translocase FtsK
DS0823_v1_0052	2	55030	55650	lolA	outer membrane lipoprotein carrier protein
DS0823_v1_0053	1	55658	57001	rarA	recombination factor
DS0823_v1_0054	2	57108	58403	serS	serine--tRNA ligase
DS0823_v1_0055	1	58590	58763		protein of unknown function
DS0823_v1_0056	1	58696	59310	dmsD	Tat proofreading chaperone DmsD
DS0823_v1_0057	1	59507	60112		Glutathione S-transferase
DS0823_v1_0058	1	60217	60861		Thioredoxin-like protein
DS0823_v1_0059	1	61150	62025		Metallo-beta-lactamase superfamily protein
DS0823_v1_0060	1	62128	63036		LysR-family transcriptional regulator
DS0823_v1_0061	1	63167	64315	ycaD	putative transporter YcaD
DS0823_v1_0062	1	64341	65270		LysR family transcriptional regulator
DS0823_v1_0063	1	65828	66568	pflA	pyruvate formate-lyase activating enzyme
DS0823_v1_0064	1	66875	69157	pflB	pyruvate formate-lyase
DS0823_v1_0065	1	69214	70071	focA	formate channel FocA
DS0823_v1_0066	1	70566	72329	ycaO	ribosomal protein S12 methylthiotransferase accessory factor YcaO
DS0823_v1_0067	2	72595	73680	serC	phosphoserine/phosphohydroxythreonine aminotransferase
DS0823_v1_0068	2	73762	75060	aroA	3-phosphoshikimate 1-carboxyvinyltransferase
DS0823_v1_0069	2	75289	75975	cmk	cytidylate kinase
DS0823_v1_0070	2	76041	77750	rpsA	30S ribosomal subunit protein S1
DS0823_v1_0071	1	77844	78128	ihfB	integration host factor subunit beta
DS0823_v1_0072	1	78565	80460		Amidohydro_3 domain-containing protein
DS0823_v1_0073	1	80318	80572		protein of unknown function
DS0823_v1_0074	1	80603	81259		conserved exported protein of unknown function
DS0823_v1_0075	1	81478	82092	hisI	putative bifunctional phosphoribosyl-AMP cyclohydrolase/phosphoribosyl-ATP pyrophosphatase
DS0823_v1_0076	1	82086	82862	hisF	imidazole glycerol phosphate synthase subunit HisF
DS0823_v1_0077	1	82844	83581	hisA	1-(5-phosphoribosyl)-5-[(5- phosphoribosylamino)methylideneamino]imidazole-4- carboxamide isomerase
DS0823_v1_0078	1	83588	84178	hisH	imidazole glycerol phosphate synthase subunit HisH
DS0823_v1_0079	1	84178	85245	hisB	imidazoleglycerol-phosphate dehydratase/histidinol-phosphatase
DS0823_v1_0080	1	85260	86330	hisC	histidinol-phosphate aminotransferase
DS0823_v1_0081	1	86327	87637	hisD	histidinal/histidinol dehydrogenase
DS0823_v1_0082	1	87642	88541	hisG	ATP phosphoribosyltransferase
DS0823_v1_0083	1	88966	89787	yeeZ	putative epimerase YeeZ
DS0823_v1_0084	1	89935	91899		Methyl-accepting chemotaxis protein IV (Dipeptide chemoreceptor protein)
DS0823_v1_0085	1	92288	93013	citB	Transcriptional regulatory protein CitB
DS0823_v1_0086	1	93038	94633	citA	Sensor histidine kinase CitA
DS0823_v1_0087	1	95061	96428	cimH	Citrate/malate transporter
DS0823_v1_0088	1	96493	97377		Fumarylacetoacetate hydrolase family protein
DS0823_v1_0089	1	97453	98496	citC	citrate lyase synthetase
DS0823_v1_0090	1	98529	98819	citD	citrate lyase acyl carrier protein
DS0823_v1_0091	1	98819	99709	citE	citrate lyase beta subunit
DS0823_v1_0092	1	99799	101328	citF	citrate lyase alpha subunit
DS0823_v1_0093	1	101325	101867	citX	apo-citrate lyase phosphoribosyl-dephospho-CoA transferase
DS0823_v1_0094	1	101845	102753	citG	triphosphoribosyl-dephospho-CoA synthase
DS0823_v1_0095	1	102895	103731	ycgR	Flagellar brake protein YcgR
DS0823_v1_0096	1	103737	103925		conserved protein of unknown function
DS0823_v1_0097	1	104229	105596	plaP	putrescine:H(+) symporter PlaP
DS0823_v1_0098	1	105736	107166	sbcB	exodeoxyribonuclease I
DS0823_v1_0099	1	107459	107641		protein of unknown function
DS0823_v1_0100	1	107663	108001		conserved protein of unknown function
DS0823_v1_0101	1	108074	108439		conserved protein of unknown function
DS0823_v1_0102	1	108312	108494		protein of unknown function
DS0823_v1_0103	1	108685	111009	ycaI	conserved inner membrane protein YcaI
DS0823_v1_0104	2	111048	112796	msbA	ATP-binding lipopolysaccharide transport protein
DS0823_v1_0105	2	112793	113806	lpxK	tetraacyldisaccharide 4'-kinase
DS0823_v1_0106	2	113845	114027		conserved protein of unknown function
DS0823_v1_0107	2	114024	114776	kdsB	3-deoxy-manno-octulosonate cytidylyltransferase
DS0823_v1_0108	1	115061	116380		Pectate lyase L
DS0823_v1_0109	1	116733	117629	ycbJ	putative phosphotransferase YcbJ
DS0823_v1_0110	1	117670	118449	elyC	envelope biogenesis factor
DS0823_v1_0111	2	118601	119440	cmoM	tRNA cmo(5)U34 methyltransferase
DS0823_v1_0112	2	119437	120759	mukF	chromosome partitioning protein MukF
DS0823_v1_0113	2	120740	121468	mukE	chromosome partitioning protein MukE
DS0823_v1_0114	2	121465	125901	mukB	chromosome partitioning protein MukB
DS0823_v1_0115	1	126218	127663		conserved protein of unknown function
DS0823_v1_0116	1	127767	129077		Oxidoreductase-related protein
DS0823_v1_0117	1	129179	130213		Cyanophycin synthase
DS0823_v1_0118	1	130574	132190	cueO	cuprous oxidase/multicopper oxidase with role in copper homeostasis
DS0823_v1_0119	1	132229	132633		Transcriptional regulator, HxlR family
DS0823_v1_0120	1	132734	133846		FMN oxidoreductase
DS0823_v1_0121	1	133979	134467		Putative MutT family protein
DS0823_v1_0122	1	134502	134618		protein of unknown function
DS0823_v1_0123	1	134682	135320		putative Ribonuclease T2 family protein
DS0823_v1_0124	1	135959	136567	nudK	GDP-mannose hydrolase
DS0823_v1_0125	1	136748	137503		HTH deoR-type domain-containing protein
DS0823_v1_0126	1	137611	138579		Transcriptional regulator in custer with plant-induced nitrilase
DS0823_v1_0127	1	138654	139580		Plant-induced nitrilase , hydrolyses beta-cyano-L-alanine
DS0823_v1_0128	1	139737	140120		conserved protein of unknown function
DS0823_v1_0129	1	140430	140939		PDDEXK_5 domain-containing protein
DS0823_v1_0130	1	140972	141706		transposase
DS0823_v1_0131	1	142795	143532	ycdX	zinc-binding phosphatase
DS0823_v1_0132	1	143579	144157	ycdY	chaperone protein YcdY
DS0823_v1_0133	1	144189	144752	yceB	putative lipid-binding lipoprotein YceB
DS0823_v1_0134	1	144891	145538	grxB	reduced glutaredoxin 2
DS0823_v1_0135	1	145754	146959	mdtH	multidrug efflux pump MdtH
DS0823_v1_0136	1	146856	147029		protein of unknown function
DS0823_v1_0137	1	147157	147855	rimJ	ribosomal-protein-S5-alanine N-acetyltransferase
DS0823_v1_0138	1	147881	148525		conserved protein of unknown function
DS0823_v1_0139	1	148562	149485	yceM	putative oxidoreductase YceM
DS0823_v1_0140	2	149710	151245	murJ	putative lipid II flippase MurJ
DS0823_v1_0141	2	151366	153096	argS	arginine--tRNA ligase
DS0823_v1_0142	1	153323	153511		protein of unknown function
DS0823_v1_0143	1	153798	154370	yecM	putative metal-binding enzyme YecM
DS0823_v1_0144	1	154574	155338	cutC	protein CutC
DS0823_v1_0145	1	155653	155910		conserved protein of unknown function
DS0823_v1_0146	1	155996	156967	cmoB	tRNA U34 carboxymethyltransferase
DS0823_v1_0147	1	156964	157707	cmoA	carboxy-S-adenosyl-L-methionine synthase
DS0823_v1_0148	1	157830	158225	yecN	putative inner membrane protein
DS0823_v1_0149	1	158406	159305	yecE	DUF72 domain-containing protein YecE
DS0823_v1_0150	3	159318	159557		conserved protein of unknown function
DS0823_v1_0151	2	159547	161337	aspS	aspartate--tRNA ligase
DS0823_v1_0152	1	161339	161782	nudB	dihydroneopterin triphosphate diphosphatase
DS0823_v1_0153	1	161806	162549	yebC	putative transcriptional regulator YebC
DS0823_v1_0154	1	162590	163111	ruvC	crossover junction endodeoxyribonuclease RuvC
DS0823_v1_0155	1	163412	164443	hoxN	High-affinity nickel transport protein
DS0823_v1_0156	1	164651	165268	ruvA	Holliday junction branch migration complex subunit RuvA
DS0823_v1_0157	1	165276	166280	ruvB	Holliday junction branch migration complex subunit RuvB
DS0823_v1_0158	1	166453	167238	znuB	Zn(2(+)) ABC transporter membrane subunit
DS0823_v1_0159	1	167235	167993	znuC	Zn(2(+)) ABC transporter ATP binding subunit
DS0823_v1_0160	1	168069	169091	znuA	Zn(2(+)) ABC transporter periplasmic binding protein
DS0823_v1_0161	1	169107	170519	mepM	peptidoglycan DD-endopeptidase MepM
DS0823_v1_0162	1	170668	171654	lpxM	myristoyl-acyl carrier protein-dependent acyltransferase
DS0823_v1_0163	1	172083	172514		conserved exported protein of unknown function
DS0823_v1_0164	1	172677	173081		conserved exported protein of unknown function
DS0823_v1_0165	1	173224	174666	pykA	pyruvate kinase II
DS0823_v1_0166	1	174821	175720	yebK	DNA-binding transcriptional repressor YebK
DS0823_v1_0167	1	176086	177561	zwf	NADP(+)-dependent glucose-6-phosphate dehydrogenase
DS0823_v1_0168	1	177714	178355	eda	KHG/KDPG aldolase
DS0823_v1_0169	1	178550	179728	purT	phosphoribosylglycinamide formyltransferase 2
DS0823_v1_0170	1	180028	182079	ptrB	oligopeptidase B
DS0823_v1_0171	1	182594	182824	holE	DNA polymerase III subunit theta
DS0823_v1_0172	1	182986	183366	yobA	CopC domain-containing protein
DS0823_v1_0173	1	183370	184248		Copper resistance protein D
DS0823_v1_0174	1	184298	184414		conserved protein of unknown function
DS0823_v1_0175	1	184536	185045	ftnA	ferritin iron storage protein
DS0823_v1_0176	1	185048	185215		protein of unknown function
DS0823_v1_0177	1	185553	186242		Endonuclease G, mitochondrial
DS0823_v1_0178	1	186536	187678		Response regulator
DS0823_v1_0179	1	187671	188768		Response regulator
DS0823_v1_0180	1	188759	189874		Histidine kinase
DS0823_v1_0181	1	189867	190991		GfdT protein
DS0823_v1_0182	1	190767	191012		protein of unknown function
DS0823_v1_0183	1	190975	191157		protein of unknown function
DS0823_v1_0184	1	191355	191558		protein of unknown function
DS0823_v1_0185	1	191875	192033		conserved protein of unknown function
DS0823_v1_0186	1	192059	192397		Putative membrane protein YebY
DS0823_v1_0187	1	192799	192891		protein of unknown function
DS0823_v1_0188	1	192916	193359		conserved exported protein of unknown function
DS0823_v1_0189	1	193711	193959		Transglycosylase associated protein
DS0823_v1_0190	1	194076	195818		Dipeptide transport system permease protein DppC
DS0823_v1_0191	1	195815	197329		Oligopeptide ABC transporter, periplasmic oligopeptide-binding protein OppA
DS0823_v1_0192	1	197356	198171		ABC transporter, nucleotide binding/ATPase protein
DS0823_v1_0193	1	198176	198979	nikD	Ni(2(+)) ABC transporter ATP binding subunit NikD
DS0823_v1_0194	1	199207	200481		conserved protein of unknown function
DS0823_v1_0195	1	200518	202452	yeaG	protein kinase YeaG
DS0823_v1_0196	1	202903	203652	mipA	scaffolding protein that interacts with murein polymerase and murein hydrolase
DS0823_v1_0197	1	203768	204619	yeaE	methylglyoxal reductase YeaE
DS0823_v1_0198	1	204663	205535	yeaD	putative aldose 1-epimerase YeaD
DS0823_v1_0199	2	205811	206806	gapA	glyceraldehyde-3-phosphate dehydrogenase A
DS0823_v1_0200	1	207156	207572	msrB	methionine sulfoxide reductase B
DS0823_v1_0201	1	207638	207949		conserved protein of unknown function
DS0823_v1_0202	1	207995	208636	pncA	nicotinamidase
DS0823_v1_0203	1	208697	209716	ansA	L-asparaginase 1
DS0823_v1_0204	1	209835	211685	sppA	protease IV, a signal peptide peptidase
DS0823_v1_0205	1	211952	212503	ydjA	putative oxidoreductase
DS0823_v1_0206	1	212588	214513	topB	DNA topoisomerase III
DS0823_v1_0207	1	214519	214920		conserved exported protein of unknown function
DS0823_v1_0208	1	214959	215765	xthA	exodeoxyribonuclease III
DS0823_v1_0209	1	216111	216731	yicG	conserved inner membrane protein YicG
DS0823_v1_0210	1	217155	218006	purU	formyltetrahydrofolate deformylase
DS0823_v1_0211	1	218085	218552	ychJ	NTF2-like domain-containing protein YchJ
DS0823_v1_0212	1	218712	219620	rssA	putative patatin-like phospholipase RssA
DS0823_v1_0213	1	219680	220696	rssB	regulator of RpoS
DS0823_v1_0214	2	220897	221808	galU	UTP--glucose-1-phosphate uridylyltransferase
DS0823_v1_0215	2	221915	222322	hns	DNA-binding transcriptional dual regulator H-NS
DS0823_v1_0216	1	222708	223307	tdk	thymidine/deoxyuridine kinase
DS0823_v1_0217	1	223409	223831		protein of unknown function
DS0823_v1_0218	1	223906	226608	adhE	aldehyde-alcohol dehydrogenase
DS0823_v1_0219	1	227055	227801	ychE	putative inner membrane protein
DS0823_v1_0220	1	228176	228490		protein of unknown function
DS0823_v1_0221	1	228553	228720		protein of unknown function
DS0823_v1_0222	1	228680	230323	oppA	oligopeptide ABC transporter periplasmic binding protein
DS0823_v1_0223	1	230412	231332	oppB	murein tripeptide ABC transporter/oligopeptide ABC transporter inner membrane subunit OppB
DS0823_v1_0224	1	231345	232253	oppC	murein tripeptide ABC transporter/oligopeptide ABC transporter inner membrane subunit OppC
DS0823_v1_0225	1	232270	233259	oppD	murein tripeptide ABC transporter/oligopeptide ABC transporter ATP binding subunit OppD
DS0823_v1_0226	1	233256	234260	oppF	murein tripeptide ABC transporter/oligopeptide ABC transporter ATP binding subunit OppF
DS0823_v1_0227	1	234368	234691		conserved protein of unknown function
DS0823_v1_0228	1	234746	236206	clsA	cardiolipin synthase A
DS0823_v1_0229	1	235956	236414		protein of unknown function
DS0823_v1_0230	1	236430	236561		protein of unknown function
DS0823_v1_0231	1	236696	238396		Methyl-accepting chemotaxis protein I (serine chemoreceptor protein)
DS0823_v1_0232	1	238526	238822	yciI	protein YciI
DS0823_v1_0233	1	239032	239772	tonB	Ton complex subunit TonB
DS0823_v1_0234	1	239868	240290	yciA	acyl-CoA thioesterase
DS0823_v1_0235	1	240342	240893	yciB	inner membrane protein
DS0823_v1_0236	1	241087	241839	yciC	putative inner membrane protein
DS0823_v1_0238	1	241958	242320	ykgJ	putative zinc- or iron-chelating domain-containing protein YkgJ
DS0823_v1_0239	1	242340	242543		conserved protein of unknown function
DS0823_v1_0240	1	242602	243234	ompW	outer membrane protein W
DS0823_v1_0241	1	243314	244039	kdgM	Oligogalacturonate-specific porin KdgM
DS0823_v1_0242	3	244261	244335		protein of unknown function
DS0823_v1_0243	1	244570	245379	trpA	tryptophan synthase subunit alpha
DS0823_v1_0244	1	245379	246569	trpB	tryptophan synthase subunit beta
DS0823_v1_0245	1	246587	247984	trpC	fused indole-3-glycerol phosphate synthase/phosphoribosylanthranilate isomerase
DS0823_v1_0246	1	247981	248979	trpD	fragment of anthranilate synthase subunit TrpD (part 2)
DS0823_v1_0247	1	248999	249577	trpD	fragment of anthranilate synthase subunit TrpD (part 1)
DS0823_v1_0248	1	249577	251163	trpE	anthranilate synthase subunit TrpE
DS0823_v1_0249	1	251512	252384	yciV	RNA/ssDNA 5'->3' exonuclease
DS0823_v1_0250	1	252476	253096	yciO	putative RNA-binding protein YciO
DS0823_v1_0251	1	253287	254186	rluB	23S rRNA pseudouridine(2605) synthase
DS0823_v1_0252	1	254244	254834	btuR	cobinamide/cobalamin adenosyltransferase
DS0823_v1_0253	1	254856	255617	yciK	putative oxidoreductase
DS0823_v1_0254	1	255886	256947	sohB	S49 peptidase family protein
DS0823_v1_0255	1	257461	257952		conserved protein of unknown function
DS0823_v1_0256	1	258236	258829		conserved exported protein of unknown function
DS0823_v1_0257	1	259268	259537	yciN	protein YciN
DS0823_v1_0258	3	259979	262582	topA	DNA topoisomerase 1
DS0823_v1_0259	1	262919	263893	cysB	DNA-binding transcriptional dual regulator CysB
DS0823_v1_0260	1	263989	264624	nth	endonuclease III
DS0823_v1_0261	1	264626	265318	rsxE	SoxR [2Fe-2S] reducing system protein RsxE
DS0823_v1_0262	1	265315	265947	rsxG	SoxR [2Fe-2S] reducing system protein RsxG
DS0823_v1_0263	1	265957	267009	rsxD	SoxR [2Fe-2S] reducing system protein RsxD
DS0823_v1_0264	1	267010	269037	rsxC	SoxR [2Fe-2S] reducing system protein RsxC
DS0823_v1_0265	1	269030	269620	rsxB	SoxR [2Fe-2S] reducing system protein RsxB
DS0823_v1_0266	1	269620	270201	rsxA	SoxR [2Fe-2S] reducing system protein RsxA
DS0823_v1_0267	1	270430	270645	cnu	H-NS- and StpA-binding protein
DS0823_v1_0268	1	271158	272669	araA	L-arabinose isomerase
DS0823_v1_0269	1	272724	274409	araB	ribulokinase
DS0823_v1_0270	1	274792	275775	araF	arabinose ABC transporter periplasmic binding protein
DS0823_v1_0271	1	275775	277388	araG	arabinose ABC transporter ATP binding subunit
DS0823_v1_0272	1	277407	278393	araH	arabinose ABC transporter membrane subunit
DS0823_v1_0273	1	278460	279410	araC	DNA-binding transcriptional dual regulator AraC
DS0823_v1_0274	1	279618	280667	ydgJ	putative oxidoreductase YdgJ
DS0823_v1_0275	1	280821	281822	yfeH	putative solute:Na(+) symporter
DS0823_v1_0276	1	281999	282457		CaMKII_AD domain-containing protein
DS0823_v1_0277	1	282564	283577	add	adenosine deaminase
DS0823_v1_0278	1	283942	285504		GTP-binding protein YdgA
DS0823_v1_0279	3	285562	286746	manA	mannose-6-phosphate isomerase
DS0823_v1_0280	1	286925	288322	fumC	fumarase C
DS0823_v1_0281	1	288326	289264	tus	DNA replication terminus site-binding protein
DS0823_v1_0282	1	289435	290712	ynfM	putative transporter YnfM
DS0823_v1_0283	1	290824	291738	ynfL	putative DNA-binding transcriptional regulator
DS0823_v1_0284	1	291855	293072	mlc	DNA-binding transcriptional repressor Mlc
DS0823_v1_0285	1	293277	293948	ynfK	putative dethiobiotin synthetase
DS0823_v1_0286	1	294159	294446		conserved exported protein of unknown function
DS0823_v1_0287	1	294525	294881		Putative secreted protein
DS0823_v1_0288	1	295156	295905	ydfG	3-hydroxy acid dehydrogenase
DS0823_v1_0289	1	296036	296239		protein of unknown function
DS0823_v1_0290	1	296242	297012		SAM-dependent methyltransferase YafE (UbiE paralog)
DS0823_v1_0291	1	297044	298270	gpgS	Glucosyl-3-phosphoglycerate synthase
DS0823_v1_0292	1	298288	299121		Mannosyl-3-phosphoglycerate phosphatase
DS0823_v1_0293	1	299193	299450		conserved protein of unknown function
DS0823_v1_0294	1	299655	300584		Hydrolase, alpha/beta fold family protein
DS0823_v1_0295	1	300677	301252		zf-CGNR domain-containing protein
DS0823_v1_0296	1	301529	301708		Mobile element protein
DS0823_v1_0297	1	301728	301940		Mobile element protein
DS0823_v1_0298	1	301984	302163		protein of unknown function
DS0823_v1_0299	2	302103	303107		Putative membrane protein
DS0823_v1_0300	3	303604	304122		conserved protein of unknown function
DS0823_v1_0301	3	304511	305203	yoaJ	Expansin-YoaJ
DS0823_v1_0302	1	305247	305474		protein of unknown function
DS0823_v1_0303	1	305662	306327		conserved protein of unknown function
DS0823_v1_0304	1	306337	306402		protein of unknown function
DS0823_v1_0305	1	306472	307101		Paraquat-inducible protein A
DS0823_v1_0306	1	307094	307714		Paraquat-inducible protein A
DS0823_v1_0307	1	307711	309411		Paraquat-inducible protein B
DS0823_v1_0308	1	309408	310013		Bordetella pertussis-like protein
DS0823_v1_0309	1	310149	310229		protein of unknown function
DS0823_v1_0310	1	310551	311177		TetR-family transcriptional regulator
DS0823_v1_0311	1	311619	312179		Transcriptional regulator, TetR family
DS0823_v1_0312	1	312176	312343		protein of unknown function
DS0823_v1_0313	1	312354	313475		ABC-type Fe3+ transport system, periplasmic component
DS0823_v1_0314	1	313732	315600	kup	putative potassium transport system protein kup 1
DS0823_v1_0315	1	315885	317318	prtA	Serralysin A
DS0823_v1_0316	1	317752	319191	prtC	Serralysin C
DS0823_v1_0317	1	319342	320787	prtB	Serralysin B
DS0823_v1_0318	1	321021	322409	prtF	Proteases secretion protein PrtF
DS0823_v1_0319	1	322422	323768	prtE	Proteases secretion protein PrtE
DS0823_v1_0320	1	323782	325509	prtD	Proteases secretion ATP-binding protein PrtD
DS0823_v1_0321	1	325526	325888	inh	Proteinase inhibitor
DS0823_v1_0322	1	325910	326080		protein of unknown function
DS0823_v1_0323	1	326040	327473	prtG	Serralysin G
DS0823_v1_0324	1	327823	328680	qorB	NAD(P)H:quinone oxidoreductase
DS0823_v1_0325	1	329091	330407		Virulence factor
DS0823_v1_0326	1	330410	333400		SrfB
DS0823_v1_0327	1	333397	335901		Putative virulence factor
DS0823_v1_0328	1	336472	336927		conserved protein of unknown function
DS0823_v1_0329	1	336924	338762		Glucose-methanol-choline (GMC) oxidoreductase:NAD binding site
DS0823_v1_0330	1	338878	340434		Ferritin-like domain-containing protein
DS0823_v1_0331	1	340495	341259		Inositol-1-monophosphatase
DS0823_v1_0332	1	341309	342061		Glycerophosphoryl diester phosphodiesterase
DS0823_v1_0333	1	342054	342224		conserved protein of unknown function
DS0823_v1_0334	1	342221	343360		Putative ABC transporter, periplasmic substrate X binding protein
DS0823_v1_0335	1	343396	344229		ABC transporter of substrate X, permease subunit II
DS0823_v1_0336	1	344233	345072		Putative ABC transporter, permease subunit
DS0823_v1_0337	1	345084	346166	potA	Spermidine/putrescine import ATP-binding protein PotA
DS0823_v1_0338	1	346527	347651		N-acetylglucosamine-6P-responsive transcriptional repressor NagC, ROK family
DS0823_v1_0339	1	347699	348592		Transcriptional regulator, LysR family
DS0823_v1_0340	1	348769	349275	padC	putative phenolic acid decarboxylase
DS0823_v1_0341	1	349498	350775		Putative integral membrane protein
DS0823_v1_0342	1	350883	352880		Methyl-accepting chemotaxis protein
DS0823_v1_0343	1	353118	353687		conserved exported protein of unknown function
DS0823_v1_0344	1	354143	354667	sodC	superoxide dismutase (Cu-Zn)
DS0823_v1_0345	1	354739	354930		conserved protein of unknown function
DS0823_v1_0346	1	354996	356939		Methyl-accepting transducer domain-containing protein
DS0823_v1_0347	1	357113	357652	ogt	methylated-DNA--[protein]-cysteine S-methyltransferase
DS0823_v1_0348	1	357816	358568	fnr	DNA-binding transcriptional dual regulator FNR
DS0823_v1_0349	1	358702	359667	uspE	universal stress protein with a role cellular motility
DS0823_v1_0350	1	359764	361137	pntB	pyridine nucleotide transhydrogenase subunit beta
DS0823_v1_0351	1	361163	362695	pntA	pyridine nucleotide transhydrogenase subunit alpha
DS0823_v1_0352	1	363205	364155	ydgH	Protein YdgH
DS0823_v1_0353	2	364232	365086	kdsA	3-deoxy-D-manno-octulosonate 8-phosphate synthase
DS0823_v1_0354	2	365143	365952	ychA	transglutaminase-like/TPR repeat-containing protein
DS0823_v1_0355	1	366143	366982	prmC	protein-(glutamine-N(5)) methyltransferase
DS0823_v1_0356	2	366979	368064	prfA	peptide chain release factor RF1
DS0823_v1_0357	2	368112	369368	hemA	glutamyl-tRNA reductase
DS0823_v1_0358	2	369494	369661		protein of unknown function
DS0823_v1_0359	2	369579	370199	lolB	outer membrane lipoprotein LolB
DS0823_v1_0360	2	370203	371075	ispE	4-(cytidine 5'-diphospho)-2-C-methyl-D-erythritol kinase
DS0823_v1_0361	2	371205	372152	prs	ribose-phosphate diphosphokinase
DS0823_v1_0362	1	372418	373203		ThiJ/PfpI family protein
DS0823_v1_0363	1	373383	374285		Transcriptional regulator
DS0823_v1_0364	1	374514	374783	ychH	stress-induced protein
DS0823_v1_0365	1	374752	375015		protein of unknown function
DS0823_v1_0366	2	374912	375616	pth	peptidyl-tRNA hydrolase
DS0823_v1_0367	1	375746	376837	ychF	redox-responsive ATPase YchF
DS0823_v1_0368	1	377133	377318		protein of unknown function
DS0823_v1_0369	1	377248	377739		Integrase
DS0823_v1_0370	1	377830	378183		protein of unknown function
DS0823_v1_0371	1	378295	378912		Cell filamentation protein fic
DS0823_v1_0372	1	379172	385090		DNA helicase related protein
DS0823_v1_0373	2	385784	385954		conserved protein of unknown function
DS0823_v1_0374	1	386150	386416		Insertion element ISR1 uncharacterized 10 kDa protein A3
DS0823_v1_0375	1	386491	386826		protein of unknown function
DS0823_v1_0376	1	386775	386900		Mobile element protein
DS0823_v1_0377	1	387026	388267	xynC	Glucuronoxylanase XynC
DS0823_v1_0378	1	388603	389301	livF	branched chain amino acid/phenylalanine ABC transporter ATP binding subunit LivF
DS0823_v1_0379	1	389304	390095		Urea ABC transporter, ATPase protein UrtD
DS0823_v1_0380	1	390088	391149		Urea ABC transporter, permease protein UrtC
DS0823_v1_0381	1	391164	392738		Urea ABC transporter, permease protein UrtB
DS0823_v1_0382	1	392830	394101		Urea ABC transporter, urea binding protein
DS0823_v1_0383	1	394167	394868		Propionate catabolism operon transcriptional regulator of GntR family
DS0823_v1_0384	1	394880	398497		Urea carboxylase
DS0823_v1_0385	1	398490	400292	atzF	Allophanate hydrolase
DS0823_v1_0386	1	400360	400575		protein of unknown function
DS0823_v1_0387	1	400651	400848		protein of unknown function
DS0823_v1_0388	1	400832	402205	dbpA	ATP-dependent RNA helicase DbpA
DS0823_v1_0389	1	402416	402967		TPR_REGION domain-containing protein
DS0823_v1_0390	1	402927	403505		RNA polymerase sigma-54 factor RpoN
DS0823_v1_0391	1	403502	404305		conserved protein of unknown function
DS0823_v1_0392	1	404366	404941		YceI family protein
DS0823_v1_0393	1	405087	406469		Putative Heme-regulated two-component response regulator
DS0823_v1_0394	2	406721	408766	recD	exodeoxyribonuclease V subunit RecD
DS0823_v1_0395	2	408763	412437	recB	RecBCD enzyme subunit RecB
DS0823_v1_0396	2	412434	415955	recC	RecBCD enzyme subunit RecC
DS0823_v1_0397	1	416111	416653		Isochorismatase
DS0823_v1_0398	1	416769	417221		Putative avirulence protein
DS0823_v1_0399	1	417258	422135		Type III effector protein AvrE1
DS0823_v1_0400	1	422357	423406		Various polyols ABC transporter, permease component 2
DS0823_v1_0401	1	423536	425233		Pectate lyase
DS0823_v1_0403	1	425247	425579		Putative HrpW-specific chaperone
DS0823_v1_0404	1	425808	426482		Dehydrogenase with different specificities (Related to short-chain alcohol dehydrogenase)
DS0823_v1_0405	1	426520	428235		conserved protein of unknown function
DS0823_v1_0406	1	428125	428391		protein of unknown function
DS0823_v1_0407	1	428425	428604		conserved protein of unknown function
DS0823_v1_0408	1	429094	429705		OmpA-like transmembrane domain protein
DS0823_v1_0410	1	430348	431469		ABC transporter, substrate binding protein
DS0823_v1_0411	1	431589	431762		conserved protein of unknown function
DS0823_v1_0412	1	431818	432198		Exonuclease SbcC
DS0823_v1_0413	3	432204	433409		Toxin CdiA
DS0823_v1_0414	1	433522	433707		SymE_toxin domain-containing protein
DS0823_v1_0415	2	433761	434309		conserved protein of unknown function
DS0823_v1_0416	3	434309	446806		Toxin CdiA
DS0823_v1_0417	1	447407	448657	dadA	D-amino acid dehydrogenase
DS0823_v1_0418	1	448989	450524		SpoVR-like protein
DS0823_v1_0419	1	450630	451349	fadR	DNA-binding transcriptional dual regulator FadR
DS0823_v1_0420	1	451985	452206		protein of unknown function
DS0823_v1_0421	1	452389	452919	dsbB	protein thiol:quinone oxidoreductase DsbB
DS0823_v1_0422	1	453117	453563		conserved protein of unknown function
DS0823_v1_0423	1	453668	454324	ycgM	putative isomerase/hydrolase
DS0823_v1_0424	1	454701	454973		Protein YcgL
DS0823_v1_0425	1	455110	455808	minC	Z-ring positioning protein MinC
DS0823_v1_0426	1	455829	456641	minD	Z-ring positioning protein MinD
DS0823_v1_0427	3	456645	456926	minE	Z-ring positioning protein MinE
DS0823_v1_0428	1	456999	458120	rnd	RNase D
DS0823_v1_0429	1	458319	459989	fadD	fatty acyl-CoA synthetase
DS0823_v1_0430	1	460040	460216		protein of unknown function
DS0823_v1_0431	1	460223	460840	yeaY	Slp family lipoprotein YeaY
DS0823_v1_0432	3	460918	461619	tsaB	N(6)-L-threonylcarbamoyladenine synthase, TsaB subunit
DS0823_v1_0433	1	461685	463604	yoaA	putative 5' to 3' DNA helicase implicated in DNA repair
DS0823_v1_0434	1	463823	464170	yoaB	RutC family protein YoaB
DS0823_v1_0435	1	464218	464412		conserved protein of unknown function
DS0823_v1_0436	1	464556	465926	pabB	aminodeoxychorismate synthase subunit 1
DS0823_v1_0437	1	465942	466565	nudL	putative NUDIX hydrolase with low 3-phosphohydroxypyruvate phosphatase activity
DS0823_v1_0438	1	466799	468160	sdaA	L-serine deaminase I
DS0823_v1_0439	1	468283	469863		Methyl-accepting chemotaxis protein I (Serine chemoreceptor protein)
DS0823_v1_0440	1	470234	471787	yoaE	putative inner membrane protein
DS0823_v1_0441	1	472360	473316	manX	mannose-specific PTS enzyme IIAB component
DS0823_v1_0442	1	473389	474186	manY	mannose-specific PTS enzyme IIC component
DS0823_v1_0443	1	474201	475037	manZ	mannose-specific PTS enzyme IID component
DS0823_v1_0444	3	475150	475608	yobD	conserved inner membrane protein YobD
DS0823_v1_0445	1	475996	476568	mntP	Mn(2(+)) exporter
DS0823_v1_0446	1	476605	477261	rlmA	23S rRNA m(1)G745 methyltransferase
DS0823_v1_0447	1	477513	477722	cspC	stress protein, member of the CspA family
DS0823_v1_0448	1	478102	478266		conserved protein of unknown function
DS0823_v1_0449	1	478618	478806		protein of unknown function
DS0823_v1_0450	1	478931	479788	yniA	putative kinase YniA
DS0823_v1_0451	1	479835	480383	yfeE	Putative YfeABCD regulator YfeE
DS0823_v1_0452	1	480638	480970	kdgF	Pectin degradation protein KdgF
DS0823_v1_0453	1	480980	481159		protein of unknown function
DS0823_v1_0454	1	481294	482130	kduI	5-dehydro-4-deoxy-D-glucuronate isomerase
DS0823_v1_0455	1	482317	483078	kduD	putative 2-keto-3-deoxy-D-gluconate dehydrogenase
DS0823_v1_0456	1	483124	483303		conserved protein of unknown function
DS0823_v1_0457	1	483340	484971	pelW	Pectate disaccharide-lyase
DS0823_v1_0458	1	485016	485906	yesP	putative ABC transporter permease protein YesP
DS0823_v1_0459	1	485899	486801	yesQ	putative ABC transporter permease protein YesQ
DS0823_v1_0460	1	486815	487942	msmX	Oligosaccharides import ATP-binding protein MsmX
DS0823_v1_0461	1	487957	489249		Sugar-binding protein precursor
DS0823_v1_0462	3	489499	490209	kdgM	Oligogalacturonate-specific porin KdgM
DS0823_v1_0463	1	490515	491450		Xylanase
DS0823_v1_0464	1	491528	492106	ydjM	putative inner membrane protein regulated by LexA
DS0823_v1_0465	1	492258	493649	tcyP	cystine/sulfocysteine:cation symporter
DS0823_v1_0466	1	493716	494045	osmE	osmotically-inducible lipoprotein OsmE
DS0823_v1_0467	2	494269	495093	nadE	NAD synthetase, NH3-dependent
DS0823_v1_0468	1	495136	496086	yddG	Methyl viologen resistance protein YddG
DS0823_v1_0469	1	496160	496567	ygbA	protein YgbA
DS0823_v1_0470	1	496586	496885	ihfA	integration host factor subunit alpha
DS0823_v1_0471	2	496889	499276	pheT	phenylalanine--tRNA ligase subunit beta
DS0823_v1_0472	2	499292	500275	pheS	phenylalanine--tRNA ligase subunit alpha
DS0823_v1_0473	2	500682	501038	rplT	50S ribosomal subunit protein L20
DS0823_v1_0474	2	501081	501278	rpmI	50S ribosomal subunit protein L35
DS0823_v1_0475	2	501375	501716		Translation initiation factor 3
DS0823_v1_0476	2	501921	503849	thrS	threonine--tRNA ligase
DS0823_v1_0477	2	503954	504121		protein of unknown function
DS0823_v1_0478	1	504187	504477		conserved protein of unknown function
DS0823_v1_0479	1	504645	505436	kdgR	DNA-binding transcriptional repressor KdgR
DS0823_v1_0480	1	505648	506814	ogl	Oligogalacturonate lyase
DS0823_v1_0481	1	507103	507987	htpX	zinc dependent endoprotease
DS0823_v1_0482	1	508443	510614		Sensory box/GGDEF family protein
DS0823_v1_0483	1	511010	511228		conserved protein of unknown function
DS0823_v1_0484	2	511418	512671	icd	isocitrate dehydrogenase
DS0823_v1_0485	1	512773	513429	rluE	23S rRNA pseudouridine(2457) synthase
DS0823_v1_0486	1	513422	513880	nudJ	phosphatase NudJ
DS0823_v1_0487	2	514060	515172	mnmA	tRNA-specific 2-thiouridylase
DS0823_v1_0488	1	515547	516179	hflD	lysogenization regulator
DS0823_v1_0489	2	516407	517774	purB	adenylosuccinate lyase
DS0823_v1_0490	1	518063	518731	phoP	DNA-binding transcriptional dual regulator PhoP
DS0823_v1_0491	1	518787	520238	phoQ	sensory histidine kinase PhoQ
DS0823_v1_0492	1	520405	521526	roxA	ribosomal protein-arginine oxygenase
DS0823_v1_0493	1	521599	522867	pepT	peptidase T
DS0823_v1_0494	1	523140	523364		FeoC domain-containing protein
DS0823_v1_0495	1	523400	525721	feoB	Fe(2(+)) transporter FeoB
DS0823_v1_0496	1	525744	525971	feoA	ferrous iron transport protein A
DS0823_v1_0497	1	526141	526380		FeoA domain-containing protein
DS0823_v1_0498	1	526539	526727		protein of unknown function
DS0823_v1_0499	2	526774	527064		conserved protein of unknown function
DS0823_v1_0500	3	527069	539455	cdiA	Deoxyribonuclease CdiA
DS0823_v1_0501	2	539412	543479		Hemolysin
DS0823_v1_0502	1	543552	545231	cdiB	Outer membrane transporter CdiB
DS0823_v1_0503	1	545582	545980		Cupin 2, conserved barrel
DS0823_v1_0504	1	546136	547170	hrpN	Harpin HrpN
DS0823_v1_0505	1	547331	547741		HrpV
DS0823_v1_0506	1	547738	547926		HrpT
DS0823_v1_0507	1	547961	550030	sctC	Type 3 secretion system secretin
DS0823_v1_0508	1	550023	550457		Type III secretion protein HrpG
DS0823_v1_0509	1	550444	550671		HrpF
DS0823_v1_0510	1	550956	551360	yafO	ribosome-dependent mRNA interferase toxin YafO
DS0823_v1_0511	3	551357	551650	yafN	antitoxin YafN
DS0823_v1_0512	1	551868	552917	plcA	Extracellular phospholipase C
DS0823_v1_0513	1	553457	554617		AB hydrolase-1 domain-containing protein
DS0823_v1_0514	1	554628	555941		Membrane-bound lytic murein transglycosylase B precursor
DS0823_v1_0515	1	556203	556805		Type III secretion cytoplasmic protein (YscL)
DS0823_v1_0516	1	556934	557410		Type III secretion protein HrpD
DS0823_v1_0517	1	557530	558315		Type III secretion bridge between inner and outermembrane lipoprotein (yscJ,HrcJ,EscJ, PscJ)
DS0823_v1_0518	1	558399	558764		HrpB
DS0823_v1_0519	1	558845	559048	hrpA	Hrp pili protein HrpA
DS0823_v1_0520	1	559217	560200	wtsA	putative Pathogenicity locus regulatory protein WtsA
DS0823_v1_0521	1	560184	560372		protein of unknown function
DS0823_v1_0522	1	560643	561284		DNA-binding response regulator, LuxR family, near polyamine transporter
DS0823_v1_0523	1	561318	562784		Nitrate/nitrite sensor protein
DS0823_v1_0524	1	562974	563162		protein of unknown function
DS0823_v1_0525	1	563050	563604		RNA polymerase sigma factor RpoE
DS0823_v1_0526	2	563500	563748		protein of unknown function
DS0823_v1_0527	1	563927	565096		Type III secretion protein HrpJ
DS0823_v1_0528	1	565100	567202	hrpI	Harpin secretion protein HrpI
DS0823_v1_0529	1	567214	568185		Type III secretion protein HrpQ
DS0823_v1_0530	1	568185	569564	hrcN	Type III secretion ATP synthase HrcN
DS0823_v1_0531	1	569551	570030		Type III secretion spans bacterial envelope protein (YscO)
DS0823_v1_0532	1	570027	570551		Type III secretion protein HrpP
DS0823_v1_0533	1	570548	571732		Type III secretion protein HrcQb
DS0823_v1_0534	1	571729	572382	hrcR	Harpin secretion protein HrcR
DS0823_v1_0535	1	572390	572650	yscS	Yop proteins translocation protein S
DS0823_v1_0536	1	572658	573461		Type III secretion inner membrane protein (YscT,HrcT,SpaR,EscT,EpaR1,homologous to flagellar export components)
DS0823_v1_0537	1	573501	574580		Type III secretion inner membrane protein (YscU,SpaS,EscU,HrcU,SsaU, homologous to flagellar export components)
DS0823_v1_0538	1	574737	575336		Putative lipoprotein
DS0823_v1_0539	1	575593	576087		OsmC/Ohr family protein
DS0823_v1_0540	1	576244	577473	sbmA	peptide antibiotic/peptide nucleic acid transporter
DS0823_v1_0541	1	577778	577957		protein of unknown function
DS0823_v1_0542	1	578029	580020		Methyl-accepting chemotaxis protein I (Serine chemoreceptor protein)
DS0823_v1_0543	1	580055	580357		conserved protein of unknown function
DS0823_v1_0544	1	580575	582530		Methyl-accepting chemotaxis protein I (Serine chemoreceptor protein)
DS0823_v1_0545	1	582893	583723		ABC transporter substrate-binding protein
DS0823_v1_0546	1	583743	585155		conserved protein of unknown function
DS0823_v1_0547	1	585509	586876		Cystathionine beta-synthase
DS0823_v1_0548	1	586957	588111	metC	Cystathionine beta-lyase
DS0823_v1_0549	1	588330	588986		ABC transporter permease protein
DS0823_v1_0550	1	588995	589669		ABC transporter permease protein
DS0823_v1_0551	1	589733	590515	tcyN	cystine ABC transporter ATP binding subunit
DS0823_v1_0552	1	590525	591442		Branched-chain amino acid aminotransferase
DS0823_v1_0553	1	591550	592359		N-formylglutamate deformylase
DS0823_v1_0554	1	592388	593566		Membrane protein mosC
DS0823_v1_0555	1	593704	594519		Histidinol-phosphatase
DS0823_v1_0556	1	594632	595408		Glycerol-3-phosphate regulon repressor, DeoR family
DS0823_v1_0557	1	595653	597860	fhuA	ferrichrome outer membrane transporter/phage receptor
DS0823_v1_0558	1	597963	598973		conserved protein of unknown function
DS0823_v1_0559	3	599036	599206		conserved protein of unknown function
DS0823_v1_0560	1	599312	600148		Spermidine Putrescine ABC transporter permease component potC (TC_3.A.1.11.1)
DS0823_v1_0561	1	600164	601435		Spermidine Putrescine ABC transporter permease component potB (TC_3.A.1.11.1)
DS0823_v1_0562	1	601472	602503		ABC transporter, periplasmic spermidine putrescine-binding protein potD (TC_3.A.1.11.1)
DS0823_v1_0563	1	602796	604256	gabD	NADP(+)-dependent succinate-semialdehyde dehydrogenase
DS0823_v1_0564	1	604278	605543	puuE	4-aminobutyrate aminotransferase PuuE
DS0823_v1_0565	1	605670	607157		Putative GntR-family regulatory protein and aminotransferase near polyamine transporter
DS0823_v1_0566	1	607560	608654	ydcT	putative ABC transporter ATP-binding protein YdcT
DS0823_v1_0567	1	608883	609113	pptA	Tautomerase PptA
DS0823_v1_0568	3	609612	610595		conserved protein of unknown function
DS0823_v1_0569	1	610623	611654		5-methyltetrahydropteroyltriglutamate--homocysteine methyltransferase
DS0823_v1_0570	1	611818	612708		2-dehydropantoate 2-reductase
DS0823_v1_0571	1	612840	613463		Uncharacterized glutathione S-transferase-like protein
DS0823_v1_0572	1	613722	613988		conserved protein of unknown function
DS0823_v1_0573	1	614220	614402		conserved protein of unknown function
DS0823_v1_0574	1	614484	616250		ATP-binding protein
DS0823_v1_0575	3	616240	617418		conserved protein of unknown function
DS0823_v1_0576	1	617912	618079		protein of unknown function
DS0823_v1_0577	1	618056	618433		Death ON curing protein
DS0823_v1_0578	1	618430	618651		Antitoxin
DS0823_v1_0579	1	618792	619940	yiaY	L-threonine dehydrogenase
DS0823_v1_0580	1	620327	620782		Mutator mutT protein (7,8-dihydro-8-oxoguanine-triphosphatase) / Thiamin-phosphate pyrophosphorylase-like protein
DS0823_v1_0581	1	620854	621531	narI	nitrate reductase A subunit gamma
DS0823_v1_0582	1	621531	622250	narJ	nitrate reductase 1 molybdenum cofactor assembly chaperone
DS0823_v1_0583	1	622247	623809	narH	nitrate reductase A subunit beta
DS0823_v1_0584	1	623806	627579	narG	nitrate reductase A subunit alpha
DS0823_v1_0585	1	627908	628798		LysR-family transcriptional regulator
DS0823_v1_0586	1	628915	629925		Metallo-beta-lactamase
DS0823_v1_0587	1	630035	631426	narK	nitrate:nitrite antiporter NarK
DS0823_v1_0588	1	631847	633658	narX	sensory histidine kinase NarX
DS0823_v1_0589	1	633651	634298	narL	DNA-binding transcriptional dual regulator NarL
DS0823_v1_0590	1	634557	635825		Lysophospholipid acyltransferase
DS0823_v1_0591	1	636047	637102		Peptide chain release factor RF-3
DS0823_v1_0592	1	637256	639277	prc	tail-specific protease
DS0823_v1_0593	1	639297	640028	proQ	RNA chaperone ProQ
DS0823_v1_0594	1	640113	640619	msrC	free methionine-(R)-sulfoxide reductase
DS0823_v1_0595	1	640842	642173	yebS	intermembrane transport protein YebS
DS0823_v1_0596	1	642190	644820	yebT	intermembrane transport protein YebT
DS0823_v1_0597	1	644930	646378	rsmF	16S rRNA m(5)C1407 methyltransferase
DS0823_v1_0598	1	646478	646669	yebW	protein YebW
DS0823_v1_0599	1	646804	648819		Methyl-accepting chemotaxis protein I (Serine chemoreceptor protein)
DS0823_v1_0600	2	649390	650253		Repressor protein CI
DS0823_v1_0601	1	650824	651354		GpB
DS0823_v1_0602	1	651471	651686		conserved protein of unknown function
DS0823_v1_0603	1	651686	651910	traR	Protein TraR
DS0823_v1_0604	1	652007	654133		Phage replication protein
DS0823_v1_0605	1	654197	654418		conserved protein of unknown function
DS0823_v1_0606	1	654505	654774		protein of unknown function
DS0823_v1_0607	1	655123	655326		Tail component protein
DS0823_v1_0608	1	655402	655863		Phage tail protein
DS0823_v1_0609	1	656228	656962		putative L-asparagine oxygenase
DS0823_v1_0610	1	657100	657753		Baseplate assembly protein V
DS0823_v1_0611	1	657750	658100		Phage baseplate assembly protein
DS0823_v1_0612	1	658105	659013		Baseplate assembly protein J
DS0823_v1_0613	1	659006	659617		Tail protein I
DS0823_v1_0614	1	659975	661180		Phage tail fiber protein
DS0823_v1_0615	1	661273	661485		protein of unknown function
DS0823_v1_0616	1	661415	662743		Phytase-like domain-containing protein
DS0823_v1_0617	1	662907	664253	pcaK	4-hydroxybenzoate transporter PcaK
DS0823_v1_0618	1	664318	664887	smrA	DNA endonuclease SmrA
DS0823_v1_0619	3	665073	665558		Phage tail fiber protein
DS0823_v1_0620	1	665583	666179	pinE	e14 prophage; site-specific DNA recombinase
DS0823_v1_0621	1	666322	666900		Phage tail fiber protein
DS0823_v1_0622	1	666903	667514		Tail fiber assembly protein
DS0823_v1_0623	1	667740	668909		Phage tail sheath monomer
DS0823_v1_0624	1	668924	669442		Phage major tail tube protein
DS0823_v1_0625	1	669503	669793		GpE+E
DS0823_v1_0626	1	669926	671032		conserved protein of unknown function
DS0823_v1_0627	1	671044	671538		Phage-related tail protein
DS0823_v1_0628	1	671535	672713		D protein
DS0823_v1_0629	1	672810	673001	ogrK	prophage P2 late control protein OgrK
DS0823_v1_0630	1	672917	673090		protein of unknown function
DS0823_v1_0631	1	673392	674702	guaD	guanine deaminase
DS0823_v1_0632	1	675019	676830		conserved protein of unknown function
DS0823_v1_0633	1	677081	678769	tsr	methyl-accepting chemotaxis protein Tsr
DS0823_v1_0634	1	679477	681021	aer	Aerotaxis receptor
DS0823_v1_0635	1	681085	681384		conserved exported protein of unknown function
DS0823_v1_0636	1	681733	682419	pphA	phosphoprotein phosphatase 1
DS0823_v1_0637	1	682573	683847		Chloride channel protein
DS0823_v1_0638	1	683902	685503		Dipeptide-binding ABC transporter, periplasmic substrate-binding component
DS0823_v1_0639	1	685596	686279		ABC transporter domain-containing protein
DS0823_v1_0640	1	686272	687120		Dipeptide transport ATP-binding protein DppD
DS0823_v1_0641	1	687107	687976	ddpC	putative D,D-dipeptide ABC transporter membrane subunit DdpC
DS0823_v1_0642	1	687973	689013	ddpB	putative D,D-dipeptide ABC transporter membrane subunit DdpB
DS0823_v1_0644	1	689068	690000		protein of unknown function
DS0823_v1_0645	1	690401	691501	chaA	Na(+)/K(+):H(+) antiporter ChaA
DS0823_v1_0646	1	691848	693563	dauA	aerobic C4-dicarboxylate transporter DauA
DS0823_v1_0647	1	693619	694059		conserved protein of unknown function
DS0823_v1_0648	1	694299	695042	rstA	DNA-binding transcriptional regulator RstA
DS0823_v1_0649	1	695039	696394	rstB	sensory histidine kinase RstB
DS0823_v1_0650	1	696470	697096		exported protein of unknown function
DS0823_v1_0651	1	697299	697496		conserved protein of unknown function
DS0823_v1_0652	1	697432	698250	ydgD	putative serine protease YdgD
DS0823_v1_0653	1	698465	698806		protein of unknown function
DS0823_v1_0654	1	698565	700115	lctP	L-lactate permease
DS0823_v1_0655	1	700216	700935	ykgE	putative lactate utilization oxidoreductase YkgE
DS0823_v1_0656	1	700947	702368	ykgF	putative amino acid dehydrogenase with NAD(P)-binding domain and ferridoxin-like domain
DS0823_v1_0657	1	702365	703063		LUD_dom domain-containing protein
DS0823_v1_0658	1	703164	707051	hrpA	ATP-dependent RNA helicase HrpA
DS0823_v1_0659	1	707063	707305		protein of unknown function
DS0823_v1_0660	1	707466	708071	azoR	FMN dependent NADH:quinone oxidoreductase
DS0823_v1_0661	1	708168	708443		lipoprotein YnbE (modular protein)
DS0823_v1_0662	1	708484	711087		DctA-YdbH domain-containing protein
DS0823_v1_0663	1	711409	712962	aer	Aerotaxis receptor
DS0823_v1_0664	1	713157	714149	ldhA	D-lactate dehydrogenase
DS0823_v1_0665	1	714196	714474		Putative lipoprotein
DS0823_v1_0666	1	714791	716755	tse	Methyl-accepting chemotaxis serine transducer
DS0823_v1_0667	1	716865	717362		conserved exported protein of unknown function
DS0823_v1_0669	1	717769	719847		protein of unknown function
DS0823_v1_0670	1	719997	720938	ttcA	tRNA cytosine(32) 2-sulfurtransferase TtcA
DS0823_v1_0671	1	720940	721194		protein of unknown function
DS0823_v1_0672	1	721320	722306	zntB	Zn(2(+)):H(+) symporter
DS0823_v1_0673	1	722133	722423		protein of unknown function
DS0823_v1_0674	1	722505	724136	mppA	murein tripeptide ABC transporter periplasmic binding protein
DS0823_v1_0675	1	724525	725256	mpaA	murein tripeptide amidase A
DS0823_v1_0676	1	725312	725815	tpx	lipid hydroperoxide peroxidase
DS0823_v1_0677	1	725939	727351		Putative MFS transporter
DS0823_v1_0678	1	727504	728421		Transcriptional regulator, XRE family
DS0823_v1_0679	1	728435	730768		Family S45 unassigned peptidase
DS0823_v1_0680	1	730882	731430		N-acetyltransferase domain-containing protein
DS0823_v1_0681	1	731483	731749		protein of unknown function
DS0823_v1_0682	1	731740	731919		conserved protein of unknown function
DS0823_v1_0683	1	731875	732279		SnoaL-like domain-containing protein
DS0823_v1_0684	1	732354	733505	yqiG	putative NADH-dependent flavin oxidoreductase YqiG
DS0823_v1_0685	1	733660	734553	pgrR	DNA-binding transcriptional repressor PgrR
DS0823_v1_0686	1	734672	736285	tyrR	DNA-binding transcriptional dual regulator TyrR
DS0823_v1_0687	1	736356	737918		Acetylornithine deacetylase/Succinyl-diaminopimelate desuccinylase-related deacylase
DS0823_v1_0688	1	738236	739654		Transporter, MFS superfamily
DS0823_v1_0689	1	739919	740974	ycjF	conserved inner membrane protein YcjF
DS0823_v1_0690	1	740971	742386		conserved protein of unknown function
DS0823_v1_0691	1	742568	742930	pspC	phage shock protein C
DS0823_v1_0692	1	742927	743157	pspB	phage shock protein B
DS0823_v1_0693	1	743221	743886	pspA	phage shock protein A
DS0823_v1_0694	1	744106	745104	pspF	DNA-binding transcriptional dual regulator PspF
DS0823_v1_0695	1	745217	746407		47 kDa protein
DS0823_v1_0696	1	746629	748389	sapA	putative periplasmic binding protein SapA
DS0823_v1_0697	3	748386	749351	sapB	putrescine ABC exporter membrane subunit SapB
DS0823_v1_0698	3	749338	750228	sapC	putrescine ABC exporter membrane protein SapC
DS0823_v1_0699	1	750244	751236	sapD	putrescine ABC exporter ATP binding protein SapD
DS0823_v1_0700	1	751236	752051	sapF	putrescine ABC exporter ATP binding protein SapF
DS0823_v1_0701	2	752203	752994	fabI	enoyl-[acyl-carrier-protein] reductase
DS0823_v1_0702	1	753140	753373		Hydrogen peroxide-inducible genes activator
DS0823_v1_0703	1	753399	754043		Hydrogen peroxide-inducible genes activator
DS0823_v1_0704	1	754247	756556	ydeP	Protein YdeP
DS0823_v1_0705	1	756722	758653	rnb	RNase II
DS0823_v1_0706	1	758758	759675		Oxidoreductase, aldo/keto reductase family
DS0823_v1_0707	1	760004	762070	cstA	carbon starvation protein A
DS0823_v1_0708	1	762175	763191	kdgT	2-dehydro-3-deoxy-D-gluconate:H(+) symporter
DS0823_v1_0709	1	763576	764274	araD	L-ribulose-5-phosphate 4-epimerase AraD
DS0823_v1_0710	1	764573	764872		protein of unknown function
DS0823_v1_0712	1	764938	765264	yciH	putative translation factor
DS0823_v1_0713	1	765264	765998	pyrF	orotidine-5'-phosphate decarboxylase
DS0823_v1_0714	1	765967	766134		protein of unknown function
DS0823_v1_0715	2	766176	767345	lapB	lipopolysaccharide assembly protein B
DS0823_v1_0716	1	767357	767665	lapA	lipopolysaccharide assembly protein A
DS0823_v1_0717	1	767910	768680	pgpB	phosphatidylglycerophosphatase B
DS0823_v1_0718	2	768935	769528	ribA	GTP cyclohydrolase 2
DS0823_v1_0719	1	769569	771203	oppA	oligopeptide ABC transporter periplasmic binding protein
DS0823_v1_0720	1	771377	774058	acnA	aconitate hydratase 1
DS0823_v1_0721	1	774514	775128	gstA	glutathione S-transferase GstA
DS0823_v1_0722	1	775249	776109	pdxY	pyridoxal kinase 2
DS0823_v1_0723	2	776341	777615	tyrS	tyrosine--tRNA ligase
DS0823_v1_0724	3	777497	777793		protein of unknown function
DS0823_v1_0725	1	777756	778508	pdxH	pyridoxal 5-phosphate synthase
DS0823_v1_0726	1	778608	778913	mliC	inhibitor of c-type lysozyme, putative lipoprotein
DS0823_v1_0727	1	779020	780132	anmK	anhydro-N-acetylmuramic acid kinase
DS0823_v1_0728	1	780129	780308		protein of unknown function
DS0823_v1_0729	3	780477	780944	slyB	outer membrane lipoprotein SlyB
DS0823_v1_0730	1	781250	781687	slyA	DNA-binding transcriptional dual regulator SlyA
DS0823_v1_0731	1	781861	782100		conserved protein of unknown function
DS0823_v1_0732	1	782329	782772	gloA	glyoxalase I
DS0823_v1_0733	1	782914	783591	rnt	RNase T
DS0823_v1_0734	1	783700	784050	grxD	glutaredoxin 4
DS0823_v1_0735	1	784397	785368		NLPC_P60 domain-containing protein
DS0823_v1_0736	1	785979	787004	purR	DNA-binding transcriptional repressor PurR
DS0823_v1_0737	1	787425	788576	cfa	cyclopropane fatty acyl phospholipid synthase
DS0823_v1_0738	2	788689	789342	ribC	riboflavin synthase
DS0823_v1_0739	1	789624	790997	mdtK	multidrug efflux pump MdtK
DS0823_v1_0740	1	791904	793088	yieL	putative hydrolase YieL
DS0823_v1_0741	1	793145	794761	bglH	carbohydrate-specific outer membrane porin, cryptic
DS0823_v1_0742	1	794892	796289	bglB	6-phospho-beta-glucosidase B
DS0823_v1_0743	1	796323	798215	bglF	beta-glucoside specific PTS enzyme II/BglG kinase/BglG phosphatase
DS0823_v1_0744	1	798287	798535		protein of unknown function
DS0823_v1_0745	1	798585	799436	bglG	transcriptional antiterminator BglG
DS0823_v1_0746	1	800129	801541	pykF	pyruvate kinase I
DS0823_v1_0747	3	801849	802085	lpp	murein lipoprotein
DS0823_v1_0748	1	802097	802273		conserved protein of unknown function
DS0823_v1_0749	1	802286	803284	ldtC	L,D-transpeptidase YcfS
DS0823_v1_0750	1	803527	803973	sufE	sulfur acceptor for SufS cysteine desulfurase
DS0823_v1_0751	1	804012	805250	sufS	L-cysteine desulfurase
DS0823_v1_0752	1	805247	806539	sufD	Fe-S cluster scaffold complex subunit SufD
DS0823_v1_0753	1	806514	807260	sufC	Fe-S cluster scaffold complex subunit SufC
DS0823_v1_0754	1	807349	808848	sufB	Fe-S cluster scaffold complex subunit SufB
DS0823_v1_0755	1	808863	809294	sufA	iron-sulfur cluster insertion protein SufA
DS0823_v1_0756	1	809385	809477		protein of unknown function
DS0823_v1_0757	1	809764	810165		conserved protein of unknown function
DS0823_v1_0758	1	810237	810659	menI	1,4-dihydroxy-2-naphthoyl-CoA hydrolase
DS0823_v1_0759	1	810659	813718	ydiJ	putative FAD-linked oxidoreductase
DS0823_v1_0760	1	813835	814050		protein of unknown function
DS0823_v1_0761	1	814060	815160	ydiK	putative transporter YdiK
DS0823_v1_0762	1	815669	818047	ppsA	phosphoenolpyruvate synthetase
DS0823_v1_0763	1	818362	819183	ppsR	posphoenolpyruvate synthetase regulatory protein
DS0823_v1_0764	1	819493	820545	aroH	3-deoxy-7-phosphoheptulonate synthase, Trp-sensitive
DS0823_v1_0765	1	821106	821669	pqiC	intermembrane transport lipoprotein PqiC
DS0823_v1_0766	1	821666	823312	pqiB	intermembrane transport protein PqiB
DS0823_v1_0767	1	823299	824567	pqiA	intermembrane transport protein PqiA
DS0823_v1_0768	1	824901	826835	uup	ATP-binding protein with possible role in replication
DS0823_v1_0769	1	826841	828964	rlmL	fused 23S rRNA m(2)G2445 methyltransferase and 23S rRNA m(7)G2069 methyltransferase
DS0823_v1_0770	1	829167	830270	ycbX	6-N-hydroxylaminopurine resistance protein
DS0823_v1_0771	1	830352	830906	zapC	cell division protein ZapC
DS0823_v1_0772	1	831185	832192	pyrD	dihydroorotate dehydrogenase, type 2
DS0823_v1_0773	1	832516	833070	ssuE	NADPH-dependent FMN reductase
DS0823_v1_0774	1	833101	834060	ssuA	aliphatic sulfonate ABC transporter periplasmic binding protein
DS0823_v1_0775	1	834090	835226	ssuD	FMNH2-dependent alkanesulfonate monooxygenase
DS0823_v1_0776	1	835237	836028	ssuC	aliphatic sulfonate ABC transporter membrane subunit
DS0823_v1_0777	1	836025	836846	ssuB	aliphatic sulfonate ABC transporter ATP binding subunit
DS0823_v1_0778	1	836901	839354		conserved protein of unknown function
DS0823_v1_0779	3	839388	842177		AAA domain-containing protein
DS0823_v1_0780	1	842400	845015	pepN	aminopeptidase N
DS0823_v1_0781	1	845058	845339		protein of unknown function
DS0823_v1_0782	1	845629	846834	pncB	nicotinate phosphoribosyltransferase
DS0823_v1_0783	2	847013	848413	asnS	asparagine--tRNA ligase
DS0823_v1_0784	1	848708	849799	ompF	outer membrane porin F
DS0823_v1_0785	1	850351	851460	ompF	outer membrane porin F
DS0823_v1_0786	1	851516	851722		protein of unknown function
DS0823_v1_0787	1	852137	853219	ompF	outer membrane porin F
DS0823_v1_0788	1	853411	854601	aspC	aspartate aminotransferase
DS0823_v1_0789	1	854694	855332	gloC	hydroxyacylglutathione hydrolase GloC
DS0823_v1_0790	1	855399	855947		Putative exported protein
DS0823_v1_0791	1	856146	857834	ldtD	L,D-transpeptidase LdtD
DS0823_v1_0792	1	858161	859612	selO	Protein adenylyltransferase SelO
DS0823_v1_0793	1	859974	860708		EAL domain-containing protein
DS0823_v1_0794	1	861033	862049	lplA	lipoate--protein ligase A
DS0823_v1_0795	1	862096	862560	nlpC	NlpC/P60 family lipoprotein NlpC
DS0823_v1_0796	1	862752	863522	btuD	vitamin B12 ABC transporter ATP binding subunit
DS0823_v1_0797	1	863525	864076	btuE	thioredoxin/glutathione peroxidase
DS0823_v1_0798	1	864135	865136	btuC	vitamin B12 ABC transporter membrane subunit
DS0823_v1_0799	1	865461	865715		conserved protein of unknown function
DS0823_v1_0800	1	865707	866537	cobB	protein-lysine deacetylase/desuccinylase
DS0823_v1_0801	1	866621	867556	nagK	N-acetyl-D-glucosamine kinase
DS0823_v1_0802	2	867621	868868	lolE	lipoprotein release complex - inner membrane subunit
DS0823_v1_0803	2	868865	869572	lolD	lipoprotein release complex - ATP binding subunit
DS0823_v1_0804	2	869565	870767	lolC	lipoprotein release complex - inner membrane subunit
DS0823_v1_0805	1	870896	874348	mfd	transcription-repair coupling factor
DS0823_v1_0806	1	874362	874550		protein of unknown function
DS0823_v1_0807	1	874648	876153		Cyclic-guanylate-specific phosphodiesterase
DS0823_v1_0808	1	876278	877627	yegD	HSP70 family protein YegD
DS0823_v1_0809	1	877684	878499		Putative arylamine N-acetyltransferase
DS0823_v1_0810	1	878675	881050		Alpha-glucosidase
DS0823_v1_0811	1	881079	882377	exuT	Hexuronate transporter
DS0823_v1_0812	1	882654	883754		Transcriptional regulator, LacI family
DS0823_v1_0813	1	883830	884369		Putative membrane protein
DS0823_v1_0814	1	884730	886088	ndh	NADH:quinone oxidoreductase II
DS0823_v1_0815	1	886332	886874		conserved protein of unknown function
DS0823_v1_0816	1	886911	887936	nagZ	beta-N-acetylhexosaminidase
DS0823_v1_0817	1	888066	888929	thiK	Thiamine kinase
DS0823_v1_0818	1	888907	889497	lpoB	outer membrane lipoprotein - activator of MrcB activity
DS0823_v1_0819	1	889519	889902		YcfL protein: an outer membrane lipoprotein that is part of a salvage cluster
DS0823_v1_0820	1	889910	890260	hinT	purine nucleoside phosphoramidase
DS0823_v1_0821	1	890499	891560	hcxB	Hydroxycarboxylate dehydrogenase B
DS0823_v1_0822	1	891858	893291	ptsG	glucose-specific PTS enzyme IIBC component
DS0823_v1_0823	2	893355	893537		protein of unknown function
DS0823_v1_0824	1	893608	894402	ycfH	putative metal-dependent hydrolase YcfH
DS0823_v1_0825	2	894422	895432	holB	DNA polymerase III subunit delta'
DS0823_v1_0826	2	895440	896084	tmk	Thymidylate kinase
DS0823_v1_0827	2	896074	897105	mltG	endolytic murein transglycosylase
DS0823_v1_0828	3	897112	897915	pabC	aminodeoxychorismate lyase
DS0823_v1_0829	1	898055	899293	fabF	beta-ketoacyl-[acyl carrier protein] synthase II
DS0823_v1_0830	2	899379	899615	acpP	acyl carrier protein
DS0823_v1_0831	2	899770	900504	fabG	3-oxoacyl-[acyl-carrier-protein] reductase FabG
DS0823_v1_0832	2	900519	901448	fabD	[acyl-carrier-protein] S-malonyltransferase
DS0823_v1_0833	2	901468	902418	fabH	beta-ketoacyl-[acyl carrier protein] synthase III
DS0823_v1_0834	2	902425	903213	plsX	Phosphate acyltransferase
DS0823_v1_0835	2	903498	903668	rpmF	50S ribosomal subunit protein L32
DS0823_v1_0836	2	903685	904206	yceD	Large ribosomal RNA subunit accumulation protein YceD
DS0823_v1_0837	1	904367	904951	yceF	m(7)GTP pyrophosphatase
DS0823_v1_0838	1	905007	905963	rluC	23S rRNA pseudouridine(955/2504/2580) synthase
DS0823_v1_0839	3	906542	909748	rne	ribonuclease E
DS0823_v1_0840	1	909821	910111		ABM domain-containing protein
DS0823_v1_0841	1	910289	911332	pyrC	dihydroorotase
DS0823_v1_0842	1	911448	911690	dinI	DNA damage-inducible protein I
DS0823_v1_0843	1	911985	912239	bssS	regulator of biofilm formation
DS0823_v1_0844	1	912616	913170	yceJ	putative cytochrome b561
DS0823_v1_0845	1	913199	913777	yceI	protein YceI
DS0823_v1_0846	1	913826	914884	trhO	tRNA uridine(34) hydroxylase
DS0823_v1_0847	1	915094	916191	namA	NADPH dehydrogenase
DS0823_v1_0848	1	916479	917345	lpxL	lauroyl acyltransferase
DS0823_v1_0849	1	917376	918602	mdtG	efflux pump MdtG
DS0823_v1_0850	2	918708	921260	opgH	osmoregulated periplasmic glucans (OPGs) biosynthesis protein H
DS0823_v1_0851	2	921253	922821	opgG	osmoregulated periplasmic glucans (OPGs) biosynthesis protein G
DS0823_v1_0852	1	923226	923648		conserved protein of unknown function
DS0823_v1_0853	1	923817	925304		Iron-uptake factor PiuB
DS0823_v1_0854	1	925451	927115		Methyl-accepting chemotaxis protein I (Serine chemoreceptor protein)
DS0823_v1_0855	1	928214	928489		conserved protein of unknown function
DS0823_v1_0856	1	928536	928706		protein of unknown function
DS0823_v1_0857	1	929084	929269		conserved protein of unknown function
DS0823_v1_0858	1	929434	929898	matP	macrodomain Ter protein
DS0823_v1_0859	1	929965	930153		protein of unknown function
DS0823_v1_0860	1	930109	931839	ycbZ	putative ATP-dependent protease YcbZ
DS0823_v1_0861	2	931930	932448	fabA	beta-hydroxyacyl-acyl carrier protein dehydratase/isomerase
DS0823_v1_0862	1	932618	934285	betA	choline dehydrogenase
DS0823_v1_0863	1	934303	935775	betB	betaine aldehyde dehydrogenase
DS0823_v1_0864	1	935778	936392	betI	DNA-binding transcriptional repressor BetI
DS0823_v1_0865	1	936677	937315		Putative 4-deoxy-L-threo-5-hexosulose-uronate ketol-isomerase
DS0823_v1_0866	1	938036	939640		Methyl-accepting chemotaxis protein I (Serine chemoreceptor protein)
DS0823_v1_0867	1	939710	940498		Phosphate starvation-inducible protein PhoH, predicted ATPase
DS0823_v1_0868	1	941031	941543	fliZ	DNA-binding transcriptional regulator FliZ
DS0823_v1_0869	1	941598	942320	fliA	RNA polymerase, sigma 28 (sigma F) factor
DS0823_v1_0870	1	942622	944049		conserved protein of unknown function
DS0823_v1_0871	1	944153	945238		Methyltransferase FkbM
DS0823_v1_0872	1	945430	946563		Myo-inositol 2-dehydrogenase
DS0823_v1_0873	1	946560	947741		Carbamoyl-phosphate synthase small chain
DS0823_v1_0874	1	947828	948955	vioA	dTDP-4-amino-4,6-dideoxy-D-glucose transaminase
DS0823_v1_0875	1	949081	952533		Putative O-linked N-acetylglucosamine transferase, SPINDLY family
DS0823_v1_0876	1	952761	953603	fliC	Flagellin
DS0823_v1_0877	1	954338	955798	fliD	flagellar filament capping protein
DS0823_v1_0878	1	955898	956314	fliS	flagellar biosynthesis protein FliS
DS0823_v1_0879	1	956314	956676	fliT	Flagellar protein FliT
DS0823_v1_0880	1	956835	957149	fliE	flagellar basal-body protein FliE
DS0823_v1_0881	1	957482	959203	fliF	flagellar basal-body MS-ring and collar protein
DS0823_v1_0882	1	959200	960192	fliG	flagellar motor switch protein FliG
DS0823_v1_0883	1	960167	960922	fliH	flagellar biosynthesis protein FliH
DS0823_v1_0884	1	960922	962292	fliI	flagellum-specific ATP synthase FliI
DS0823_v1_0885	1	962301	962741	fliJ	flagellar biosynthesis protein FliJ
DS0823_v1_0886	1	962744	964066		Flagellar hook-length control protein fliK
DS0823_v1_0887	1	964200	964688	fliL	flagellar protein FliL
DS0823_v1_0888	1	964694	965710	fliM	flagellar motor switch protein FliM
DS0823_v1_0889	1	965703	966119	fliN	flagellar motor switch protein FliN
DS0823_v1_0890	1	966119	966535	mopB	Protein MopB
DS0823_v1_0891	1	966532	967308	fliP	flagellar biosynthesis protein FliP
DS0823_v1_0892	1	967352	967621	fliQ	flagellar biosynthesis protein FliQ
DS0823_v1_0893	1	967624	968406	fliR	flagellar biosynthesis protein FliR
DS0823_v1_0894	1	968576	969505	flgL	flagellar hook-filament junction protein 2
DS0823_v1_0895	1	969538	971460		Flagellar hook-associated protein flgK
DS0823_v1_0896	1	971587	972537	flgJ	putative peptidoglycan hydrolase FlgJ
DS0823_v1_0897	1	972537	973646	flgI	flagellar P-ring protein
DS0823_v1_0898	1	973663	974382	flgH	flagellar L-ring protein
DS0823_v1_0899	1	974513	975295	flgG	flagellar basal-body rod protein FlgG
DS0823_v1_0900	1	975322	976077	flgF	flagellar basal-body rod protein FlgF
DS0823_v1_0901	1	976099	977298	flgE	flagellar hook protein FlgE
DS0823_v1_0902	1	977365	978036	flgD	flagellar biosynthesis, initiation of hook assembly
DS0823_v1_0903	1	978049	978453	flgC	flagellar basal-body rod protein FlgC
DS0823_v1_0904	1	978487	978906	flgB	flagellar basal-body rod protein FlgB
DS0823_v1_0905	1	979073	979741	flgA	flagellar basal body P-ring formation protein FlgA
DS0823_v1_0906	1	979886	980185	flgM	anti-sigma factor for FliA (sigma(28))
DS0823_v1_0907	1	980190	980627	flgN	Flagella synthesis protein FlgN
DS0823_v1_0908	1	980698	981120		Flagellar protein FlhE
DS0823_v1_0909	1	981120	983207	flhA	flagellar biosynthesis protein FlhA
DS0823_v1_0910	1	983200	984351	flhB	flagellar biosynthesis protein FlhB
DS0823_v1_0911	1	984579	985223	cheZ	chemotaxis protein CheZ
DS0823_v1_0912	1	985233	985622	cheY	chemotaxis protein CheY
DS0823_v1_0913	1	985657	986709	cheB	protein-glutamate methylesterase/protein glutamine deamidase
DS0823_v1_0914	1	986709	987581	cheR	chemotaxis protein methyltransferase
DS0823_v1_0915	1	988287	989987	tsr	methyl-accepting chemotaxis protein Tsr
DS0823_v1_0916	1	990105	990602	cheW	chemotaxis protein CheW
DS0823_v1_0917	1	990638	992671	cheA	chemotaxis protein CheA
DS0823_v1_0918	1	992677	993807	motB	motility protein B
DS0823_v1_0919	1	993804	994691	motA	motility protein A
DS0823_v1_0920	1	994826	995407	flhC	DNA-binding transcriptional dual regulator FlhC
DS0823_v1_0921	1	995407	995757	flhD	DNA-binding transcriptional dual regulator FlhD
DS0823_v1_0922	1	996380	996901		Putative oxidoreductase YqhD
DS0823_v1_0923	1	997135	998862	trg	methyl-accepting chemotaxis protein Trg
DS0823_v1_0924	1	998900	999094	dsrB	protein DsrB
DS0823_v1_0925	1	999280	999606		protein of unknown function
DS0823_v1_0926	1	999960	1001396	yeeO	FMN/FAD exporter
DS0823_v1_0927	1	1001302	1001502		protein of unknown function
DS0823_v1_0928	1	1001654	1002031		Soluble cytochrome b562
DS0823_v1_0929	1	1002436	1003713	celZ	Endoglucanase Z
DS0823_v1_0930	1	1003784	1005061	pelL	Pectate lyase L
DS0823_v1_0931	1	1005757	1006068		Holin
DS0823_v1_0932	1	1006058	1006546		Lysozyme
DS0823_v1_0933	1	1006543	1006983		Cys-tRNA(Pro) deacylase YbaK
DS0823_v1_0934	1	1006820	1007155		Conserved phage protein (Thought to be involved in host lysis)
DS0823_v1_0935	1	1007595	1007792		conserved protein of unknown function
DS0823_v1_0936	1	1008661	1008909		protein of unknown function
DS0823_v1_0937	1	1008944	1010359		Multi antimicrobial extrusion protein (Na(+)/drug antiporter), MATE family of MDR efflux pump
DS0823_v1_0938	1	1010564	1011106		Acyl dehydratase
DS0823_v1_0939	1	1011223	1011948		Hydroxyacylglutathione hydrolase
DS0823_v1_0940	1	1012242	1013528		Putative cytochrome P450 hydroxylase
DS0823_v1_0941	1	1013656	1019382		Peptide synthetase
DS0823_v1_0942	1	1019379	1022870		Peptide synthetase
DS0823_v1_0943	1	1022974	1029876		Peptide synthetase
DS0823_v1_0944	1	1029880	1031766		Malonyl CoA-acyl carrier protein transacylase
DS0823_v1_0945	1	1031838	1032107		Carrier domain-containing protein
DS0823_v1_0946	1	1032132	1033376		2-amino-3-ketobutyrate coenzyme A ligase
DS0823_v1_0947	1	1033428	1034417		Dihydroflavonol-4-reductase
DS0823_v1_0948	1	1034414	1050490		Malonyl CoA-acyl carrier protein transacylase
DS0823_v1_0949	1	1051554	1052057		conserved membrane protein of unknown function
DS0823_v1_0950	1	1052062	1052238		protein of unknown function
DS0823_v1_0951	1	1052313	1052513		protein of unknown function
DS0823_v1_0952	2	1052616	1053164	pgsA	phosphatidylglycerophosphate synthase
DS0823_v1_0953	1	1053222	1055054	uvrC	excision nuclease subunit C
DS0823_v1_0954	1	1055047	1055703	uvrY	DNA-binding transcriptional activator UvrY
DS0823_v1_0955	1	1056355	1056579		conserved protein of unknown function
DS0823_v1_0956	1	1057303	1058706	cycA	serine/alanine/glycine/cycloserine:H(+)symporter
DS0823_v1_0957	1	1058773	1059048		LysR family transcriptional regulator
DS0823_v1_0958	1	1059918	1060085		protein of unknown function
DS0823_v1_0959	1	1060123	1061370		RhlB, TDP-rhamnosyltransferase 1
DS0823_v1_0960	1	1061675	1063438	ggt	Glutathione hydrolase proenzyme
DS0823_v1_0961	1	1063389	1063604		protein of unknown function
DS0823_v1_0962	1	1063637	1065202	tse	Methyl-accepting chemotaxis serine transducer
DS0823_v1_0963	1	1065609	1066625		Putative carboxypeptidase VC_A0337
DS0823_v1_0964	1	1066616	1067518		Transcriptional regulator, LysR family
DS0823_v1_0965	1	1067873	1069048	ybdL	Methionine aminotransferase
DS0823_v1_0966	1	1069167	1069943	argT	lysine/arginine/ornithine ABC transporter periplasmic binding protein
DS0823_v1_0967	1	1070056	1071207		conserved protein of unknown function
DS0823_v1_0968	1	1071389	1071988		Putative NADPH:quinone oxidoreductase
DS0823_v1_0969	1	1072034	1072864		Uroporphyrinogen-III methyltransferase
DS0823_v1_0970	1	1072892	1075540	nasA	Nitrate reductase
DS0823_v1_0971	1	1075537	1079709		Nitrite reductase NAD(P)H large subunit
DS0823_v1_0972	1	1079722	1080516	nasD	Nitrate transport protein NasD
DS0823_v1_0973	1	1080527	1081504	nrtB	Nitrate import permease protein NrtB
DS0823_v1_0974	1	1081517	1082848		Nitrate ABC transporter, nitrate-binding protein
DS0823_v1_0975	1	1083266	1084552		Response regulator NasT
DS0823_v1_0976	1	1084971	1086368	oprM	Outer membrane protein OprM
DS0823_v1_0977	1	1086368	1089535	acrB	multidrug efflux pump RND permease AcrB
DS0823_v1_0978	1	1089538	1090683	acrA	multidrug efflux pump membrane fusion lipoprotein AcrA
DS0823_v1_0979	1	1090806	1091402		TetR family transcriptional regulator
DS0823_v1_0980	1	1091399	1092616	ydgK	Uncharacterized MFS-type transporter YdgK
DS0823_v1_0981	1	1092717	1093703		Alpha/beta hydrolase fold-3 domain protein
DS0823_v1_0982	1	1094114	1095067	fdhE	formate dehydrogenase formation protein
DS0823_v1_0983	1	1095449	1096753	nicT	Putative metabolite transport protein NicT
DS0823_v1_0984	1	1097204	1097839	fdoI	formate dehydrogenase O subunit gamma
DS0823_v1_0985	1	1097826	1098728	fdoH	formate dehydrogenase O subunit beta
DS0823_v1_0986	1	1098744	1101794	fdoG	Formate dehydrogenase-O major subunit
DS0823_v1_0987	3	1102116	1102298		conserved protein of unknown function
DS0823_v1_0988	1	1102529	1103920	ydcR	fused putative DNA-binding transcriptional regulator/putative aminotransferase YdcR
DS0823_v1_0989	1	1103962	1104687		Glutamine-hydrolyzing GMP synthase
DS0823_v1_0990	1	1104813	1105304	ylaC	Inner membrane protein YlaC
DS0823_v1_0991	1	1105392	1107704	hypF	carbamoyltransferase HypF
DS0823_v1_0992	1	1108062	1109090	hypE	hydrogenase maturation protein, carbamoyl dehydratase
DS0823_v1_0993	1	1109090	1110205	hypD	Fe-(CN)2CO cofactor assembly scaffold protein HypD
DS0823_v1_0994	1	1110192	1110479		NiFe hydrogenase metallocenter assembly protein HybG
DS0823_v1_0995	1	1110482	1111684		(NiFe) hydrogenase nickel incorporation-associated protein HypB
DS0823_v1_0998	1	1111750	1112091	hybF	hydrogenase maturation protein HybF
DS0823_v1_0999	1	1112084	1112647	hybE	hydrogenase 2-specific chaperone
DS0823_v1_1000	1	1112640	1113140	hybD	putative hydrogenase 2 maturation protease
DS0823_v1_1001	1	1113140	1114846	hybC	hydrogenase 2 large subunit
DS0823_v1_1002	1	1114824	1116023	hybB	hydrogenase 2 membrane subunit
DS0823_v1_1003	1	1116010	1117026	hybA	hydrogenase 2 iron-sulfur protein
DS0823_v1_1004	1	1117030	1118157	hybO	hydrogenase 2 small subunit
DS0823_v1_1005	1	1118750	1120342	ybiT	ABC transporter ATP-binding protein YbiT
DS0823_v1_1006	1	1120556	1121437		Phenazine biosynthesis protein PhzF
DS0823_v1_1007	1	1121507	1121713		conserved protein of unknown function
DS0823_v1_1009	1	1121822	1124044		Blue copper oxidase CueO
DS0823_v1_1010	2	1124420	1125814	nuoN	NADH:quinone oxidoreductase subunit N
DS0823_v1_1011	2	1125884	1127419	nuoM	NADH:quinone oxidoreductase subunit M
DS0823_v1_1012	2	1127518	1129368	nuoL	NADH:quinone oxidoreductase subunit L
DS0823_v1_1013	2	1129365	1129667	nuoK	NADH:quinone oxidoreductase subunit K
DS0823_v1_1014	2	1129664	1130215	nuoJ	NADH:quinone oxidoreductase subunit J
DS0823_v1_1015	2	1130226	1130768	nuoI	NADH:quinone oxidoreductase subunit I
DS0823_v1_1016	2	1130785	1131759	nuoH	NADH:quinone oxidoreductase subunit H
DS0823_v1_1017	2	1131756	1134482	nuoG	NADH:quinone oxidoreductase subunit G
DS0823_v1_1018	2	1134597	1135946	nuoF	NADH:quinone oxidoreductase subunit F
DS0823_v1_1019	2	1135943	1136473	nuoE	NADH:quinone oxidoreductase subunit E
DS0823_v1_1020	2	1136476	1138275	nuoC	NADH:quinone oxidoreductase subunit CD
DS0823_v1_1021	2	1138393	1139067	nuoB	NADH:quinone oxidoreductase subunit B
DS0823_v1_1022	2	1139087	1139530	nuoA	NADH:quinone oxidoreductase subunit A
DS0823_v1_1023	1	1140168	1140983	pecT	HTH-type transcriptional regulator PecT
DS0823_v1_1024	3	1141628	1141807		protein of unknown function
DS0823_v1_1025	1	1142448	1143662	alaA	glutamate--pyruvate aminotransferase AlaA
DS0823_v1_1026	1	1143809	1144408	yfbR	dCMP phosphohydrolase
DS0823_v1_1027	1	1144475	1146310	yfbS	putative transporter YfbS
DS0823_v1_1028	1	1146458	1147114	hxpA	hexitol phosphatase A
DS0823_v1_1029	1	1147190	1147684		conserved protein of unknown function
DS0823_v1_1030	1	1147821	1148276		conserved protein of unknown function
DS0823_v1_1031	1	1148383	1148640		conserved protein of unknown function
DS0823_v1_1032	1	1148738	1149940	ackA	acetate kinase
DS0823_v1_1033	1	1150032	1152173	pta	phosphate acetyltransferase
DS0823_v1_1034	1	1152249	1152863	yfcD	putative Nudix hydrolase
DS0823_v1_1035	1	1152486	1152911		protein of unknown function
DS0823_v1_1036	1	1152954	1153505	yfcE	phosphodiesterase YfcE
DS0823_v1_1037	1	1153755	1154384	yfcG	disulfide reductase
DS0823_v1_1038	1	1154477	1154674		protein of unknown function
DS0823_v1_1039	1	1154658	1155566	yfcH	putative NAD-dependent epimerase YfcH
DS0823_v1_1040	1	1155607	1156380	hisP	lysine/arginine/ornithine ABC transporter/histidine ABC transporter, ATP binding subunit
DS0823_v1_1041	1	1156403	1157119	hisM	lysine/arginine/ornithine ABC transporter/histidine ABC transporter, membrane subunit HisM
DS0823_v1_1042	1	1157112	1157801	hisQ	lysine/arginine/ornithine ABC transporter/histidine ABC transporter, membrane subunit HisQ
DS0823_v1_1043	1	1157870	1158649	hisJ	histidine ABC transporter periplasmic binding protein
DS0823_v1_1044	2	1159036	1159605	ubiX	flavin prenyltransferase
DS0823_v1_1045	1	1159747	1161264	purF	amidophosphoribosyltransferase
DS0823_v1_1046	1	1161295	1161786	cvpA	colicin V production protein
DS0823_v1_1047	1	1162051	1162938	dedD	cell division protein DedD
DS0823_v1_1048	2	1162928	1164196	folC	bifunctional folylpolyglutamate synthetase/dihydrofolate synthetase
DS0823_v1_1049	2	1164277	1165188	accD	acetyl-CoA carboxyltransferase subunit beta
DS0823_v1_1050	1	1165419	1166084	dedA	DedA family protein DedA
DS0823_v1_1051	1	1166148	1166978	truA	tRNA pseudouridine(38-40) synthase
DS0823_v1_1052	1	1166978	1167988	usg	putative semialdehyde dehydrogenase Usg
DS0823_v1_1053	1	1168074	1169207	pdxB	erythronate-4-phosphate dehydrogenase
DS0823_v1_1054	1	1169699	1170919		Flagellar assembly regulatory protein, Flk
DS0823_v1_1055	2	1171024	1172241	fabB	beta-ketoacyl-[acyl carrier protein] synthase I
DS0823_v1_1056	1	1172400	1174418	mnmC	fused 5-methylaminomethyl-2-thiouridine-forming methyltransferase and FAD-dependent demodification enzyme
DS0823_v1_1057	1	1174487	1175320		L-rhamnose operon transcriptional activator RhaR
DS0823_v1_1058	1	1175210	1175344		protein of unknown function
DS0823_v1_1059	1	1175407	1176135		Branched-chain amino acid transport protein AzlC
DS0823_v1_1060	1	1176132	1176446		conserved membrane protein of unknown function
DS0823_v1_1061	1	1176661	1177290		Glutathione S-transferase
DS0823_v1_1062	1	1177316	1177993		ThiJ/PfpI family protein
DS0823_v1_1063	1	1178035	1179453	calB	Coniferyl aldehyde dehydrogenase
DS0823_v1_1064	1	1179717	1180613		HTH lysR-type domain-containing protein
DS0823_v1_1065	1	1180779	1181057	yfcL	protein YfcL
DS0823_v1_1066	1	1181093	1181656	epmC	EF-P-Lys34 hydroxylase
DS0823_v1_1067	1	1181656	1182456	yfcA	conserved inner membrane protein YfcA
DS0823_v1_1068	1	1182460	1183269	mepA	peptidoglycan DD-endopeptidase/peptidoglycan LD-endopeptidase
DS0823_v1_1069	2	1183338	1184423	aroC	chorismate synthase
DS0823_v1_1070	2	1184496	1185428	prmB	50S ribosomal subunit protein L3 N(5)-glutamine methyltransferase
DS0823_v1_1071	1	1185729	1186271	smrB	putative endonuclease SmrB
DS0823_v1_1072	1	1186374	1186859	sixA	phosphohistidine phosphatase
DS0823_v1_1073	1	1187742	1189934	fadJ	3-hydroxyacyl-CoA dehydrogenase FadJ
DS0823_v1_1074	1	1189931	1191265	fadI	3-ketoacyl-CoA thiolase FadI
DS0823_v1_1075	1	1191525	1191821		conserved protein of unknown function
DS0823_v1_1076	1	1192203	1193468	fadL	long-chain fatty acid outer membrane channel/bacteriophage T2 receptor
DS0823_v1_1077	1	1193554	1195125	mqo	malate:quinone oxidoreductase
DS0823_v1_1078	1	1195533	1196294	mlaA	intermembrane phospholipid transport system - outer membrane lipoprotein MlaA
DS0823_v1_1079	1	1196475	1196690		conserved protein of unknown function
DS0823_v1_1080	1	1197143	1197934		conserved exported protein of unknown function
DS0823_v1_1081	1	1198985	1199794	hel	Lipoprotein E
DS0823_v1_1082	1	1199925	1201817		Avirulence protein
DS0823_v1_1083	1	1201961	1203808		Avirulence protein
DS0823_v1_1084	1	1204220	1205269	fepB	ferric enterobactin ABC transporter periplasmic binding protein
DS0823_v1_1085	1	1205303	1206583	entS	enterobactin exporter EntS
DS0823_v1_1086	1	1206793	1207869	fepD	ferric enterobactin ABC transporter membrane subunit FebD
DS0823_v1_1087	1	1207882	1208931	fepG	ferric enterobactin ABC transporter membrane subunit FepG
DS0823_v1_1088	1	1208969	1209766	fepC	ferric enterobactin ABC transporter ATP binding subunit
DS0823_v1_1089	1	1210389	1212227		Putative glucosyl transferase
DS0823_v1_1090	1	1212339	1213676		N-acetylglucosamine-regulated outer membrane porin
DS0823_v1_1091	1	1214009	1222609		Enterobactin synthetase component F, serine activating enzyme
DS0823_v1_1092	1	1222661	1222879	ybdZ	enterobactin biosynthesis protein YbdZ
DS0823_v1_1093	1	1222991	1224298	fes	enterochelin esterase
DS0823_v1_1094	1	1224613	1226817	fct	Ferrichrysobactin receptor
DS0823_v1_1095	1	1226901	1228088	entC	isochorismate synthase EntC
DS0823_v1_1096	1	1228085	1229713	entE	2,3-dihydroxybenzoate-AMP ligase
DS0823_v1_1097	1	1229717	1230592	entB	enterobactin synthase component B
DS0823_v1_1098	1	1230589	1231347	entA	2,3-dihydro-2,3-dihydroxybenzoate dehydrogenase
DS0823_v1_1099	1	1231387	1231803	menI	1,4-dihydroxy-2-naphthoyl-CoA hydrolase
DS0823_v1_1100	1	1232211	1233269	nemA	N-ethylmaleimide reductase
DS0823_v1_1101	1	1233514	1234086		conserved protein of unknown function
DS0823_v1_1102	1	1234001	1234213		conserved protein of unknown function
DS0823_v1_1103	1	1234342	1234941	yeaK	mischarged aminoacyl-tRNA deacylase
DS0823_v1_1104	1	1235379	1236230	pppA	prepilin peptidase
DS0823_v1_1105	1	1236415	1236903	outM	Type II secretion system protein M
DS0823_v1_1106	1	1236900	1238102	outL	Type II secretion system protein L
DS0823_v1_1107	1	1238099	1239160	outK	Type II secretion system protein K
DS0823_v1_1108	1	1239157	1239897	outJ	Type II secretion system protein J
DS0823_v1_1109	1	1239894	1240271	outI	Type II secretion system protein I
DS0823_v1_1110	1	1240275	1240814	outH	Type II secretion system protein H
DS0823_v1_1111	1	1240817	1241278	gspG	Type II secretion system protein GspG
DS0823_v1_1112	1	1241312	1242538	gspF	Type II secretion system protein GspF
DS0823_v1_1113	1	1242540	1244036	gspE	Type II secretion system protein GspE
DS0823_v1_1114	1	1244033	1246213	gspD	Type II secretion system protein GspD
DS0823_v1_1115	1	1246167	1246985	outC	Type II secretion system protein C
DS0823_v1_1116	1	1246945	1247142		protein of unknown function
DS0823_v1_1117	1	1247212	1247433		protein of unknown function
DS0823_v1_1118	1	1247556	1247726		conserved protein of unknown function
DS0823_v1_1119	1	1248213	1248833	outB	General secretion pathway protein B
DS0823_v1_1120	1	1248868	1249269	outS	Pilotin OutS
DS0823_v1_1121	1	1249426	1250649	alaC	glutamate--pyruvate aminotransferase AlaC
DS0823_v1_1122	1	1251065	1251925		D-alanine aminotransferase
DS0823_v1_1123	1	1252019	1254430		Potassium efflux system KefA protein / Small-conductance mechanosensitive channel
DS0823_v1_1124	3	1254807	1254968		protein of unknown function
DS0823_v1_1125	1	1255091	1255504		conserved protein of unknown function
DS0823_v1_1126	1	1255624	1258866		Superfamily II DNA/RNA helicase, SNF2 family
DS0823_v1_1127	1	1258866	1260551		EH_Signature domain-containing protein
DS0823_v1_1128	1	1260548	1261291		Outer membrane protein-related peptidoglycan-associated (Lipo)protein
DS0823_v1_1129	1	1261305	1263494		Putative membrane protein
DS0823_v1_1130	1	1264389	1264742		HNHc domain-containing protein
DS0823_v1_1131	1	1264770	1265195		Putative restriction endonuclease
DS0823_v1_1132	1	1265297	1265707		protein of unknown function
DS0823_v1_1133	1	1265893	1267014	roxA	ribosomal protein-arginine oxygenase
DS0823_v1_1134	1	1267265	1267453		Putative motility protein
DS0823_v1_1135	1	1267778	1268893		NADH dehydrogenase
DS0823_v1_1136	1	1268918	1269778		Pirin-related protein
DS0823_v1_1137	1	1269941	1270552	azoR	FMN-dependent NADH-azoreductase 7
DS0823_v1_1138	1	1270688	1271596		Transcriptional regulator, LysR family
DS0823_v1_1139	1	1271681	1272439	yhdZ	putative ABC transporter ATP-binding subunit YhdZ
DS0823_v1_1140	1	1272466	1273167		Amino acid ABC transporter, permease protein
DS0823_v1_1141	1	1273170	1273862		Cystine ABC transporter, permease protein
DS0823_v1_1142	1	1273934	1274746		Glutamine ABC transporter, periplasmic glutamine-binding protein
DS0823_v1_1143	3	1274901	1275800		Transcriptional regulator, LysR family
DS0823_v1_1144	1	1275931	1277205	gdhA	Glutamate dehydrogenase
DS0823_v1_1145	1	1277244	1278509	gltP	glutamate/aspartate : H(+) symporter GltP
DS0823_v1_1146	1	1278676	1279887	aatA	Aspartate/prephenate aminotransferase
DS0823_v1_1147	1	1279890	1280546		Dimethylmenaquinone methyltransferase family protein
DS0823_v1_1148	1	1280693	1281592		Transcriptional regulator, LysR family
DS0823_v1_1149	1	1281603	1282676	lacI	Lactose operon repressor
DS0823_v1_1150	1	1282944	1284215	lamB	Maltoporin 1
DS0823_v1_1151	1	1284377	1284691		PTS system, glucose-specific IIBC component
DS0823_v1_1152	1	1284804	1286861	bglY	Beta-galactosidase BglY
DS0823_v1_1153	1	1286995	1288203		Arabinogalactan endo-beta-1,4-galactanase
DS0823_v1_1154	1	1288200	1289114	ganQ	Putative arabinogalactan oligomer transport system permease protein GanQ
DS0823_v1_1155	1	1289122	1290429	ganP	Putative arabinogalactan oligomer transport system permease protein GanP
DS0823_v1_1156	1	1290503	1291768	cycB	Cyclodextrin-binding protein
DS0823_v1_1157	1	1292126	1293235	malK	maltose ABC transporter ATP binding subunit
DS0823_v1_1158	1	1293286	1293483		protein of unknown function
DS0823_v1_1159	1	1293707	1294810		Metallopeptidase ILL6
DS0823_v1_1160	1	1294886	1295221		conserved protein of unknown function
DS0823_v1_1161	1	1295869	1296909		Pectate lyase
DS0823_v1_1162	1	1297012	1298100		Glycerol dehydrogenase
DS0823_v1_1163	1	1298352	1299566	rspA	mandelate racemase/muconate lactonizing enzyme family protein RspA
DS0823_v1_1164	1	1299605	1301011	uxaC	Uronate isomerase
DS0823_v1_1165	1	1301043	1302578		Rhamnogalacturonide transporter RhiT
DS0823_v1_1166	1	1302600	1304057	ydfI	putative oxidoreductase YdfI
DS0823_v1_1167	1	1304244	1304930	ydfH	DNA-binding transcriptional repressor YdfH
DS0823_v1_1168	1	1305064	1306758	hutU	Urocanate hydratase
DS0823_v1_1169	1	1306772	1308328	hutH	Histidine ammonia-lyase
DS0823_v1_1170	1	1308437	1309222		ABC transporter domain-containing protein
DS0823_v1_1171	1	1309219	1310070		ABC transporter, permease protein
DS0823_v1_1172	1	1310089	1311051		ABC transporter substrate-binding protein
DS0823_v1_1173	1	1311286	1312050		conserved protein of unknown function
DS0823_v1_1174	1	1312411	1313085		Protease subunit of ATP-dependent Clp protease
DS0823_v1_1175	1	1313203	1314060	hutC	Histidine utilization repressor
DS0823_v1_1176	1	1314136	1314315		protein of unknown function
DS0823_v1_1177	3	1314407	1316947	acnB	Aconitate hydratase B
DS0823_v1_1178	3	1317335	1318672		Membrane protein
DS0823_v1_1179	1	1318732	1318860		conserved protein of unknown function
DS0823_v1_1180	1	1318985	1320598		Histidine kinase
DS0823_v1_1181	1	1320622	1321314	dpiA	Transcriptional regulatory protein DpiA
DS0823_v1_1182	1	1321398	1322888	hutH	Histidine ammonia-lyase
DS0823_v1_1183	1	1322901	1323683	hisP	lysine/arginine/ornithine ABC transporter/histidine ABC transporter, ATP binding subunit
DS0823_v1_1184	1	1323676	1324392	tcyL	cystine ABC transporter membrane subunit
DS0823_v1_1185	1	1324389	1325111	occQ	Octopine transport system permease protein OccQ
DS0823_v1_1186	1	1325127	1325984	occT	Octopine-binding periplasmic protein
DS0823_v1_1187	1	1326197	1326739	ves	Protein Ves
DS0823_v1_1188	1	1326739	1328103		Formiminoglutamic iminohydrolase
DS0823_v1_1189	1	1328434	1329648	hutI	Imidazolonepropionase
DS0823_v1_1190	1	1329645	1330445		N-formylglutamate deformylase
DS0823_v1_1191	1	1330474	1332417		Methyl-accepting chemotaxis protein I (Serine chemoreceptor protein)
DS0823_v1_1192	2	1332749	1333633	folD	bifunctional 5,10-methylene-tetrahydrofolate dehydrogenase/ 5,10-methylene-tetrahydrofolate cyclohydrolase
DS0823_v1_1193	1	1333640	1333852	ybcJ	putative RNA-binding protein YbcJ
DS0823_v1_1194	2	1333944	1335329	cysS	cysteine--tRNA ligase
DS0823_v1_1195	2	1335313	1335621		protein of unknown function
DS0823_v1_1196	1	1335822	1336244		putative oxidoreductase CatD
DS0823_v1_1197	2	1336583	1337077	ppiB	peptidyl-prolyl cis-trans isomerase B
DS0823_v1_1198	2	1337088	1337810	lpxH	UDP-2,3-diacylglucosamine diphosphatase
DS0823_v1_1199	1	1338035	1338544	purE	N(5)-carboxyaminoimidazole ribonucleotide mutase
DS0823_v1_1200	1	1338541	1339611	purK	5-(carboxyamino)imidazole ribonucleotide synthase
DS0823_v1_1201	3	1339681	1339860		conserved protein of unknown function
DS0823_v1_1202	1	1340081	1341364	sdaC	serine:H(+) symporter SdaC
DS0823_v1_1203	1	1341427	1342797	sdaA	L-serine deaminase I
DS0823_v1_1204	1	1342857	1343297		DNA-binding protein in cluster with Type I restriction-modification system
DS0823_v1_1205	1	1343552	1344112		conserved exported protein of unknown function
DS0823_v1_1206	1	1344432	1345247	pstB	phosphate ABC transporter ATP binding subunit
DS0823_v1_1207	1	1345265	1346911		Phosphate transport system permease protein PstA (TC 3.A.1.7.1)
DS0823_v1_1208	1	1346908	1349064		Phosphate transport system permease protein PstC (TC 3.A.1.7.1)
DS0823_v1_1209	1	1349287	1351356	ppk	polyphosphate kinase
DS0823_v1_1210	1	1351361	1352890	ppx	exopolyphosphatase
DS0823_v1_1211	1	1353002	1353298		conserved protein of unknown function
DS0823_v1_1212	1	1353520	1353786	ybiI	zinc finger domain-containing protein YbiI
DS0823_v1_1213	1	1353835	1354263	uspG	Universal stress protein G
DS0823_v1_1214	1	1354474	1354836		conserved protein of unknown function
DS0823_v1_1215	1	1354847	1355371		Isochorismatase
DS0823_v1_1216	1	1355838	1356497	yccA	modulator of FtsH protease
DS0823_v1_1217	2	1356668	1356997	tusE	sulfur transfer protein TusE
DS0823_v1_1218	1	1357014	1357292	yccX	acylphosphatase
DS0823_v1_1219	1	1357512	1357820	hspQ	heat shock protein, hemimethylated DNA-binding protein
DS0823_v1_1220	1	1357889	1358302	yccU	putative CoA-binding protein with NAD(P)-binding Rossmann-fold domain
DS0823_v1_1221	1	1358292	1358504		protein of unknown function
DS0823_v1_1222	1	1358592	1359239		conserved exported protein of unknown function
DS0823_v1_1223	1	1359367	1359825	mgsA	methylglyoxal synthase
DS0823_v1_1224	1	1359901	1361958	helD	DNA helicase IV
DS0823_v1_1225	1	1362112	1362558	yccF	conserved inner membrane protein YccF
DS0823_v1_1226	1	1362577	1364772	yccS	putative transporter YccS
DS0823_v1_1227	1	1364769	1365398	sxy	transcriptional coactivator for CRP
DS0823_v1_1228	1	1365618	1366112	sulA	cell division inhibitor SulA
DS0823_v1_1229	2	1366476	1367540	ompA	outer membrane porin A
DS0823_v1_1230	1	1368081	1368179		protein of unknown function
DS0823_v1_1231	1	1368667	1368945		conserved protein of unknown function
DS0823_v1_1232	1	1369050	1370012		Oxidoreductase
DS0823_v1_1233	1	1370267	1371448	nupC	nucleoside:H(+) symporter NupC
DS0823_v1_1234	1	1371661	1372905	mdtA	multidrug efflux pump membrane fusion protein MdtA
DS0823_v1_1235	1	1372905	1376045	mdtB	multidrug efflux pump RND permease subunit MdtB
DS0823_v1_1236	1	1376042	1379131	mdtC	multidrug efflux pump RND permease subunit MdtC
DS0823_v1_1237	1	1379219	1380622	mdtD	putative multidrug efflux pump MdtD
DS0823_v1_1238	1	1380631	1381989	baeS	sensory histidine kinase BaeS
DS0823_v1_1239	1	1382006	1382737	baeR	DNA-binding transcriptional activator BaeR
DS0823_v1_1240	1	1382928	1383890	yqjG	Glutathionyl-hydroquinone reductase YqjG
DS0823_v1_1241	1	1384062	1385438	yegQ	putative peptidase YegQ
DS0823_v1_1242	1	1385625	1386032	psiE	putative phosphate starvation-inducible protein
DS0823_v1_1243	1	1386291	1387103		Hydroxypyruvate isomerase
DS0823_v1_1244	1	1387440	1388687		Nucleoside permease NupG
DS0823_v1_1245	1	1388709	1389779		Inosose isomerase
DS0823_v1_1246	1	1389776	1390927		Nucleoside-diphosphate-sugar epimerase
DS0823_v1_1247	1	1391031	1392011		Ribose operon repressor
DS0823_v1_1248	1	1392144	1392998		Sugar phosphate isomerases/epimerase
DS0823_v1_1249	1	1393412	1394215	thiD	bifunctional hydroxymethylpyrimidine kinase/phosphomethylpyrimidine kinase
DS0823_v1_1250	1	1394212	1395006	thiM	hydroxyethylthiazole kinase
DS0823_v1_1251	1	1395253	1396428	patB	Cystathionine beta-lyase PatB
DS0823_v1_1252	1	1396465	1397778		Bcr/CflA family efflux transporter
DS0823_v1_1253	1	1397775	1399292		GFO_IDH_MocA domain-containing protein
DS0823_v1_1254	1	1399318	1401024		Carbamoyltransferase
DS0823_v1_1255	3	1401012	1401860		Methyltransf_12 domain-containing protein
DS0823_v1_1256	1	1402407	1403300		Nitrogen assimilation regulatory protein Nac
DS0823_v1_1257	1	1403502	1404833		D-glucarate permease
DS0823_v1_1258	1	1404783	1404926		protein of unknown function
DS0823_v1_1259	1	1404842	1405498		Demethylmenaquinone methyltransferase
DS0823_v1_1260	1	1405513	1406184		Demethylmenaquinone methyltransferase
DS0823_v1_1261	1	1406242	1406490		protein of unknown function
DS0823_v1_1262	1	1406774	1407166		VOC domain-containing protein
DS0823_v1_1263	1	1407487	1408194		conserved protein of unknown function
DS0823_v1_1264	1	1408285	1409058		conserved protein of unknown function
DS0823_v1_1265	1	1409160	1409555	ytfH	putative transcriptional regulator YtfH
DS0823_v1_1266	1	1409528	1409695		protein of unknown function
DS0823_v1_1267	1	1409710	1410717		Alcohol dehydrogenase
DS0823_v1_1268	1	1410923	1411921		Transcriptional regulator, MarR family / Acetyltransferase (GNAT)
DS0823_v1_1269	1	1412124	1413791		Putative secreted protein
DS0823_v1_1270	1	1413933	1414061		protein of unknown function
DS0823_v1_1271	3	1414544	1415545		Acetyltransferase
DS0823_v1_1273	1	1416179	1416556		Antibiotic biosynthesis monooxygenase
DS0823_v1_1275	1	1416655	1417548		Thioredoxin reductase
DS0823_v1_1276	1	1417909	1418556		Transcriptional regulator, TetR family
DS0823_v1_1277	1	1418453	1418638		protein of unknown function
DS0823_v1_1278	1	1418730	1418939		protein of unknown function
DS0823_v1_1279	1	1419248	1420825	guaA	GMP synthetase
DS0823_v1_1280	1	1420913	1422376	guaB	inosine 5'-monophosphate dehydrogenase
DS0823_v1_1281	1	1422547	1423932	xseA	exodeoxyribonuclease VII subunit XseA
DS0823_v1_1282	1	1424024	1425073	prt	Extracellular metalloprotease
DS0823_v1_1283	1	1425054	1425422		conserved protein of unknown function
DS0823_v1_1284	1	1425426	1425650	yfgJ	zinc ribbon domain-containing protein YfgJ
DS0823_v1_1285	2	1425735	1427225	der	50S ribosomal subunit stability factor
DS0823_v1_1286	2	1427365	1428546	bamB	outer membrane protein assembly factor BamB
DS0823_v1_1287	2	1428557	1429177	yfgM	ancillary SecYEG translocon subunit
DS0823_v1_1288	2	1429191	1430465	hisS	histidine--tRNA ligase
DS0823_v1_1289	2	1430617	1431738	ispG	(E)-4-hydroxy-3-methylbut-2-enyl-diphosphate synthase (flavodoxin)
DS0823_v1_1290	2	1431775	1432782	rodZ	transmembrane component of cytoskeleton
DS0823_v1_1291	3	1432772	1433527		Type IV pilus biogenesis protein PilF
DS0823_v1_1292	1	1433728	1434906	rlmN	23S rRNA m(2)A2503 methyltransferase/tRNA m(2)A37 methyltransferase
DS0823_v1_1293	1	1435076	1435528	ndk	nucleoside diphosphate kinase
DS0823_v1_1294	1	1435917	1436771	sseA	3-mercaptopyruvate sulfurtransferase
DS0823_v1_1295	1	1436890	1437687	sseB	protein SseB
DS0823_v1_1296	1	1437828	1439123	pepB	aminopeptidase B
DS0823_v1_1297	1	1439222	1439422	iscX	accessory iron-sulfur cluster assembly protein IscX
DS0823_v1_1298	2	1439434	1439769	fdx	reduced ferredoxin
DS0823_v1_1299	2	1439771	1441621	hscA	iron-sulfur cluster biosynthesis chaperone HscA
DS0823_v1_1300	2	1441699	1442217	hscB	co-chaperone for [Fe-S] cluster biosynthesis
DS0823_v1_1301	2	1442315	1442638	iscA	iron-sulfur cluster insertion protein IscA
DS0823_v1_1302	2	1442664	1443050	iscU	scaffold protein for iron-sulfur cluster assembly
DS0823_v1_1303	2	1443075	1444289	iscS	cysteine desulfurase
DS0823_v1_1304	2	1444348	1444842	iscR	DNA-binding transcriptional dual regulator IscR
DS0823_v1_1305	1	1444968	1445717	trmJ	tRNA Cm32/Um32 methyltransferase
DS0823_v1_1306	2	1445751	1446647	suhB	inositol-phosphate phosphatase
DS0823_v1_1307	1	1446811	1447935		Solute-binding periplasmic protein of iron/siderophore ABC transporter
DS0823_v1_1308	1	1447939	1449021		Fe-bacillibactin uptake system FeuB
DS0823_v1_1309	1	1449018	1449809		Ferrichrome transport ATP-binding protein FhuC
DS0823_v1_1310	1	1449953	1451074		Periplasmic substrate-binding transport protein
DS0823_v1_1311	1	1451322	1452362		putative membrane protein
DS0823_v1_1312	1	1452353	1453015		Putative membrane protein YebY
DS0823_v1_1313	1	1453093	1454241	hcaT	putative 3-phenylpropionate transporter
DS0823_v1_1314	3	1454376	1455629	glyA	serine hydroxymethyltransferase
DS0823_v1_1315	1	1455966	1457156	hmp	nitric oxide dioxygenase
DS0823_v1_1316	1	1457666	1458844	pelA	Pectate lyase A
DS0823_v1_1317	1	1459279	1460493	pelE	Pectate lyase E
DS0823_v1_1318	1	1461020	1462198	pelD	Pectate lyase D
DS0823_v1_1319	1	1462276	1463931		Rhamnogalacturonan acetylesterase
DS0823_v1_1320	1	1464017	1465117	pemA	Pectinesterase A
DS0823_v1_1321	1	1465242	1465580	glnB	nitrogen regulatory protein PII-1
DS0823_v1_1322	1	1465668	1467005	glrR	DNA-binding transcriptional activator GlrR
DS0823_v1_1323	1	1467002	1467799		Putative alpha helix protein
DS0823_v1_1324	1	1467802	1469235	glrK	sensory histidine kinase GlrK
DS0823_v1_1325	1	1469289	1469465		protein of unknown function
DS0823_v1_1326	1	1469953	1473840	purL	phosphoribosylformylglycinamide synthetase
DS0823_v1_1327	1	1474115	1475572	mltF	membrane-bound lytic murein transglycosylase F
DS0823_v1_1328	2	1475584	1476087	tadA	tRNA adenosine(34) deaminase
DS0823_v1_1329	1	1476152	1476796	pgpC	phosphatidylglycerophosphatase C
DS0823_v1_1330	1	1476834	1477757	murQ	N-acetylmuramic acid 6-phosphate etherase
DS0823_v1_1331	1	1477888	1478229		Tryptophan synthase beta chain like
DS0823_v1_1332	1	1478946	1481132		Type I secretion system ATPase, LssB family LapB
DS0823_v1_1333	1	1481119	1481961		HlyD family secretion protein
DS0823_v1_1334	1	1481975	1483492		Diguanylate cyclase/phosphodiesterase (GGDEF & EAL domains) with PAS/PAC sensor(S)
DS0823_v1_1335	1	1484267	1484902		GGDEF/EAL domain protein YhjH
DS0823_v1_1336	1	1485407	1485667	yfhL	putative 4Fe-4S cluster-containing protein YfhL
DS0823_v1_1337	1	1485712	1486092	acpS	holo-[acyl-carrier-protein] synthase
DS0823_v1_1338	2	1486092	1486823	pdxJ	pyridoxine 5'-phosphate synthase
DS0823_v1_1339	1	1486895	1487629	recO	DNA repair protein RecO
DS0823_v1_1340	2	1487641	1488546	era	30S ribosomal subunit maturation GTPase Era
DS0823_v1_1341	2	1488543	1489223	rnc	RNase III
DS0823_v1_1342	2	1489404	1490372	lepB	signal peptidase I
DS0823_v1_1343	1	1490389	1492188	lepA	elongation factor 4
DS0823_v1_1344	1	1492450	1492920	rseC	protein RseC
DS0823_v1_1345	1	1492952	1493902	rseB	anti-sigma factor stabilizing protein RseB
DS0823_v1_1346	3	1493902	1494567	rseA	anti-sigma factor
DS0823_v1_1347	1	1494617	1495192	rpoE	RNA polymerase sigma E factor
DS0823_v1_1348	1	1495158	1495349		protein of unknown function
DS0823_v1_1349	1	1495551	1497152	nadB	L-aspartate oxidase
DS0823_v1_1350	1	1497200	1497943	yfiC	tRNA m(6)A37 methyltransferase
DS0823_v1_1351	1	1498078	1499430	srmB	ATP-dependent RNA helicase SrmB
DS0823_v1_1352	1	1499686	1500069	grcA	stress-induced alternate pyruvate formate-lyase subunit
DS0823_v1_1353	1	1500516	1501202	ung	uracil-DNA glycosylase
DS0823_v1_1354	1	1501409	1501594		protein of unknown function
DS0823_v1_1355	2	1501765	1503180	gltX	glutamate--tRNA ligase
DS0823_v1_1356	3	1503194	1503685		protein of unknown function
DS0823_v1_1357	1	1504242	1504676		Putative membrane protein
DS0823_v1_1358	1	1504725	1505717	cysA	sulfate/thiosulfate ABC transporter ATP binding subunit
DS0823_v1_1359	1	1505707	1506591	cysW	sulfate/thiosulfate ABC transporter inner membrane subunit CysW
DS0823_v1_1360	1	1506601	1507413	cysU	sulfate/thiosulfate ABC transporter inner membrane subunit CysU
DS0823_v1_1361	1	1507511	1508521	sbp	sulfate/thiosulfate ABC transporter periplasmic binding protein Sbp
DS0823_v1_1362	1	1508829	1509986	cdaR	DNA-binding transcriptional activator CdaR
DS0823_v1_1363	1	1510182	1511630	degP	periplasmic serine endoprotease DegP
DS0823_v1_1364	1	1511796	1513313	dgt	dGTP triphosphohydrolase
DS0823_v1_1365	2	1513502	1514203	mtn	5'-methylthioadenosine/S-adenosylhomocysteine nucleosidase
DS0823_v1_1366	1	1514259	1515077	btuF	vitamin B12 ABC transporter periplasmic binding protein
DS0823_v1_1367	2	1515149	1515493	erpA	iron-sulfur cluster insertion protein ErpA
DS0823_v1_1368	1	1515574	1515846		H(+)/Cl(-) exchange transporter ClcA
DS0823_v1_1369	2	1516002	1517282	hemL	glutamate-1-semialdehyde aminotransferase
DS0823_v1_1370	1	1517333	1519354	fhuB	iron(III) hydroxamate ABC transporter membrane subunit
DS0823_v1_1371	1	1519351	1520262	fhuD	iron(III) hydroxamate ABC transporter periplasmic binding protein
DS0823_v1_1372	1	1520274	1521074	fhuC	iron(III) hydroxamate ABC transporter ATP binding subunit
DS0823_v1_1373	1	1521302	1523794	mrcB	peptidoglycan glycosyltransferase/peptidoglycan DD-transpeptidase MrcB
DS0823_v1_1374	1	1523899	1526361	hrpB	putative ATP-dependent RNA helicase HrpB
DS0823_v1_1375	1	1526533	1527066	thpR	RNA 2',3'-cyclic phosphodiesterase
DS0823_v1_1376	1	1527079	1527798	sfsA	putative DNA-binding transcriptional regulator of maltose metabolism
DS0823_v1_1377	1	1527969	1528424	dksA	RNA polymerase-binding transcription factor DksA
DS0823_v1_1378	1	1528518	1529426	gluQ	glutamyl-Q tRNA(Asp) synthetase
DS0823_v1_1379	2	1529687	1530898	pcnB	poly(A) polymerase I
DS0823_v1_1380	3	1530895	1531383	folK	2-amino-4-hydroxy-6- hydroxymethyldihydropteridine diphosphokinase
DS0823_v1_1381	1	1531545	1532339	panB	3-methyl-2-oxobutanoate hydroxymethyltransferase
DS0823_v1_1382	1	1532355	1533209	panC	pantothenate synthetase
DS0823_v1_1383	1	1533235	1533615	panD	aspartate 1-decarboxylase proenzyme
DS0823_v1_1384	1	1533685	1534455	yadH	putative ABC transporter membrane subunit YadH
DS0823_v1_1385	1	1534452	1535375	yadG	putative ABC transporter ATP-binding protein YadG
DS0823_v1_1386	2	1535502	1536143	can	carbonic anhydrase 2
DS0823_v1_1387	1	1536187	1536720	hpt	hypoxanthine phosphoribosyltransferase
DS0823_v1_1388	1	1536867	1537319		Protein export cytoplasm protein SecA ATPase RNA helicase
DS0823_v1_1389	1	1537476	1537811		conserved exported protein of unknown function
DS0823_v1_1390	1	1537969	1539033		Ferric iron ABC transporter, ATP-binding protein
DS0823_v1_1391	1	1539041	1540648		Ferric iron ABC transporter, permease protein
DS0823_v1_1392	1	1540889	1541236	yacC	putative lipoprotein YacC
DS0823_v1_1393	1	1541345	1542208	speE	spermidine synthase
DS0823_v1_1394	1	1542239	1543033	speD	S-adenosylmethionine decarboxylase proenzyme
DS0823_v1_1395	1	1543175	1543252		protein of unknown function
DS0823_v1_1396	1	1543251	1543484	nrdH	glutaredoxin-like protein
DS0823_v1_1397	1	1543492	1543902	nrdI	dimanganese-tyrosyl radical cofactor maintenance flavodoxin NrdI
DS0823_v1_1398	1	1543881	1546028	nrdE	ribonucleoside-diphosphate reductase 2 subunit alpha
DS0823_v1_1399	1	1546083	1547045	nrdF	ribonucleoside-diphosphate reductase 2 subunit beta
DS0823_v1_1400	1	1547097	1547342		protein of unknown function
DS0823_v1_1401	2	1547305	1547988	dnaQ	DNA polymerase III subunit epsilon
DS0823_v1_1402	3	1548095	1548559	rnhA	ribonuclease HI
DS0823_v1_1403	1	1548595	1549317	yafS	putative S-adenosyl-L-methionine-dependent methyltransferase
DS0823_v1_1404	1	1549364	1550119	gloB	hydroxyacylglutathione hydrolase GloB
DS0823_v1_1405	1	1550190	1551590	mltD	membrane-bound lytic murein transglycosylase D
DS0823_v1_1406	1	1551649	1552326	yafD	endonuclease/exonuclease/phosphatase domain-containing protein YafD
DS0823_v1_1411	2	1557914	1558105		protein of unknown function
DS0823_v1_1412	1	1558307	1560880	clpB	ClpB chaperone
DS0823_v1_1413	1	1561016	1561756	pgeF	polyphenol oxidase YfiH
DS0823_v1_1414	1	1561761	1562738	rluD	23S rRNA pseudouridine(1911/1915/1917) synthase
DS0823_v1_1415	2	1562872	1563606	bamD	outer membrane protein assembly factor BamD
DS0823_v1_1416	1	1563534	1563632		protein of unknown function
DS0823_v1_1417	1	1563906	1564241	raiA	stationary phase translation inhibitor and ribosome stability factor
DS0823_v1_1418	1	1564421	1564741		protein of unknown function
DS0823_v1_1419	1	1564584	1565765	pheA	fused chorismate mutase/prephenate dehydratase
DS0823_v1_1420	2	1565869	1566990	tyrA	fused chorismate mutase/prephenate dehydrogenase
DS0823_v1_1421	3	1567003	1568067	aroF	3-deoxy-7-phosphoheptulonate synthase, Tyr-sensitive
DS0823_v1_1422	1	1568710	1569087		conserved protein of unknown function
DS0823_v1_1423	1	1569455	1570405		Methyltransf_25 domain-containing protein
DS0823_v1_1424	3	1570482	1570829	rplS	50S ribosomal subunit protein L19
DS0823_v1_1425	2	1570893	1571648	trmD	tRNA m(1)G37 methyltransferase
DS0823_v1_1426	2	1571687	1572235	rimM	ribosome maturation factor RimM
DS0823_v1_1427	2	1572254	1572502	rpsP	30S ribosomal subunit protein S16
DS0823_v1_1428	2	1572662	1574023	ffh	signal recognition particle protein component
DS0823_v1_1429	1	1574196	1574990	ypjD	cytochrome c assembly family protein
DS0823_v1_1430	1	1575077	1575592	luxS	S-ribosylhomocysteine lyase
DS0823_v1_1431	1	1575766	1577319	gshA	glutamate--cysteine ligase
DS0823_v1_1432	1	1577400	1577828	yqaA	DedA family protein YqaA
DS0823_v1_1433	1	1577825	1578391	yqaB	fructose-1-phosphatase
DS0823_v1_1434	1	1578393	1578764		protein of unknown function
DS0823_v1_1435	1	1579354	1579539	csrA	carbon storage regulator
DS0823_v1_1436	2	1579861	1582488	alaS	alanine--tRNA ligase/DNA-binding transcriptional repressor
DS0823_v1_1437	1	1582626	1583114	recX	RecA inhibitor RecX
DS0823_v1_1438	1	1583158	1584234	recA	DNA recombination/repair protein RecA
DS0823_v1_1439	1	1584344	1584832	pncC	NMN aminohydrolase
DS0823_v1_1440	1	1585281	1585598		protein of unknown function
DS0823_v1_1441	1	1586796	1587395		Ribosome association toxin RatA
DS0823_v1_1442	1	1587479	1588012	cybB	cytochrome b561
DS0823_v1_1443	1	1588420	1589049		Threonine efflux protein
DS0823_v1_1444	1	1589157	1589810		conserved protein of unknown function
DS0823_v1_1445	1	1590158	1590931	budC	Diacetyl reductase [(S)-acetoin forming]
DS0823_v1_1446	1	1591392	1592939	katB	Catalase
DS0823_v1_1447	1	1592999	1593592		ANK_REP_REGION domain-containing protein
DS0823_v1_1448	1	1594201	1594419		protein of unknown function
DS0823_v1_1449	1	1594601	1594948		Phage protein
DS0823_v1_1450	1	1594960	1595250		protein of unknown function
DS0823_v1_1451	1	1595545	1596501	ytfQ	galactofuranose ABC transporter periplasmic binding protein
DS0823_v1_1452	1	1596585	1598087	ytfR	galactofuranose ABC transporter putative ATP binding subunit
DS0823_v1_1453	1	1598101	1599138	ytfT	galactofuranose ABC transporter putative membrane subunit YtfT
DS0823_v1_1454	1	1599125	1600117	yjfF	galactofuranose ABC transporter putative membrane subunit YjtF
DS0823_v1_1455	1	1600397	1601818		PSDC domain-containing protein
DS0823_v1_1456	1	1601915	1602154		conserved protein of unknown function
DS0823_v1_1457	1	1602133	1602447		protein of unknown function
DS0823_v1_1458	1	1602509	1603888	eutE	putative aldehyde dehydrogenase, ethanolamine utilization protein
DS0823_v1_1459	1	1604108	1605151	eutR	putative AraC-type transcriptional regulator EutR
DS0823_v1_1460	1	1605238	1605684		conserved exported protein of unknown function
DS0823_v1_1461	1	1605977	1606954	yjiA	P-loop guanosine triphosphatase
DS0823_v1_1462	1	1606990	1607193		conserved protein of unknown function
DS0823_v1_1463	1	1607293	1609440	btsT	pyruvate:H(+) symporter
DS0823_v1_1464	1	1609750	1610475	btsR	DNA-binding transcriptional activator BtsR
DS0823_v1_1465	1	1610469	1612160	btsS	high-affinity pyruvate receptor
DS0823_v1_1466	1	1612416	1613189		Putative transcriptional regulatory protein
DS0823_v1_1467	1	1613267	1614547		Acetylornithine deacetylase
DS0823_v1_1468	1	1614598	1616196		Dipeptide-binding ABC transporter, periplasmic substrate-binding component
DS0823_v1_1469	1	1616211	1617158		Dipeptide transport system permease protein DppB
DS0823_v1_1470	1	1617151	1617978	ddpC	putative D,D-dipeptide ABC transporter membrane subunit DdpC
DS0823_v1_1471	1	1617978	1619657	gsiA	glutathione ABC transporter ATP binding subunit GsiA
DS0823_v1_1472	1	1619665	1620894		Acetylornithine deacetylase
DS0823_v1_1473	1	1621068	1621376		YCII domain-containing protein
DS0823_v1_1474	1	1621400	1622023	azoR	FMN-dependent NADH-azoreductase
DS0823_v1_1475	1	1622060	1623004		Putative signal peptide protein
DS0823_v1_1476	1	1623003	1624034		Transcriptional regulator, AraC family
DS0823_v1_1477	1	1624095	1624619		NAD(P)H oxidoreductase YRKL / Flavodoxin 2
DS0823_v1_1478	1	1624677	1624976		conserved protein of unknown function
DS0823_v1_1479	1	1625124	1626119		Transcriptional regulator, MerR family
DS0823_v1_1480	1	1626210	1626431		D-alanine carrier protein DltC
DS0823_v1_1481	1	1626450	1627883		D-alanine--poly(phosphoribitol) ligase subunit 1
DS0823_v1_1482	1	1627880	1628998		D-alanyl transfer protein DltB
DS0823_v1_1483	1	1629128	1630267		Poly(glycerophosphate chain) D-alanine transfer protein DltD
DS0823_v1_1484	1	1630717	1630863		protein of unknown function
DS0823_v1_1485	1	1631570	1631809		conserved protein of unknown function
DS0823_v1_1486	1	1631787	1632107		protein of unknown function
DS0823_v1_1487	1	1632649	1632933		protein of unknown function
DS0823_v1_1488	1	1632990	1633160		protein of unknown function
DS0823_v1_1489	1	1633331	1634584	proA	glutamate-5-semialdehyde dehydrogenase
DS0823_v1_1490	1	1634595	1635698	proB	glutamate 5-kinase
DS0823_v1_1491	1	1635825	1636184	crl	Sigma factor-binding protein Crl
DS0823_v1_1492	1	1636342	1637610	dgcN	diguanylate cyclase DgcN
DS0823_v1_1493	1	1637615	1638151	yfiR	Protein YfiR
DS0823_v1_1494	1	1638253	1639503	frsA	fermentation-respiration switch protein
DS0823_v1_1495	1	1639659	1640117	gpt	xanthine-guanine phsophoribosyltransferase
DS0823_v1_1496	1	1640382	1640582		conserved protein of unknown function
DS0823_v1_1497	1	1640671	1640781		protein of unknown function
DS0823_v1_1498	1	1640822	1642282	pepD	peptidase D
DS0823_v1_1499	1	1642348	1643406	dinB	DNA polymerase IV
DS0823_v1_1500	1	1643571	1643756		protein of unknown function
DS0823_v1_1501	1	1643781	1644506	yafK	L,D-transpeptidase domain-containing protein YafK
DS0823_v1_1502	1	1644477	1645244	yafJ	putative amidotransferase
DS0823_v1_1503	2	1645307	1645888	lpcA	D-sedoheptulose 7-phosphate isomerase
DS0823_v1_1504	1	1646270	1648714	fadE	acyl-CoA dehydrogenase
DS0823_v1_1505	1	1648776	1649978	mtnK	Methylthioribose kinase
DS0823_v1_1506	1	1649956	1650225		protein of unknown function
DS0823_v1_1507	1	1650403	1651434	mtnA	Methylthioribose-1-phosphate isomerase
DS0823_v1_1508	1	1651498	1652040	mtnD	Acireductone dioxygenase 2
DS0823_v1_1509	1	1652054	1652746	mtnC	Enolase-phosphatase E1
DS0823_v1_1510	1	1652743	1653357	mtnB	Methylthioribulose-1-phosphate dehydratase
DS0823_v1_1511	1	1653548	1654705	ybdL	methionine-oxo-acid transaminase, PLP-dependent
DS0823_v1_1512	1	1654693	1655463	yafV	2-oxoglutaramate amidase
DS0823_v1_1513	1	1655564	1656853	amaB	N-carbamoyl-L-amino acid hydrolase
DS0823_v1_1514	1	1656850	1658094	pucG	(S)-ureidoglycine--glyoxylate transaminase
DS0823_v1_1515	1	1658157	1658888	hisP	lysine/arginine/ornithine ABC transporter/histidine ABC transporter, ATP binding subunit
DS0823_v1_1516	1	1658869	1659525		Amino acid ABC transporter, permease protein
DS0823_v1_1517	1	1659525	1660190		Amino acid ABC transporter, permease protein
DS0823_v1_1518	1	1660200	1660991		ABC-type amino acid transport/signal transduction system, periplasmic component/domain
DS0823_v1_1519	1	1661267	1662106		RpiR-family transcriptional regulatory protein
DS0823_v1_1520	1	1662281	1663870	hpxW	Oxamate amidohydrolase proenzyme
DS0823_v1_1521	1	1663915	1664112		conserved protein of unknown function
DS0823_v1_1522	1	1664109	1665521	atzE	1-carboxybiuret hydrolase subunit AtzE
DS0823_v1_1523	1	1665518	1665898		conserved protein of unknown function
DS0823_v1_1524	2	1665950	1666447		Putative transcriptional regulator
DS0823_v1_1525	3	1666444	1667790		HipA_C domain-containing protein
DS0823_v1_1526	1	1668063	1669010		NodB homology domain-containing protein
DS0823_v1_1527	1	1669054	1669791	hyuA	Hydantoin racemase
DS0823_v1_1528	1	1669788	1670531		Transcriptional regulator, GntR family
DS0823_v1_1529	1	1670684	1672168		Cytosine/purine/uracil/thiamine/allantoin permease family protein
DS0823_v1_1530	1	1672842	1674044	proV	glycine betaine ABC transporter ATP binding subunit ProV
DS0823_v1_1531	1	1674037	1675251	proW	glycine betaine ABC transporter membrane subunit ProW
DS0823_v1_1532	1	1675370	1676368	proX	glycine betaine ABC transporter periplasmic binding protein ProX
DS0823_v1_1533	1	1676685	1677890	ygaY	Uncharacterized transporter YgaY
DS0823_v1_1534	1	1677887	1678750	ygaZ	L-valine exporter subunit YgaZ
DS0823_v1_1535	1	1678747	1679088	ygaH	L-valine exporter subunit YgaH
DS0823_v1_1536	1	1679263	1679775	mprA	DNA-binding transcriptional repressor MprA
DS0823_v1_1537	1	1679949	1681124	emrA	multidrug efflux pump membrane fusion protein EmrA
DS0823_v1_1538	1	1681142	1682674	emrB	multidrug efflux pump membrane subunit EmrB
DS0823_v1_1539	1	1682760	1683944	yfiF	putative methyltransferase
DS0823_v1_1540	1	1684082	1684213		conserved protein of unknown function
DS0823_v1_1541	1	1684187	1684612	trxC	reduced thioredoxin 2
DS0823_v1_1542	1	1684700	1685416	tapT	tRNA-uridine aminocarboxypropyltransferase
DS0823_v1_1543	1	1685450	1688116	patZ	peptidyl-lysine acetyltransferase
DS0823_v1_1544	2	1688271	1689626	pssA	phosphatidylserine synthase
DS0823_v1_1545	1	1689740	1690066	yfiM	protein YfiM
DS0823_v1_1546	1	1690063	1691361	kgtP	alpha-ketoglutarate:H(+) symporter
DS0823_v1_1547	1	1691485	1691610		conserved protein of unknown function
DS0823_v1_1550	2	1697582	1698148	gmhB	D-glycero-beta-D-manno-heptose-1,7-bisphosphate 7-phosphatase
DS0823_v1_1551	1	1698330	1699361	metN	L-methionine/D-methionine ABC transporter ATP binding subunit
DS0823_v1_1552	1	1699354	1700007	metI	L-methionine/D-methionine ABC transporter membrane subunit
DS0823_v1_1553	1	1700070	1700885	metQ	L-methionine/D-methionine ABC transporter membrane anchored binding protein
DS0823_v1_1554	1	1701000	1701407	rcsF	outer membrane lipoprotein RcsF
DS0823_v1_1555	1	1701404	1702111	trmO	tRNA m(6)t(6)A37 methyltransferase
DS0823_v1_1556	2	1702227	1703945	proS	proline--tRNA ligase
DS0823_v1_1557	1	1704024	1705016	rpoS	RNA polymerase, sigma S (sigma 38) factor
DS0823_v1_1558	2	1705070	1706293	nlpD	murein hydrolase activator NlpD
DS0823_v1_1559	1	1706600	1707226	pcm	L-isoaspartate protein carboxylmethyltransferase type II
DS0823_v1_1560	1	1707348	1708397	truD	tRNA pseudouridine(13) synthase
DS0823_v1_1561	2	1708391	1708888	ispF	2-C-methyl-D-erythritol 2,4-cyclodiphosphate synthase
DS0823_v1_1562	2	1708892	1709620	ispD	2-C-methyl-D-erythritol 4-phosphate cytidylyltransferase
DS0823_v1_1563	2	1709623	1709961	ftsB	cell division protein FtsB
DS0823_v1_1564	1	1710162	1710506		Cytochrome oxidase subunit
DS0823_v1_1565	1	1710628	1711269	cysC	adenylyl-sulfate kinase
DS0823_v1_1566	1	1711271	1712698	cysN	sulfate adenylyltransferase subunit 1
DS0823_v1_1567	1	1712710	1713618	cysD	sulfate adenylyltransferase subunit 2
DS0823_v1_1568	1	1713629	1715050	cysG	siroheme synthase
DS0823_v1_1569	1	1715181	1715276		protein of unknown function
DS0823_v1_1570	1	1715283	1716017	cysH	phosphoadenosine phosphosulfate reductase
DS0823_v1_1571	1	1716030	1717745	cysI	sulfite reductase, hemoprotein subunit
DS0823_v1_1572	1	1717745	1719568	cysJ	sulfite reductase, flavoprotein subunit
DS0823_v1_1573	1	1720027	1720395	queD	6-carboxy-5,6,7,8-tetrahydropterin synthase
DS0823_v1_1574	1	1720435	1721106	queE	putative 7-carboxy-7-deazaguanine synthase QueE
DS0823_v1_1575	1	1721315	1722289		Organophosphate pesticide hydrolase
DS0823_v1_1576	1	1722362	1723501		Rhamnogalacturonides degradation protein RhiN
DS0823_v1_1577	1	1723580	1725160		Rhamnogalacturonide transporter RhiT
DS0823_v1_1578	1	1725450	1726505		Periplasmic binding protein
DS0823_v1_1579	1	1726510	1728690		Ferrichrome-iron receptor
DS0823_v1_1580	2	1729009	1730307	eno	enolase
DS0823_v1_1581	2	1730405	1732042	pyrG	CTP synthetase
DS0823_v1_1582	1	1732269	1733072	mazG	nucleoside triphosphate pyrophosphohydrolase
DS0823_v1_1583	1	1732972	1733199		protein of unknown function
DS0823_v1_1584	1	1733283	1735517	relA	GDP/GTP pyrophosphokinase
DS0823_v1_1585	1	1735527	1736861	rlmD	23S rRNA m(5)U1939 methyltransferase
DS0823_v1_1586	1	1736922	1739687	barA	sensory histidine kinase BarA
DS0823_v1_1587	1	1739794	1740936	garK	glycerate 2-kinase 1
DS0823_v1_1588	1	1741209	1742093	garR	tartronate semialdehyde reductase
DS0823_v1_1589	1	1742168	1742938	garL	alpha-dehydro-beta-deoxy-D-glucarate aldolase
DS0823_v1_1590	1	1743009	1744349	gudD	D-glucarate dehydratase
DS0823_v1_1591	1	1744365	1745750	gudX	glucarate dehydratase-related protein
DS0823_v1_1592	1	1745747	1747099	gudP	galactarate/glucarate/glycerate transporter GudP
DS0823_v1_1593	1	1747115	1747333		protein of unknown function
DS0823_v1_1594	1	1747343	1747534		protein of unknown function
DS0823_v1_1595	1	1747656	1749230	garD	galactarate dehydratase
DS0823_v1_1596	1	1749853	1751388	aer	Aerotaxis receptor
DS0823_v1_1597	1	1751547	1751879		conserved protein of unknown function
DS0823_v1_1598	1	1752033	1752386		conserved protein of unknown function
DS0823_v1_1599	1	1752510	1752878		conserved protein of unknown function
DS0823_v1_1600	1	1753091	1753195		protein of unknown function
DS0823_v1_1601	1	1753167	1753388		Putative cytoplasmic protein
DS0823_v1_1602	2	1753396	1755447	ligA	DNA ligase
DS0823_v1_1603	2	1755459	1756886	rfaE	fused heptose 7-phosphate kinase/heptose 1-phosphate adenyltransferase
DS0823_v1_1604	1	1757021	1759870	glnE	fused glutamine synthetase deadenylase/glutamine synthetase adenylyltransferase
DS0823_v1_1605	1	1759994	1761325	ygiF	inorganic triphosphatase
DS0823_v1_1606	1	1761631	1762248	ygiM	putative signal transduction protein (SH3 domain)
DS0823_v1_1607	2	1762506	1763753	cca	fused tRNA nucleotidyltransferase/2',3'-cyclic phosphodiesterase/2' nucleotidase and phosphatase
DS0823_v1_1608	1	1763806	1764627	bacA	undecaprenyl pyrophosphate phosphatase
DS0823_v1_1609	2	1764805	1765167	folB	dihydroneopterin aldolase
DS0823_v1_1610	1	1765275	1765916	plsY	putative glycerol-3-phosphate acyltransferase
DS0823_v1_1611	1	1765992	1767578	tar	Methyl-accepting chemotaxis protein II
DS0823_v1_1612	2	1767894	1768424	ppa	inorganic pyrophosphatase
DS0823_v1_1613	1	1768504	1768845	ytfP	gamma-glutamylamine cyclotransferase family protein YtfP
DS0823_v1_1614	1	1768848	1772594	tamB	translocation and assembly module subunit TamB
DS0823_v1_1615	1	1772600	1774384	tamA	translocation and assembly module subunit TamA
DS0823_v1_1616	1	1774730	1775371	msrA	methionine sulfoxide reductase A
DS0823_v1_1617	1	1775597	1776913	ytfL	putative inner membrane protein
DS0823_v1_1618	1	1777008	1777214		conserved protein of unknown function
DS0823_v1_1619	1	1777669	1778409	cysQ	3'(2'),5'-bisphosphate nucleotidase
DS0823_v1_1620	1	1778643	1780592	cpdB	2'3' cyclic nucleotide phosphodiesterase/3' nucleotidase
DS0823_v1_1621	1	1780727	1781392	ytfE	iron-sulfur cluster repair protein YtfE
DS0823_v1_1622	1	1781538	1781888		Putative exported protein
DS0823_v1_1623	1	1782226	1782846	fklB	FKBP-type peptidyl-prolyl cis-trans isomerase FklB
DS0823_v1_1624	1	1783073	1783777	ytfB	cell division protein YtfB
DS0823_v1_1625	1	1783761	1784135		Putative uroporphyrin-III c-methyltransferase
DS0823_v1_1626	1	1784334	1785269		Dihydrodipicolinate synthase
DS0823_v1_1627	1	1785698	1786744		LacI family transcriptional regulator
DS0823_v1_1628	3	1786826	1788715		Methyl-accepting chemotaxis protein I (Serine chemoreceptor protein)
DS0823_v1_1629	1	1789051	1789899		Fumarylacetoacetate hydrolase family protein
DS0823_v1_1630	1	1790012	1791424		Transporter, MFS superfamily
DS0823_v1_1631	1	1791573	1791815		4-hydroxy-tetrahydrodipicolinate synthase
DS0823_v1_1632	1	1792231	1792680	rplI	50S ribosomal subunit protein L9
DS0823_v1_1633	3	1792722	1792949	rpsR	30S ribosomal subunit protein S18
DS0823_v1_1634	2	1792954	1793274	priB	primosomal replication protein N
DS0823_v1_1635	2	1793280	1793672	rpsF	30S ribosomal subunit protein S6
DS0823_v1_1636	1	1793880	1794632	yjfP	carboxylesterase
DS0823_v1_1637	1	1794857	1796797		Methyl-accepting chemotaxis protein
DS0823_v1_1638	1	1796935	1797303		Biofilm peroxide resistance protein BsmA
DS0823_v1_1639	1	1797350	1797625		conserved exported protein of unknown function
DS0823_v1_1640	1	1797728	1798462	rlmB	23S rRNA 2'-O-ribose G2251 methyltransferase
DS0823_v1_1641	1	1798526	1801009	rnr	RNase R
DS0823_v1_1642	1	1801050	1801427	nsrR	DNA-binding transcriptional repressor NsrR
DS0823_v1_1643	1	1801836	1803422		Methyl-accepting chemotaxis protein I (Serine chemoreceptor protein)
DS0823_v1_1644	1	1803736	1804647		conserved protein of unknown function
DS0823_v1_1645	1	1804650	1805897	codA	cytosine/isoguanine deaminase
DS0823_v1_1646	1	1805889	1806917	yggR	Type II/IV secretion system family protein
DS0823_v1_1647	1	1806939	1807673	yggS	PLP homeostasis protein
DS0823_v1_1648	1	1807707	1808528	proC	Pyrroline-5-carboxylate reductase
DS0823_v1_1649	1	1808572	1809126		Putative membrane protein (Putative integral membran resistance protein)
DS0823_v1_1650	1	1809123	1809413		conserved protein of unknown function
DS0823_v1_1651	1	1809460	1810053	rdgB	dITP/XTP pyrophosphatase
DS0823_v1_1652	1	1810046	1811185	yggW	putative coproporphyrinogen-III oxidase-like protein YggW
DS0823_v1_1653	1	1811498	1811953	elaA	Protein ElaA
DS0823_v1_1654	1	1811965	1813206	lplT	lysophospholipid transporter
DS0823_v1_1655	1	1813203	1815401	aas	acyltransferase
DS0823_v1_1656	1	1815701	1817098	bglA	6-phospho-beta-glucosidase A
DS0823_v1_1657	1	1817153	1818643	bglA	6-phospho-beta-glucosidase A
DS0823_v1_1658	1	1818660	1820576	bglP	Beta-glucoside-specific phosphotransferase enzyme IIB component / Beta-glucoside permease IIC component / Beta-glucoside-specific phosphotransferase enzyme IIA component
DS0823_v1_1659	1	1820750	1821619	licT	Transcription antiterminator LicT
DS0823_v1_1660	1	1822146	1823048		Fe(2+)/alpha-ketoglutarate-dependent dioxygenase LpxO
DS0823_v1_1661	1	1823363	1823563		protein of unknown function
DS0823_v1_1662	1	1823576	1824586	galR	DNA-binding transcriptional dual regulator GalR
DS0823_v1_1663	1	1825033	1825506		GnaT-family acetyltransferase
DS0823_v1_1664	1	1825510	1826277	uxuR	Uxu operon transcriptional regulator
DS0823_v1_1665	1	1826463	1826780	gmuB	PTS system oligo-beta-mannoside-specific EIIB component
DS0823_v1_1666	1	1826789	1828225	gmuD	6-phospho-beta-glucosidase GmuD
DS0823_v1_1667	1	1828306	1829646		Permease IIC component
DS0823_v1_1668	3	1829883	1830209	chbA	N,N'-diacetylchitobiose-specific PTS enzyme IIA component
DS0823_v1_1669	1	1830337	1831347	ascG	HTH-type transcriptional regulator AscG
DS0823_v1_1670	1	1831363	1832625	lysA	diaminopimelate decarboxylase
DS0823_v1_1671	1	1832750	1833682	lysR	DNA-binding transcriptional dual regulator LysR
DS0823_v1_1672	3	1833758	1835098		MloA
DS0823_v1_1673	1	1835213	1836205	potA	Spermidine/putrescine import ATP-binding protein PotA
DS0823_v1_1674	1	1836239	1837021		ABC transporter, permease protein
DS0823_v1_1675	1	1837042	1837884		ABC transporter permease protein
DS0823_v1_1676	1	1837881	1838705		conserved protein of unknown function
DS0823_v1_1677	1	1838727	1839782		ABC transporter, periplasmic substrate-binding protein
DS0823_v1_1678	1	1840047	1840754	phnR	Putative transcriptional regulator of 2-aminoethylphosphonate degradation operons
DS0823_v1_1679	1	1840818	1841102		RES domain-containing protein
DS0823_v1_1680	1	1841020	1841274		RES domain-containing protein
DS0823_v1_1681	1	1841274	1841726		Putative phosphatase/kinase
DS0823_v1_1682	1	1841875	1842888	dusA	tRNA-dihydrouridine synthase A
DS0823_v1_1683	1	1843080	1843355	pspG	phage shock protein G
DS0823_v1_1684	1	1843374	1843577		protein of unknown function
DS0823_v1_1685	1	1843611	1843802		protein of unknown function
DS0823_v1_1686	1	1843772	1845178		Putative cytochrome
DS0823_v1_1687	1	1845605	1846606	qorA	putative quinone oxidoreductase 1
DS0823_v1_1688	2	1846729	1848135	dnaB	replicative DNA helicase
DS0823_v1_1689	1	1848209	1849285	alr	alanine racemase 1
DS0823_v1_1690	1	1849437	1849685	bhsA	Multiple stress resistance protein BhsA
DS0823_v1_1691	1	1849929	1850696	pheC	Prephenate dehydratase / Arogenate dehydratase
DS0823_v1_1692	1	1851126	1851305		protein of unknown function
DS0823_v1_1693	1	1851426	1852799	aroP	aromatic amino acid:H(+) symporter AroP
DS0823_v1_1694	1	1853171	1853647		Transcriptional regulator, AsnC family
DS0823_v1_1695	1	1853854	1854513		Transporter
DS0823_v1_1696	1	1854563	1855756	tyrB	tyrosine aminotransferase
DS0823_v1_1697	1	1855775	1855894		conserved protein of unknown function
DS0823_v1_1698	1	1855924	1857615		Methyl-accepting chemotaxis protein I (Serine chemoreceptor protein)
DS0823_v1_1699	1	1858334	1858480		conserved protein of unknown function
DS0823_v1_1700	1	1858725	1860335		GGDEF family protein
DS0823_v1_1701	1	1860649	1860795		protein of unknown function
DS0823_v1_1702	1	1860812	1861231		conserved protein of unknown function
DS0823_v1_1703	1	1861694	1864525	uvrA	excision nuclease subunit A
DS0823_v1_1704	2	1864781	1865332	ssb	ssDNA-binding protein
DS0823_v1_1705	1	1865440	1865637		conserved protein of unknown function
DS0823_v1_1706	1	1865617	1865802		conserved protein of unknown function
DS0823_v1_1707	1	1865981	1866469		conserved protein of unknown function
DS0823_v1_1708	1	1866732	1867304		conserved protein of unknown function
DS0823_v1_1709	1	1867310	1868107		conserved protein of unknown function
DS0823_v1_1710	1	1868252	1869805		Phage tail sheath protein FI
DS0823_v1_1711	1	1869857	1870327		conserved protein of unknown function
DS0823_v1_1712	1	1870408	1870872		conserved protein of unknown function
DS0823_v1_1713	1	1870893	1871075		conserved protein of unknown function
DS0823_v1_1714	1	1871091	1871738		conserved protein of unknown function
DS0823_v1_1715	1	1871750	1873540		VgrG protein
DS0823_v1_1716	1	1873999	1874298		conserved protein of unknown function
DS0823_v1_1717	1	1874301	1874720		GPW/gp25 family protein
DS0823_v1_1718	1	1874717	1878841		Baseplate_J domain-containing protein
DS0823_v1_1719	1	1878960	1879787		conserved protein of unknown function
DS0823_v1_1720	1	1879790	1882264		conserved protein of unknown function
DS0823_v1_1721	1	1882261	1886010		conserved protein of unknown function
DS0823_v1_1722	1	1886070	1888544		conserved membrane protein of unknown function
DS0823_v1_1723	1	1888592	1889650		Putative LacI family HTH-type transcriptional regulator
DS0823_v1_1724	1	1889651	1890703		Ribose ABC transport system, permease protein RbsC
DS0823_v1_1725	1	1890716	1891717		Sugar ABC transport system, permease protein
DS0823_v1_1726	1	1891801	1892901	ugpC	sn-glycerol-3-phosphate import ATP-binding protein UgpC
DS0823_v1_1727	1	1892948	1894060		Rhamnogalacturonides degradation protein RhiN
DS0823_v1_1728	1	1894062	1896542		conserved protein of unknown function
DS0823_v1_1729	1	1897033	1898343		ABC transporter, substrate binding protein
DS0823_v1_1730	1	1898368	1898916		Glucosamine kinase GpsK
DS0823_v1_1731	1	1898913	1899812	gspK	Glucosamine kinase GspK
DS0823_v1_1732	1	1899832	1900584		Molybdenum transport system permease protein ModB
DS0823_v1_1733	1	1900592	1901527		conserved exported protein of unknown function
DS0823_v1_1734	1	1901878	1902627		Zinc ABC transporter, ATP-binding protein ZnuC
DS0823_v1_1735	1	1902624	1903478		Zinc ABC transporter, inner membrane permease protein ZnuB
DS0823_v1_1736	1	1903522	1904400		Periplasmic solute binding protein
DS0823_v1_1737	1	1904739	1905305		Cytokinin riboside 5'-monophosphate phosphoribohydrolase
DS0823_v1_1738	1	1905351	1905848		Biphenyl-2,3-diol 1,2-dioxygenase
DS0823_v1_1739	1	1906029	1906799		Glycerol-3-phosphate regulon repressor, DeoR family
DS0823_v1_1740	1	1906881	1907861	pdxA	D-threonate 4-phosphate dehydrogenase
DS0823_v1_1741	1	1907854	1909140	dtnK	D-threonate kinase
DS0823_v1_1742	1	1909366	1910502		Alcohol dehydrogenase
DS0823_v1_1743	1	1910571	1911455		Dihydrodipicolinate synthase
DS0823_v1_1744	1	1911493	1912914		Acetate permease ActP (Cation/acetate symporter)
DS0823_v1_1745	1	1912921	1914096		Sialidase domain-containing protein
DS0823_v1_1746	1	1914238	1914711		putative Toxin-antitoxin biofilm protein TabA
DS0823_v1_1747	1	1914718	1915401		3-oxoacyl-acyl-carrier protein reductase
DS0823_v1_1748	1	1915576	1916316		Integral membrane protein TerC
DS0823_v1_1749	1	1916362	1916724		conserved protein of unknown function
DS0823_v1_1750	2	1916826	1919423	acnB	Aconitate hydratase B
DS0823_v1_1751	1	1919781	1920632		IroE protein
DS0823_v1_1752	1	1920702	1923128	fepA	ferric enterobactin outer membrane transporter
DS0823_v1_1754	1	1923274	1924296		Transcriptional regulator of AraC family, enterobactin-dependent, predicted
DS0823_v1_1755	1	1924383	1925714		conserved protein of unknown function
DS0823_v1_1756	1	1925763	1926947		Hydrolase
DS0823_v1_1757	2	1927136	1928563	lpd	lipoamide dehydrogenase
DS0823_v1_1758	2	1928775	1930655	aceF	pyruvate dehydrogenase, E2 subunit
DS0823_v1_1759	2	1930669	1933332	aceE	pyruvate dehydrogenase E1 component
DS0823_v1_1760	2	1933465	1934229	pdhR	DNA-binding transcriptional dual regulator PdhR
DS0823_v1_1761	1	1934500	1934670		conserved protein of unknown function
DS0823_v1_1762	1	1934879	1936225	aroP	aromatic amino acid:H(+) symporter AroP
DS0823_v1_1763	1	1936302	1937156	ampE	protein AmpE
DS0823_v1_1764	1	1937163	1937723	ampD	1,6-anhydro-N-acetylmuramoyl-L-alanine amidase
DS0823_v1_1765	1	1938050	1938259		protein of unknown function
DS0823_v1_1766	1	1938147	1939010	tsx	nucleoside-specific channel-forming protein Tsx
DS0823_v1_1767	1	1939138	1940031	nadC	quinolinate phosphoribosyltransferase (decarboxylating)
DS0823_v1_1768	1	1940293	1940736	ppdD	prepilin peptidase-dependent protein
DS0823_v1_1769	1	1940733	1942178	hofB	T2SSE family protein
DS0823_v1_1770	1	1942188	1943393		Type IV fimbrial assembly protein PilC
DS0823_v1_1771	1	1943519	1944559	guaC	GMP reductase
DS0823_v1_1772	2	1944727	1945353	coaE	dephospho-CoA kinase
DS0823_v1_1773	1	1945346	1946095	zapD	cell division factor ZapD
DS0823_v1_1774	1	1946140	1946325	yacG	DNA gyrase inhibitor YacG
DS0823_v1_1775	1	1946398	1946796	mutT	8-oxo-dGTP diphosphatase
DS0823_v1_1776	2	1946869	1949562	secA	protein translocation ATPase
DS0823_v1_1777	2	1949663	1950163	secM	SecA translation regulator
DS0823_v1_1778	2	1950191	1950712		conserved protein of unknown function
DS0823_v1_1779	2	1950729	1951646	lpxC	UDP-3-O-acyl-N-acetylglucosamine deacetylase
DS0823_v1_1780	2	1951741	1952892	ftsZ	cell division protein FtsZ
DS0823_v1_1781	2	1952967	1954223	ftsA	cell division protein FtsA
DS0823_v1_1782	2	1954220	1955074	ftsQ	cell division protein FtsQ
DS0823_v1_1783	2	1955239	1956654	murC	UDP-N-acetylmuramate--L-alanine ligase
DS0823_v1_1784	2	1956750	1957841	murG	N-acetylglucosaminyl transferase
DS0823_v1_1785	2	1957838	1959040	ftsW	putative lipid II flippase FtsW
DS0823_v1_1786	2	1959040	1960353	murD	UDP-N-acetylmuramoyl-L-alanine--D-glutamate ligase
DS0823_v1_1787	2	1960357	1961439	mraY	phospho-N-acetylmuramoyl-pentapeptide- transferase
DS0823_v1_1788	2	1961433	1962794	murF	D-alanyl-D-alanine-adding enzyme
DS0823_v1_1789	2	1962791	1964275	murE	UDP-N-acetylmuramoyl-L-alanyl-D-glutamate--2, 6-diaminopimelate ligase
DS0823_v1_1790	2	1964262	1966025	ftsI	peptidoglycan DD-transpeptidase FtsI
DS0823_v1_1791	2	1966048	1966371	ftsL	cell division protein FtsL
DS0823_v1_1792	2	1966368	1967309	rsmH	16S rRNA m(4)C1402 methyltransferase
DS0823_v1_1793	2	1967312	1967770	mraZ	DNA-binding transcriptional repressor MraZ
DS0823_v1_1794	1	1968637	1969098	alaE	L-alanine exporter
DS0823_v1_1795	1	1969248	1970252	cra	DNA-binding transcriptional dual regulator Cra
DS0823_v1_1796	1	1970496	1970987	ilvH	acetolactate synthase/acetohydroxybutanoate synthase, regulatory subunit
DS0823_v1_1797	1	1970990	1972708	ilvI	acetolactate synthase/acetohydroxybutanoate synthase, catalytic subunit
DS0823_v1_1798	1	1972727	1972795		protein of unknown function
DS0823_v1_1799	1	1973122	1974927		Putative long-chain-fatty-acid--CoA ligase
DS0823_v1_1800	1	1975338	1976912	leuA	2-isopropylmalate synthase
DS0823_v1_1801	1	1976912	1978003	leuB	3-isopropylmalate dehydrogenase
DS0823_v1_1802	1	1978006	1979406	leuC	3-isopropylmalate dehydratase subunit LeuC
DS0823_v1_1803	1	1979419	1980021	leuD	3-isopropylmalate dehydratase subunit LeuD
DS0823_v1_1804	1	1980488	1981387		Iron-chelator utilization protein
DS0823_v1_1805	1	1981613	1981741		conserved protein of unknown function
DS0823_v1_1806	1	1981843	1983243	tnaA	tryptophanase
DS0823_v1_1807	1	1983634	1985301	sgrR	DNA-binding transcriptional dual regulator SgrR
DS0823_v1_1808	1	1985511	1986494	thiB	thiamine ABC transporter periplasmic binding protein
DS0823_v1_1809	1	1986470	1988080	thiP	thiamine ABC transporter membrane subunit
DS0823_v1_1810	1	1988064	1988756	thiQ	thiamine ABC transporter ATP binding subunit
DS0823_v1_1811	1	1989143	1990807	ilvB	acetohydroxy acid synthase I subunit IlvB
DS0823_v1_1812	1	1990811	1991104	ilvN	acetohydroxy acid synthase I subunit IlvN
DS0823_v1_1813	1	1991150	1991917	yabI	DedA family protein YabI
DS0823_v1_1814	1	1992179	1992745		conserved exported protein of unknown function
DS0823_v1_1815	2	1992748	1993305		conserved exported protein of unknown function
DS0823_v1_1816	2	1993352	1993738		protein of unknown function
DS0823_v1_1817	3	1993739	1994434		conserved protein of unknown function
DS0823_v1_1818	3	1994475	1994954		Secreted protein Hcp
DS0823_v1_1819	1	1995207	1995902	livF	branched chain amino acid/phenylalanine ABC transporter ATP binding subunit LivF
DS0823_v1_1820	1	1995895	1996674	livG	branched chain amino acid/phenylalanine ABC transporter ATP binding subunit LivG
DS0823_v1_1821	1	1996664	1997707		Branched-chain amino acid transport system permease protein livM (TC 3.A.1.4.1)
DS0823_v1_1822	1	1997707	1998606	livH	branched chain amino acid/phenylalanine ABC transporter membrane subunit LivH
DS0823_v1_1823	1	1998737	1999900		Branched-chain amino acid ABC transporter, amino acid-binding protein
DS0823_v1_1824	1	2000454	2002826	polB	DNA polymerase II
DS0823_v1_1825	1	2003039	2005942	rapA	RNA polymerase-binding ATPase and RNAP recycling factor
DS0823_v1_1826	1	2006007	2006660	rluA	23S rRNA pseudouridine(746) and tRNA pseudouridine(32) synthase
DS0823_v1_1827	1	2006724	2007680	djlA	co-chaperone protein DjlA
DS0823_v1_1828	2	2007843	2010242	lptD	lipopolysaccharide assembly protein LptD
DS0823_v1_1829	2	2010355	2011647	surA	peptidyl-prolyl cis-trans isomerase SurA
DS0823_v1_1830	1	2011647	2012648	pdxA	4-hydroxythreonine-4-phosphate dehydrogenase
DS0823_v1_1831	1	2012641	2013459	rsmA	16S rRNA m(6)2A1518,m(6)2A1519 dimethyltransferase
DS0823_v1_1832	1	2013475	2013852	apaG	Protein ApaG
DS0823_v1_1833	1	2013859	2014701	apaH	diadenosine tetraphosphatase
DS0823_v1_1834	2	2014825	2015307	folA	dihydrofolate reductase
DS0823_v1_1835	1	2015415	2015885	yjjB	putative succinate exporter YjjB
DS0823_v1_1836	1	2015870	2016652	yjjP	putative succinate exporter YjjP
DS0823_v1_1837	1	2016739	2017428		L-lysine permease
DS0823_v1_1838	1	2017528	2020752	carB	carbamoyl phosphate synthetase subunit beta
DS0823_v1_1839	1	2020840	2021988	carA	carbamoyl phosphate synthetase subunit alpha
DS0823_v1_1840	2	2022443	2023264	dapB	4-hydroxy-tetrahydrodipicolinate reductase
DS0823_v1_1841	1	2023535	2024488	rihC	ribonucleoside hydrolase RihC
DS0823_v1_1842	2	2024525	2025475	ispH	1-hydroxy-2-methyl-2-(E)-butenyl 4-diphosphate reductase
DS0823_v1_1843	2	2025456	2025929	fkpB	peptidyl-prolyl cis-trans isomerase FkpB
DS0823_v1_1844	2	2025933	2026439	lspA	lipoprotein signal peptidase
DS0823_v1_1845	2	2026439	2029264	ileS	isoleucine--tRNA ligase
DS0823_v1_1846	2	2029299	2030240	ribF	bifunctional riboflavin kinase/FMN adenylyltransferase
DS0823_v1_1847	2	2030635	2030898	rpsT	30S ribosomal subunit protein S20
DS0823_v1_1848	1	2030976	2031866	nhaR	DNA-binding transcriptional activator NhaR
DS0823_v1_1849	2	2031898	2033073	nhaA	Na(+):H(+) antiporter NhaA
DS0823_v1_1850	2	2033301	2034434	dnaJ	chaperone protein DnaJ
DS0823_v1_1851	2	2034545	2036455	dnaK	chaperone protein DnaK
DS0823_v1_1852	1	2036646	2037017		protein of unknown function
DS0823_v1_1853	1	2036842	2037414	satP	acetate/succinate:H(+) symporter
DS0823_v1_1854	1	2037514	2038833		L-Proline/Glycine betaine transporter ProP
DS0823_v1_1855	1	2038962	2039549	mog	molybdopterin adenylyltransferase
DS0823_v1_1856	1	2039977	2041119		GGDEF domain-containing protein
DS0823_v1_1857	1	2041150	2042103	talB	transaldolase B
DS0823_v1_1858	1	2042407	2043186	yaaA	peroxide stress resistance protein YaaA
DS0823_v1_1859	1	2043327	2044616	thrC	threonine synthase
DS0823_v1_1860	1	2044620	2045549	thrB	homoserine kinase
DS0823_v1_1861	1	2045552	2048008	thrA	fused aspartate kinase/homoserine dehydrogenase 1
DS0823_v1_1862	1	2048288	2048479		conserved protein of unknown function
DS0823_v1_1863	1	2048439	2049140	yjtD	putative rRNA methyltransferase
DS0823_v1_1864	1	2049414	2049680		protein of unknown function
DS0823_v1_1865	1	2049703	2050419	arcA	DNA-binding transcriptional dual regulator ArcA
DS0823_v1_1866	1	2050496	2050972	creA	Protein CreA
DS0823_v1_1867	1	2051175	2052041	rob	DNA-binding transcriptional dual regulator Rob
DS0823_v1_1868	1	2052038	2052688	ytjC	putative phosphatase
DS0823_v1_1869	1	2052740	2053279	yjjX	ITPase/XTPase
DS0823_v1_1870	1	2053294	2053626	trpR	DNA-binding transcriptional repressor TrpR
DS0823_v1_1871	1	2053648	2053767		conserved protein of unknown function
DS0823_v1_1872	1	2053828	2055759	slt	soluble lytic murein transglycosylase
DS0823_v1_1873	1	2056220	2057884	ettA	energy-dependent translational throttle protein EttA
DS0823_v1_1874	1	2058078	2059784	trg	methyl-accepting chemotaxis protein Trg
DS0823_v1_1875	1	2060063	2060959		Transcriptional regulator
DS0823_v1_1876	1	2061091	2062092		Zinc-type alcohol dehydrogenase-like protein
DS0823_v1_1877	1	2062180	2063412	serA	phosphoglycerate dehydrogenase
DS0823_v1_1878	3	2063428	2063688		conserved protein of unknown function
DS0823_v1_1879	2	2063716	2064378	rpiA	ribose-5-phosphate isomerase A
DS0823_v1_1880	1	2064574	2065467	argP	DNA-binding transcriptional dual regulator ArgP
DS0823_v1_1881	1	2065518	2066246		conserved exported protein of unknown function
DS0823_v1_1882	1	2066405	2067220	yiaJ	DNA-binding transcriptional repressor YiaJ
DS0823_v1_1883	1	2067361	2068245	mscS	small conductance mechanosensitive channel MscS
DS0823_v1_1884	2	2068337	2069413	fbaA	fructose-bisphosphate aldolase class II
DS0823_v1_1885	2	2069600	2070763	pgk	phosphoglycerate kinase
DS0823_v1_1886	1	2070831	2071847	epd	D-erythrose-4-phosphate dehydrogenase
DS0823_v1_1887	2	2072173	2074167	tktA	transketolase 1
DS0823_v1_1888	1	2074596	2075789	tsgA	putative transporter TsgA
DS0823_v1_1889	1	2076020	2077996	speA	arginine decarboxylase, biosynthetic
DS0823_v1_1890	1	2078324	2078665		conserved protein of unknown function
DS0823_v1_1891	2	2078906	2080060	metK	methionine adenosyltransferase
DS0823_v1_1892	1	2080172	2080684	sprT	Protein SprT
DS0823_v1_1893	1	2080784	2081482	endA	DNA-specific endonuclease I
DS0823_v1_1894	1	2081809	2082543	rsmE	16S rRNA m(3)U1498 methyltransferase
DS0823_v1_1895	3	2082555	2083508	gshB	glutathione synthetase
DS0823_v1_1896	2	2083613	2084176		conserved protein of unknown function
DS0823_v1_1897	2	2084176	2084607	yqgF	ribonuclease H-like domain containing nuclease
DS0823_v1_1898	1	2084686	2085690	fbp	fructose-1,6-bisphosphatase 1
DS0823_v1_1899	1	2085861	2087243	mpl	UDP-N-acetylmuramate--L-alanyl-gamma-D-glutamyl- meso-2,6-diaminoheptanedioate ligase
DS0823_v1_1900	2	2087348	2088646	purA	adenylosuccinate synthetase
DS0823_v1_1901	1	2088746	2088946		Putative inner membrane protein YjeT (clustered with HflC)
DS0823_v1_1902	1	2089009	2090004	hflC	regulator of FtsH protease
DS0823_v1_1903	1	2090008	2091270	hflK	regulator of FtsH protease
DS0823_v1_1904	1	2091343	2092623	hflX	ribosome rescue factor HflX
DS0823_v1_1905	1	2092713	2093012	hfq	RNA-binding protein Hfq
DS0823_v1_1906	1	2093140	2094081	miaA	tRNA dimethylallyltransferase
DS0823_v1_1907	1	2094074	2096008	mutL	DNA mismatch repair protein MutL
DS0823_v1_1908	3	2096036	2097730		N-acetylmuramoyl-L-alanine amidase
DS0823_v1_1909	2	2097727	2098209	tsaE	N(6)-L-threonylcarbamoyladenine synthase, TsaE subunit
DS0823_v1_1910	3	2098206	2099747	nnr	NAD(P)HX epimerase/NAD(P)HX dehydratase
DS0823_v1_1911	1	2099854	2100468		conserved protein of unknown function
DS0823_v1_1912	1	2100618	2101757	queG	epoxyqueuosine reductase
DS0823_v1_1913	1	2102444	2102518		protein of unknown function
DS0823_v1_1914	1	2102753	2104150	cpsB	mannose-1-phosphate guanylyltransferase
DS0823_v1_1915	3	2104175	2105548	cpsG	phosphomannomutase
DS0823_v1_1916	3	2105584	2106702	gmd	GDP-mannose 4,6-dehydratase
DS0823_v1_1917	2	2106763	2106888		protein of unknown function
DS0823_v1_1918	2	2106767	2107540		O-antigen export system permease protein RfbD
DS0823_v1_1920	2	2107544	2108275	rfbE	O-antigen export system ATP-binding protein RfbE
DS0823_v1_1921	2	2108286	2109224		Epimerase domain-containing protein
DS0823_v1_1922	2	2109221	2110420		conserved protein of unknown function
DS0823_v1_1923	2	2110472	2111599		Glycosyltransferase
DS0823_v1_1924	1	2111645	2112571		D-3-phosphoglycerate dehydrogenase
DS0823_v1_1925	1	2112862	2113038		protein of unknown function
DS0823_v1_1926	1	2113474	2114148		conserved protein of unknown function
DS0823_v1_1927	1	2114126	2115127		Luciferase-like monooxygenase
DS0823_v1_1928	1	2115231	2115317		protein of unknown function
DS0823_v1_1929	1	2115414	2115566		conserved protein of unknown function
DS0823_v1_1930	1	2115571	2116947	moxC	Putative monooxygenase MoxC
DS0823_v1_1931	1	2116944	2117885		Periplasmic binding protein
DS0823_v1_1932	1	2117931	2118878		Periplasmic binding protein
DS0823_v1_1933	1	2118908	2119438		GCN5-related N-acetyltransferase
DS0823_v1_1934	1	2119443	2120384		Amino acid ABC transporter permease protein
DS0823_v1_1935	1	2120403	2121221	tcyN	cystine ABC transporter ATP binding subunit
DS0823_v1_1936	1	2121307	2122317		Lipase
DS0823_v1_1937	1	2122247	2122453		protein of unknown function
DS0823_v1_1938	1	2122580	2123008	ohr	Organic hydroperoxide resistance protein
DS0823_v1_1939	1	2123127	2123612	ohrR	Organic hydroperoxide resistance transcriptional regulator
DS0823_v1_1940	1	2123765	2125288	abgT	p-aminobenzoyl glutamate:H(+) symporter
DS0823_v1_1941	1	2125825	2127276	abgB	p-aminobenzoyl-glutamate hydrolase subunit B
DS0823_v1_1942	1	2127273	2128604	abgA	p-aminobenzoyl-glutamate hydrolase subunit A
DS0823_v1_1943	1	2128765	2129661	abgR	putative LysR-type DNA-binding transcriptional regulator AbgR
DS0823_v1_1944	1	2129838	2131508	tar	Methyl-accepting chemotaxis protein II
DS0823_v1_1945	1	2131846	2132370	nifQ	Protein NifQ
DS0823_v1_1946	1	2132370	2133767	nifB	FeMo cofactor biosynthesis protein NifB
DS0823_v1_1947	1	2134012	2135583	nifA	Nif-specific regulatory protein
DS0823_v1_1948	1	2135580	2137109	nifL	Nitrogen fixation regulatory protein
DS0823_v1_1949	1	2137565	2138095	nifF	Flavodoxin
DS0823_v1_1950	1	2138384	2139748		ADA regulatory protein
DS0823_v1_1951	1	2139706	2139888		protein of unknown function
DS0823_v1_1952	1	2139913	2140461		Methylated-DNA--protein-cysteine methyltransferase
DS0823_v1_1953	1	2140382	2141194	nifM	Putative peptidyl-prolyl cis-trans isomerase NifM
DS0823_v1_1954	1	2141191	2141634	nifZ	Protein NifZ
DS0823_v1_1955	1	2141618	2141887	nifW	Nitrogenase-stabilizing/protective protein NifW
DS0823_v1_1956	1	2141892	2143040	nifV	Homocitrate synthase
DS0823_v1_1957	1	2143053	2144297	iscS	cysteine desulfurase
DS0823_v1_1958	1	2144333	2145160	nifU	Nitrogen fixation protein NifU
DS0823_v1_1959	1	2145281	2145403		conserved protein of unknown function
DS0823_v1_1960	1	2145390	2145599		protein of unknown function
DS0823_v1_1961	1	2145651	2146052		conserved protein of unknown function
DS0823_v1_1962	1	2145961	2146143		protein of unknown function
DS0823_v1_1963	1	2146371	2146838	nifX	Protein NifX
DS0823_v1_1964	1	2146825	2148210	nifN	Nitrogenase iron-molybdenum cofactor biosynthesis protein NifN
DS0823_v1_1965	1	2148221	2149594	nifE	Nitrogenase iron-molybdenum cofactor biosynthesis protein NifE
DS0823_v1_1966	1	2149934	2151526		Methyl-accepting chemotaxis protein I (Serine chemoreceptor protein)
DS0823_v1_1967	1	2151781	2152152		conserved protein of unknown function
DS0823_v1_1968	1	2151883	2152368		protein of unknown function
DS0823_v1_1969	1	2152244	2152906	nifY	Protein NifY
DS0823_v1_1970	1	2152919	2153137	nifT	Protein NifT
DS0823_v1_1971	1	2153239	2154807	nifK	Nitrogenase molybdenum-iron protein beta chain
DS0823_v1_1972	1	2154892	2156340	nifD	Nitrogenase molybdenum-iron protein alpha chain
DS0823_v1_1973	1	2156401	2157282	nifH	Nitrogenase iron protein
DS0823_v1_1974	1	2157692	2158438		conserved protein of unknown function
DS0823_v1_1975	1	2158753	2158962		protein of unknown function
DS0823_v1_1976	1	2159135	2162644	nifJ	Pyruvate-flavodoxin oxidoreductase
DS0823_v1_1977	1	2162744	2163460		4'-phosphopantetheinyl transferase siderophore
DS0823_v1_1978	1	2163512	2164642		Malonyl CoA-acyl carrier protein transacylase
DS0823_v1_1979	1	2164711	2166630		Malonyl CoA-acyl carrier protein transacylase
DS0823_v1_1980	1	2166740	2168188		Malonyl CoA-acyl carrier protein transacylase
DS0823_v1_1981	1	2168213	2169040		conserved exported protein of unknown function
DS0823_v1_1982	1	2169122	2186047		Malonyl CoA-acyl carrier protein transacylase
DS0823_v1_1983	1	2186040	2193218		Carrier domain-containing protein
DS0823_v1_1984	1	2193347	2193709		conserved protein of unknown function
DS0823_v1_1985	1	2193706	2194872		Cupin_8 domain-containing protein
DS0823_v1_1986	1	2194898	2195167		Carrier domain-containing protein
DS0823_v1_1987	1	2195231	2215924		Malonyl CoA-acyl carrier protein transacylase
DS0823_v1_1988	1	2215917	2217050		Non-ribosomal peptide synthetase
DS0823_v1_1989	1	2217047	2224600		Flagellar hook-length control protein FliK
DS0823_v1_1990	1	2224676	2225980		Monooxygenase, flavin-binding family
DS0823_v1_1991	1	2226044	2237596		Flagellar hook-length control protein FliK
DS0823_v1_1992	3	2237618	2237731		conserved protein of unknown function
DS0823_v1_1993	3	2237903	2238136		protein of unknown function
DS0823_v1_1994	1	2238680	2238931		Acyl carrier protein
DS0823_v1_1995	1	2238995	2240251		3-oxoacyl-acyl-carrier-protein synthase, KASII
DS0823_v1_1996	1	2240283	2241545	pksG	Polyketide biosynthesis 3-hydroxy-3-methylglutaryl-ACP synthase PksG
DS0823_v1_1997	1	2241590	2242324	pksH	putative polyketide biosynthesis enoyl-CoA hydratase PksH
DS0823_v1_1998	1	2242330	2243079	pksI	Putative polyketide biosynthesis enoyl-CoA isomerase PksI
DS0823_v1_1999	1	2243196	2243804		CmaU
DS0823_v1_2000	1	2244002	2244334		protein of unknown function
DS0823_v1_2001	1	2244351	2244551		protein of unknown function
DS0823_v1_2002	1	2244480	2244653		protein of unknown function
DS0823_v1_2003	1	2244816	2244878		protein of unknown function
DS0823_v1_2004	2	2245219	2245761	orn	oligoribonuclease
DS0823_v1_2005	2	2245896	2246945	rsgA	ribosome small subunit-dependent GTPase A
DS0823_v1_2006	2	2247016	2247930	psd	phosphatidylserine decarboxylase proenzyme
DS0823_v1_2007	1	2247960	2251283	mscM	miniconductance mechanosensitive channel MscM
DS0823_v1_2008	2	2251385	2252362	epmA	EF-P-lysine lysyltransferase
DS0823_v1_2009	1	2252832	2254628	frdA	fumarate reductase flavoprotein subunit
DS0823_v1_2010	1	2254621	2255355	frdB	fumarate reductase iron-sulfur protein
DS0823_v1_2011	1	2255368	2255763	frdC	fumarate reductase membrane protein FrdC
DS0823_v1_2012	1	2255778	2256134	frdD	fumarate reductase membrane protein FrdD
DS0823_v1_2013	1	2256519	2256872		conserved membrane protein of unknown function
DS0823_v1_2014	2	2257028	2257594	efp	protein chain elongation factor EF-P
DS0823_v1_2015	2	2257635	2258678	epmB	lysine 2,3-aminomutase
DS0823_v1_2016	1	2258730	2259074		putative membrane protein yjeI
DS0823_v1_2017	1	2259341	2260477	gmuG	Mannan endo-1,4-beta-mannosidase
[truncated: 2,498 more rows]

## Sheet: EL-ARTIST in M9 Sucrose
Sheet 2 : EL-ARTIST analysis of the Tn-mutant library of D. solani in M9-sucrose culture condition
Locus	Score El-ARTIST	Start	End	gene	product
DS0823_v1_0001	5	70	300		Methyl-accepting chemotaxis protein I (Serine chemoreceptor protein)
DS0823_v1_0002	5	320	394		protein of unknown function
DS0823_v1_0003	5	669	2354	tar	methyl-accepting chemotaxis protein Tar
DS0823_v1_0004	5	2555	3241	folE	GTP cyclohydrolase 1
DS0823_v1_0005	5	3390	4538		Putative inner membrane protein
DS0823_v1_0006	5	4539	5294	sanA	Protein SanA
DS0823_v1_0007	5	5326	5508		protein of unknown function
DS0823_v1_0008	5	5465	6868	rimO	ribosomal protein S12 methylthiotransferase RimO
DS0823_v1_0009	5	7124	8248	yliI	aldose sugar dehydrogenase YliI
DS0823_v1_0010	5	8296	8913	gstB	glutathione S-transferase GstB
DS0823_v1_0011	5	9187	10068		Methionine ABC transporter substrate-binding protein
DS0823_v1_0012	5	10216	11232	metN	L-methionine/D-methionine ABC transporter ATP binding subunit
DS0823_v1_0013	5	11225	11887	metI	L-methionine/D-methionine ABC transporter membrane subunit
DS0823_v1_0014	5	11964	12782	phaG	(R)-3-hydroxydecanoyl-ACP:CoA transacylase
DS0823_v1_0015	5	13303	14511	dacC	D-alanyl-D-alanine carboxypeptidase DacC
DS0823_v1_0016	5	14563	15333	deoR	DNA-binding transcriptional repressor DeoR
DS0823_v1_0017	5	15811	17499	ybjL	putative transport protein YbjL
DS0823_v1_0018	5	17845	18219	ybjM	putative inner membrane protein
DS0823_v1_0019	5	18430	18687	grxA	reduced glutaredoxin 1
DS0823_v1_0020	5	19062	19784	nfsA	NADPH-dependent nitroreductase NfsA
DS0823_v1_0021	5	19797	20699	rimK	ribosomal protein S6 modification protein
DS0823_v1_0022	5	20820	21320	ybjN	protein YbjN
DS0823_v1_0023	5	21706	22815	potF	putrescine ABC transporter periplasmic binding protein
DS0823_v1_0024	5	22933	24066	potG	putrescine ABC transporter ATP binding subunit
DS0823_v1_0025	5	24081	25040	potH	putrescine ABC transporter membrane subunit PotH
DS0823_v1_0026	5	25037	25882	potI	putrescine ABC transporter membrane subunit PotI
DS0823_v1_0027	5	26005	26442	ybjO	putative inner membrane protein
DS0823_v1_0028	5	26568	27698	rlmC	23S rRNA m(5)U747 methyltransferase
DS0823_v1_0029	5	27727	28920		Permease of the major facilitator superfamily
DS0823_v1_0030	5	29092	29841	artJ	L-arginine ABC transporter periplasmic binding protein
DS0823_v1_0031	5	30116	30787	artM	L-arginine ABC transporter membrane subunit ArtM
DS0823_v1_0032	5	30787	31467	artQ	L-arginine ABC transporter membrane subunit ArtQ
DS0823_v1_0033	5	31519	32250	artI	putative ABC transporter periplasmic binding protein ArtI
DS0823_v1_0034	5	32268	33017	artP	L-arginine ABC transporter ATP binding subunit
DS0823_v1_0035	5	33351	33677	ybjQ	putative heavy metal binding protein YbjQ
DS0823_v1_0036	5	33674	34552	amiD	N-acetylmuramoyl-L-alanine amidase D
DS0823_v1_0037	5	34589	36055	ybjT	putative NAD(P)-dependent oxidoreductase YbjT
DS0823_v1_0038	5	36260	37267	hcr	NADH oxidoreductase
DS0823_v1_0039	5	37328	38980	hcp	protein S-nitrosylase
DS0823_v1_0040	5	39232	40893		Putative ATP-dependent endonuclease of the OLD family
DS0823_v1_0041	5	41046	41267	cspD	DNA replication inhibitor
DS0823_v1_0042	5	41592	41912	clpS	specificity factor for ClpA-ClpP chaperone-protease complex
DS0823_v1_0043	5	41941	44217	clpA	ATP-dependent Clp protease ATP-binding subunit ClpA
DS0823_v1_0044	5	44454	44672	infA	translation initiation factor IF-1
DS0823_v1_0045	5	44764	45492	aat	leucyl/phenylalanyl-tRNA--protein transferase
DS0823_v1_0046	5	45505	47244	cydC	glutathione/L-cysteine ABC exporter subunit CydC
DS0823_v1_0047	5	47246	49012	cydD	glutathione/L-cysteine ABC exporter subunit CydD
DS0823_v1_0048	5	49012	49104		protein of unknown function
DS0823_v1_0049	5	49239	50195	trxB	thioredoxin reductase
DS0823_v1_0050	5	50699	51193	lrp	DNA-binding transcriptional dual regulator Lrp
DS0823_v1_0051	5	51311	54838	ftsK	cell division DNA translocase FtsK
DS0823_v1_0052	5	55030	55650	lolA	outer membrane lipoprotein carrier protein
DS0823_v1_0053	5	55658	57001	rarA	recombination factor
DS0823_v1_0054	5	57108	58403	serS	serine--tRNA ligase
DS0823_v1_0055	5	58590	58763		protein of unknown function
DS0823_v1_0056	5	58696	59310	dmsD	Tat proofreading chaperone DmsD
DS0823_v1_0057	5	59507	60112		Glutathione S-transferase
DS0823_v1_0058	5	60217	60861		Thioredoxin-like protein
DS0823_v1_0059	5	61150	62025		Metallo-beta-lactamase superfamily protein
DS0823_v1_0060	5	62128	63036		LysR-family transcriptional regulator
DS0823_v1_0061	5	63167	64315	ycaD	putative transporter YcaD
DS0823_v1_0062	5	64341	65270		LysR family transcriptional regulator
DS0823_v1_0063	5	65828	66568	pflA	pyruvate formate-lyase activating enzyme
DS0823_v1_0064	5	66875	69157	pflB	pyruvate formate-lyase
DS0823_v1_0065	5	69214	70071	focA	formate channel FocA
DS0823_v1_0066	5	70566	72329	ycaO	ribosomal protein S12 methylthiotransferase accessory factor YcaO
DS0823_v1_0067	5	72595	73680	serC	phosphoserine/phosphohydroxythreonine aminotransferase
DS0823_v1_0068	5	73762	75060	aroA	3-phosphoshikimate 1-carboxyvinyltransferase
DS0823_v1_0069	5	75289	75975	cmk	cytidylate kinase
DS0823_v1_0070	5	76041	77750	rpsA	30S ribosomal subunit protein S1
DS0823_v1_0071	5	77844	78128	ihfB	integration host factor subunit beta
DS0823_v1_0072	5	78565	80460		Amidohydro_3 domain-containing protein
DS0823_v1_0073	5	80318	80572		protein of unknown function
DS0823_v1_0074	5	80603	81259		conserved exported protein of unknown function
DS0823_v1_0075	5	81478	82092	hisI	putative bifunctional phosphoribosyl-AMP cyclohydrolase/phosphoribosyl-ATP pyrophosphatase
DS0823_v1_0076	5	82086	82862	hisF	imidazole glycerol phosphate synthase subunit HisF
DS0823_v1_0077	5	82844	83581	hisA	1-(5-phosphoribosyl)-5-[(5- phosphoribosylamino)methylideneamino]imidazole-4- carboxamide isomerase
DS0823_v1_0078	5	83588	84178	hisH	imidazole glycerol phosphate synthase subunit HisH
DS0823_v1_0079	5	84178	85245	hisB	imidazoleglycerol-phosphate dehydratase/histidinol-phosphatase
DS0823_v1_0080	5	85260	86330	hisC	histidinol-phosphate aminotransferase
DS0823_v1_0081	5	86327	87637	hisD	histidinal/histidinol dehydrogenase
DS0823_v1_0082	5	87642	88541	hisG	ATP phosphoribosyltransferase
DS0823_v1_0083	5	88966	89787	yeeZ	putative epimerase YeeZ
DS0823_v1_0084	5	89935	91899		Methyl-accepting chemotaxis protein IV (Dipeptide chemoreceptor protein)
DS0823_v1_0085	5	92288	93013	citB	Transcriptional regulatory protein CitB
DS0823_v1_0086	5	93038	94633	citA	Sensor histidine kinase CitA
DS0823_v1_0087	5	95061	96428	cimH	Citrate/malate transporter
DS0823_v1_0088	5	96493	97377		Fumarylacetoacetate hydrolase family protein
DS0823_v1_0089	5	97453	98496	citC	citrate lyase synthetase
DS0823_v1_0090	5	98529	98819	citD	citrate lyase acyl carrier protein
DS0823_v1_0091	5	98819	99709	citE	citrate lyase beta subunit
DS0823_v1_0092	5	99799	101328	citF	citrate lyase alpha subunit
DS0823_v1_0093	5	101325	101867	citX	apo-citrate lyase phosphoribosyl-dephospho-CoA transferase
DS0823_v1_0094	5	101845	102753	citG	triphosphoribosyl-dephospho-CoA synthase
DS0823_v1_0095	5	102895	103731	ycgR	Flagellar brake protein YcgR
DS0823_v1_0096	5	103737	103925		conserved protein of unknown function
DS0823_v1_0097	5	104229	105596	plaP	putrescine:H(+) symporter PlaP
DS0823_v1_0098	5	105736	107166	sbcB	exodeoxyribonuclease I
DS0823_v1_0099	5	107459	107641		protein of unknown function
DS0823_v1_0100	5	107663	108001		conserved protein of unknown function
DS0823_v1_0101	5	108074	108439		conserved protein of unknown function
DS0823_v1_0102	5	108312	108494		protein of unknown function
DS0823_v1_0103	5	108685	111009	ycaI	conserved inner membrane protein YcaI
DS0823_v1_0104	5	111048	112796	msbA	ATP-binding lipopolysaccharide transport protein
DS0823_v1_0105	5	112793	113806	lpxK	tetraacyldisaccharide 4'-kinase
DS0823_v1_0106	5	113845	114027		conserved protein of unknown function
DS0823_v1_0107	5	114024	114776	kdsB	3-deoxy-manno-octulosonate cytidylyltransferase
DS0823_v1_0108	5	115061	116380		Pectate lyase L
DS0823_v1_0109	5	116733	117629	ycbJ	putative phosphotransferase YcbJ
DS0823_v1_0110	5	117670	118449	elyC	envelope biogenesis factor
DS0823_v1_0111	5	118601	119440	cmoM	tRNA cmo(5)U34 methyltransferase
DS0823_v1_0112	5	119437	120759	mukF	chromosome partitioning protein MukF
DS0823_v1_0113	5	120740	121468	mukE	chromosome partitioning protein MukE
DS0823_v1_0114	5	121465	125901	mukB	chromosome partitioning protein MukB
DS0823_v1_0115	5	126218	127663		conserved protein of unknown function
DS0823_v1_0116	5	127767	129077		Oxidoreductase-related protein
DS0823_v1_0117	5	129179	130213		Cyanophycin synthase
DS0823_v1_0118	5	130574	132190	cueO	cuprous oxidase/multicopper oxidase with role in copper homeostasis
DS0823_v1_0119	5	132229	132633		Transcriptional regulator
DS0823_v1_0120	5	132734	133846		FMN oxidoreductase
DS0823_v1_0121	5	133979	134467		Putative MutT family protein
DS0823_v1_0122	5	134502	134618		protein of unknown function
DS0823_v1_0123	5	134682	135320		putative Ribonuclease T2 family protein
DS0823_v1_0124	5	135959	136567	nudK	GDP-mannose hydrolase
DS0823_v1_0125	5	136748	137503		HTH deoR-type domain-containing protein
DS0823_v1_0126	5	137611	138579		Transcriptional regulator in custer with plant-induced nitrilase
DS0823_v1_0127	5	138654	139580		Plant-induced nitrilase
DS0823_v1_0128	5	139737	140120		conserved protein of unknown function
DS0823_v1_0129	5	140430	140939		PDDEXK_5 domain-containing protein
DS0823_v1_0130	5	140972	141706		transposase
DS0823_v1_0131	5	142795	143532	ycdX	zinc-binding phosphatase
DS0823_v1_0132	5	143579	144157	ycdY	chaperone protein YcdY
DS0823_v1_0133	5	144189	144752	yceB	putative lipid-binding lipoprotein YceB
DS0823_v1_0134	5	144891	145538	grxB	reduced glutaredoxin 2
DS0823_v1_0135	5	145754	146959	mdtH	multidrug efflux pump MdtH
DS0823_v1_0136	5	146856	147029		protein of unknown function
DS0823_v1_0137	5	147157	147855	rimJ	ribosomal-protein-S5-alanine N-acetyltransferase
DS0823_v1_0138	5	147881	148525		conserved protein of unknown function
DS0823_v1_0139	5	148562	149485	yceM	putative oxidoreductase YceM
DS0823_v1_0140	5	149710	151245	murJ	putative lipid II flippase MurJ
DS0823_v1_0141	5	151366	153096	argS	arginine--tRNA ligase
DS0823_v1_0142	5	153323	153511		protein of unknown function
DS0823_v1_0143	5	153798	154370	yecM	putative metal-binding enzyme YecM
DS0823_v1_0144	5	154574	155338	cutC	protein CutC
DS0823_v1_0145	5	155653	155910		conserved protein of unknown function
DS0823_v1_0146	5	155996	156967	cmoB	tRNA U34 carboxymethyltransferase
DS0823_v1_0147	5	156964	157707	cmoA	carboxy-S-adenosyl-L-methionine synthase
DS0823_v1_0148	5	157830	158225	yecN	putative inner membrane protein
DS0823_v1_0149	5	158406	159305	yecE	DUF72 domain-containing protein YecE
DS0823_v1_0150	5	159318	159557		conserved protein of unknown function
DS0823_v1_0151	5	159547	161337	aspS	aspartate--tRNA ligase
DS0823_v1_0152	5	161339	161782	nudB	dihydroneopterin triphosphate diphosphatase
DS0823_v1_0153	5	161806	162549	yebC	putative transcriptional regulator YebC
DS0823_v1_0154	5	162590	163111	ruvC	crossover junction endodeoxyribonuclease RuvC
DS0823_v1_0155	5	163412	164443	hoxN	High-affinity nickel transport protein
DS0823_v1_0156	5	164651	165268	ruvA	Holliday junction branch migration complex subunit RuvA
DS0823_v1_0157	5	165276	166280	ruvB	Holliday junction branch migration complex subunit RuvB
DS0823_v1_0158	5	166453	167238	znuB	Zn(2(+)) ABC transporter membrane subunit
DS0823_v1_0159	5	167235	167993	znuC	Zn(2(+)) ABC transporter ATP binding subunit
DS0823_v1_0160	5	168069	169091	znuA	Zn(2(+)) ABC transporter periplasmic binding protein
DS0823_v1_0161	5	169107	170519	mepM	peptidoglycan DD-endopeptidase MepM
DS0823_v1_0162	5	170668	171654	lpxM	myristoyl-acyl carrier protein-dependent acyltransferase
DS0823_v1_0163	5	172083	172514		conserved exported protein of unknown function
DS0823_v1_0164	5	172677	173081		conserved exported protein of unknown function
DS0823_v1_0165	5	173224	174666	pykA	pyruvate kinase II
DS0823_v1_0166	5	174821	175720	yebK	DNA-binding transcriptional repressor YebK
DS0823_v1_0167	5	176086	177561	zwf	NADP(+)-dependent glucose-6-phosphate dehydrogenase
DS0823_v1_0168	5	177714	178355	eda	KHG/KDPG aldolase
DS0823_v1_0169	5	178550	179728	purT	phosphoribosylglycinamide formyltransferase 2
DS0823_v1_0170	5	180028	182079	ptrB	oligopeptidase B
DS0823_v1_0171	5	182594	182824	holE	DNA polymerase III subunit theta
DS0823_v1_0172	5	182986	183366	yobA	CopC domain-containing protein
DS0823_v1_0173	5	183370	184248		Copper resistance protein D
DS0823_v1_0174	5	184298	184414		conserved protein of unknown function
DS0823_v1_0175	5	184536	185045	ftnA	ferritin iron storage protein
DS0823_v1_0176	5	185048	185215		protein of unknown function
DS0823_v1_0177	5	185553	186242		Endonuclease G
DS0823_v1_0178	5	186536	187678		Response regulator
DS0823_v1_0179	5	187671	188768		Response regulator
DS0823_v1_0180	5	188759	189874		Histidine kinase
DS0823_v1_0181	5	189867	190991		GfdT protein
DS0823_v1_0182	5	190767	191012		protein of unknown function
DS0823_v1_0183	5	190975	191157		protein of unknown function
DS0823_v1_0184	5	191355	191558		protein of unknown function
DS0823_v1_0185	5	191875	192033		conserved protein of unknown function
DS0823_v1_0186	5	192059	192397		Putative membrane protein YebY
DS0823_v1_0187	5	192799	192891		protein of unknown function
DS0823_v1_0188	5	192916	193359		conserved exported protein of unknown function
DS0823_v1_0189	5	193711	193959		Transglycosylase associated protein
DS0823_v1_0190	5	194076	195818		Dipeptide transport system permease protein DppC
DS0823_v1_0191	5	195815	197329		Oligopeptide ABC transporter
DS0823_v1_0192	5	197356	198171		ABC transporter
DS0823_v1_0193	5	198176	198979	nikD	Ni(2(+)) ABC transporter ATP binding subunit NikD
DS0823_v1_0194	5	199207	200481		conserved protein of unknown function
DS0823_v1_0195	5	200518	202452	yeaG	protein kinase YeaG
DS0823_v1_0196	5	202903	203652	mipA	scaffolding protein that interacts with murein polymerase and murein hydrolase
DS0823_v1_0197	5	203768	204619	yeaE	methylglyoxal reductase YeaE
DS0823_v1_0198	5	204663	205535	yeaD	putative aldose 1-epimerase YeaD
DS0823_v1_0199	5	205811	206806	gapA	glyceraldehyde-3-phosphate dehydrogenase A
DS0823_v1_0200	5	207156	207572	msrB	methionine sulfoxide reductase B
DS0823_v1_0201	5	207638	207949		conserved protein of unknown function
DS0823_v1_0202	5	207995	208636	pncA	nicotinamidase
DS0823_v1_0203	5	208697	209716	ansA	L-asparaginase 1
DS0823_v1_0204	5	209835	211685	sppA	protease IV
DS0823_v1_0205	5	211952	212503	ydjA	putative oxidoreductase
DS0823_v1_0206	5	212588	214513	topB	DNA topoisomerase III
DS0823_v1_0207	5	214519	214920		conserved exported protein of unknown function
DS0823_v1_0208	5	214959	215765	xthA	exodeoxyribonuclease III
DS0823_v1_0209	5	216111	216731	yicG	conserved inner membrane protein YicG
DS0823_v1_0210	5	217155	218006	purU	formyltetrahydrofolate deformylase
DS0823_v1_0211	5	218085	218552	ychJ	NTF2-like domain-containing protein YchJ
DS0823_v1_0212	5	218712	219620	rssA	putative patatin-like phospholipase RssA
DS0823_v1_0213	5	219680	220696	rssB	regulator of RpoS
DS0823_v1_0214	5	220897	221808	galU	UTP--glucose-1-phosphate uridylyltransferase
DS0823_v1_0215	5	221915	222322	hns	DNA-binding transcriptional dual regulator H-NS
DS0823_v1_0216	5	222708	223307	tdk	thymidine/deoxyuridine kinase
DS0823_v1_0217	5	223409	223831		protein of unknown function
DS0823_v1_0218	5	223906	226608	adhE	aldehyde-alcohol dehydrogenase
DS0823_v1_0219	5	227055	227801	ychE	putative inner membrane protein
DS0823_v1_0220	5	228176	228490		protein of unknown function
DS0823_v1_0221	5	228553	228720		protein of unknown function
DS0823_v1_0222	5	228680	230323	oppA	oligopeptide ABC transporter periplasmic binding protein
DS0823_v1_0223	5	230412	231332	oppB	murein tripeptide ABC transporter/oligopeptide ABC transporter inner membrane subunit OppB
DS0823_v1_0224	5	231345	232253	oppC	murein tripeptide ABC transporter/oligopeptide ABC transporter inner membrane subunit OppC
DS0823_v1_0225	5	232270	233259	oppD	murein tripeptide ABC transporter/oligopeptide ABC transporter ATP binding subunit OppD
DS0823_v1_0226	5	233256	234260	oppF	murein tripeptide ABC transporter/oligopeptide ABC transporter ATP binding subunit OppF
DS0823_v1_0227	5	234368	234691		conserved protein of unknown function
DS0823_v1_0228	5	234746	236206	clsA	cardiolipin synthase A
DS0823_v1_0229	5	235956	236414		protein of unknown function
DS0823_v1_0230	5	236430	236561		protein of unknown function
DS0823_v1_0231	5	236696	238396		Methyl-accepting chemotaxis protein I (serine chemoreceptor protein)
DS0823_v1_0232	5	238526	238822	yciI	protein YciI
DS0823_v1_0233	5	239032	239772	tonB	Ton complex subunit TonB
DS0823_v1_0234	5	239868	240290	yciA	acyl-CoA thioesterase
DS0823_v1_0235	2	240342	240893	yciB	inner membrane protein
DS0823_v1_0236	5	241087	241839	yciC	putative inner membrane protein
DS0823_v1_0238	5	241958	242320	ykgJ	putative zinc- or iron-chelating domain-containing protein YkgJ
DS0823_v1_0239	5	242340	242543		conserved protein of unknown function
DS0823_v1_0240	5	242602	243234	ompW	outer membrane protein W
DS0823_v1_0241	5	243314	244039	kdgM	Oligogalacturonate-specific porin KdgM
DS0823_v1_0242	5	244261	244335		protein of unknown function
DS0823_v1_0243	5	244570	245379	trpA	tryptophan synthase subunit alpha
DS0823_v1_0244	5	245379	246569	trpB	tryptophan synthase subunit beta
DS0823_v1_0245	1	246587	247984	trpC	fused indole-3-glycerol phosphate synthase/phosphoribosylanthranilate isomerase
DS0823_v1_0246	2	247981	248979	trpD	fragment of anthranilate synthase subunit TrpD (part 2)
DS0823_v1_0247	2	248999	249577	trpD	fragment of anthranilate synthase subunit TrpD (part 1)
DS0823_v1_0248	2	249577	251163	trpE	anthranilate synthase subunit TrpE
DS0823_v1_0249	5	251512	252384	yciV	RNA/ssDNA 5'->3' exonuclease
DS0823_v1_0250	5	252476	253096	yciO	putative RNA-binding protein YciO
DS0823_v1_0251	5	253287	254186	rluB	23S rRNA pseudouridine(2605) synthase
DS0823_v1_0252	5	254244	254834	btuR	cobinamide/cobalamin adenosyltransferase
DS0823_v1_0253	5	254856	255617	yciK	putative oxidoreductase
DS0823_v1_0254	5	255886	256947	sohB	S49 peptidase family protein
DS0823_v1_0255	5	257461	257952		conserved protein of unknown function
DS0823_v1_0256	5	258236	258829		conserved exported protein of unknown function
DS0823_v1_0257	5	259268	259537	yciN	protein YciN
DS0823_v1_0258	5	259979	262582	topA	DNA topoisomerase 1
DS0823_v1_0259	5	262919	263893	cysB	DNA-binding transcriptional dual regulator CysB
DS0823_v1_0260	5	263989	264624	nth	endonuclease III
DS0823_v1_0261	5	264626	265318	rsxE	SoxR [2Fe-2S] reducing system protein RsxE
DS0823_v1_0262	5	265315	265947	rsxG	SoxR [2Fe-2S] reducing system protein RsxG
DS0823_v1_0263	5	265957	267009	rsxD	SoxR [2Fe-2S] reducing system protein RsxD
DS0823_v1_0264	5	267010	269037	rsxC	SoxR [2Fe-2S] reducing system protein RsxC
DS0823_v1_0265	5	269030	269620	rsxB	SoxR [2Fe-2S] reducing system protein RsxB
DS0823_v1_0266	5	269620	270201	rsxA	SoxR [2Fe-2S] reducing system protein RsxA
DS0823_v1_0267	5	270430	270645	cnu	H-NS- and StpA-binding protein
DS0823_v1_0268	5	271158	272669	araA	L-arabinose isomerase
DS0823_v1_0269	5	272724	274409	araB	ribulokinase
DS0823_v1_0270	5	274792	275775	araF	arabinose ABC transporter periplasmic binding protein
DS0823_v1_0271	5	275775	277388	araG	arabinose ABC transporter ATP binding subunit
DS0823_v1_0272	5	277407	278393	araH	arabinose ABC transporter membrane subunit
DS0823_v1_0273	5	278460	279410	araC	DNA-binding transcriptional dual regulator AraC
DS0823_v1_0274	5	279618	280667	ydgJ	putative oxidoreductase YdgJ
DS0823_v1_0275	5	280821	281822	yfeH	putative solute:Na(+) symporter
DS0823_v1_0276	5	281999	282457		CaMKII_AD domain-containing protein
DS0823_v1_0277	5	282564	283577	add	adenosine deaminase
DS0823_v1_0278	5	283942	285504		GTP-binding protein YdgA
DS0823_v1_0279	5	285562	286746	manA	mannose-6-phosphate isomerase
DS0823_v1_0280	5	286925	288322	fumC	fumarase C
DS0823_v1_0281	5	288326	289264	tus	DNA replication terminus site-binding protein
DS0823_v1_0282	5	289435	290712	ynfM	putative transporter YnfM
DS0823_v1_0283	5	290824	291738	ynfL	putative DNA-binding transcriptional regulator
DS0823_v1_0284	5	291855	293072	mlc	DNA-binding transcriptional repressor Mlc
DS0823_v1_0285	5	293277	293948	ynfK	putative dethiobiotin synthetase
DS0823_v1_0286	5	294159	294446		conserved exported protein of unknown function
DS0823_v1_0287	5	294525	294881		Putative secreted protein
DS0823_v1_0288	5	295156	295905	ydfG	3-hydroxy acid dehydrogenase
DS0823_v1_0289	5	296036	296239		protein of unknown function
DS0823_v1_0290	5	296242	297012		SAM-dependent methyltransferase YafE (UbiE paralog)
DS0823_v1_0291	5	297044	298270	gpgS	Glucosyl-3-phosphoglycerate synthase
DS0823_v1_0292	5	298288	299121		Mannosyl-3-phosphoglycerate phosphatase
DS0823_v1_0293	5	299193	299450		conserved protein of unknown function
DS0823_v1_0294	5	299655	300584		Hydrolase
DS0823_v1_0295	5	300677	301252		zf-CGNR domain-containing protein
DS0823_v1_0296	5	301529	301708		Mobile element protein
DS0823_v1_0297	5	301728	301940		Mobile element protein
DS0823_v1_0298	5	301984	302163		protein of unknown function
DS0823_v1_0299	5	302103	303107		Putative membrane protein
DS0823_v1_0300	5	303604	304122		conserved protein of unknown function
DS0823_v1_0301	5	304511	305203	yoaJ	Expansin-YoaJ
DS0823_v1_0302	5	305247	305474		protein of unknown function
DS0823_v1_0303	5	305662	306327		conserved protein of unknown function
DS0823_v1_0304	5	306337	306402		protein of unknown function
DS0823_v1_0305	5	306472	307101		Paraquat-inducible protein A
DS0823_v1_0306	5	307094	307714		Paraquat-inducible protein A
DS0823_v1_0307	5	307711	309411		Paraquat-inducible protein B
DS0823_v1_0308	5	309408	310013		Bordetella pertussis-like protein
DS0823_v1_0309	5	310149	310229		protein of unknown function
DS0823_v1_0310	2	310551	311177		TetR-family transcriptional regulator
DS0823_v1_0311	5	311619	312179		Transcriptional regulator
DS0823_v1_0312	5	312176	312343		protein of unknown function
DS0823_v1_0313	5	312354	313475		ABC-type Fe3+ transport system
DS0823_v1_0314	5	313732	315600	kup	putative potassium transport system protein kup 1
DS0823_v1_0315	5	315885	317318	prtA	Serralysin A
DS0823_v1_0316	5	317752	319191	prtC	Serralysin C
DS0823_v1_0317	5	319342	320787	prtB	Serralysin B
DS0823_v1_0318	5	321021	322409	prtF	Proteases secretion protein PrtF
DS0823_v1_0319	5	322422	323768	prtE	Proteases secretion protein PrtE
DS0823_v1_0320	5	323782	325509	prtD	Proteases secretion ATP-binding protein PrtD
DS0823_v1_0321	5	325526	325888	inh	Proteinase inhibitor
DS0823_v1_0322	5	325910	326080		protein of unknown function
DS0823_v1_0323	5	326040	327473	prtG	Serralysin G
DS0823_v1_0324	5	327823	328680	qorB	NAD(P)H:quinone oxidoreductase
DS0823_v1_0325	5	329091	330407		Virulence factor
DS0823_v1_0326	5	330410	333400		SrfB
DS0823_v1_0327	5	333397	335901		Putative virulence factor
DS0823_v1_0328	5	336472	336927		conserved protein of unknown function
DS0823_v1_0329	5	336924	338762		Glucose-methanol-choline (GMC) oxidoreductase:NAD binding site
DS0823_v1_0330	5	338878	340434		Ferritin-like domain-containing protein
DS0823_v1_0331	5	340495	341259		Inositol-1-monophosphatase
DS0823_v1_0332	5	341309	342061		Glycerophosphoryl diester phosphodiesterase
DS0823_v1_0333	5	342054	342224		conserved protein of unknown function
DS0823_v1_0334	5	342221	343360		Putative ABC transporter
DS0823_v1_0335	5	343396	344229		ABC transporter of substrate X
DS0823_v1_0336	5	344233	345072		Putative ABC transporter
DS0823_v1_0337	5	345084	346166	potA	Spermidine/putrescine import ATP-binding protein PotA
DS0823_v1_0338	5	346527	347651		N-acetylglucosamine-6P-responsive transcriptional repressor NagC
DS0823_v1_0339	5	347699	348592		Transcriptional regulator
DS0823_v1_0340	5	348769	349275	padC	putative phenolic acid decarboxylase
DS0823_v1_0341	5	349498	350775		Putative integral membrane protein
DS0823_v1_0342	5	350883	352880		Methyl-accepting chemotaxis protein
DS0823_v1_0343	5	353118	353687		conserved exported protein of unknown function
DS0823_v1_0344	5	354143	354667	sodC	superoxide dismutase (Cu-Zn)
DS0823_v1_0345	5	354739	354930		conserved protein of unknown function
DS0823_v1_0346	5	354996	356939		Methyl-accepting transducer domain-containing protein
DS0823_v1_0347	5	357113	357652	ogt	methylated-DNA--[protein]-cysteine S-methyltransferase
DS0823_v1_0348	5	357816	358568	fnr	DNA-binding transcriptional dual regulator FNR
DS0823_v1_0349	5	358702	359667	uspE	universal stress protein with a role cellular motility
DS0823_v1_0350	5	359764	361137	pntB	pyridine nucleotide transhydrogenase subunit beta
DS0823_v1_0351	5	361163	362695	pntA	pyridine nucleotide transhydrogenase subunit alpha
DS0823_v1_0352	5	363205	364155	ydgH	Protein YdgH
DS0823_v1_0353	5	364232	365086	kdsA	3-deoxy-D-manno-octulosonate 8-phosphate synthase
DS0823_v1_0354	5	365143	365952	ychA	transglutaminase-like/TPR repeat-containing protein
DS0823_v1_0355	5	366143	366982	prmC	protein-(glutamine-N(5)) methyltransferase
DS0823_v1_0356	5	366979	368064	prfA	peptide chain release factor RF1
DS0823_v1_0357	5	368112	369368	hemA	glutamyl-tRNA reductase
DS0823_v1_0358	5	369494	369661		protein of unknown function
DS0823_v1_0359	5	369579	370199	lolB	outer membrane lipoprotein LolB
DS0823_v1_0360	5	370203	371075	ispE	4-(cytidine 5'-diphospho)-2-C-methyl-D-erythritol kinase
DS0823_v1_0361	5	371205	372152	prs	ribose-phosphate diphosphokinase
DS0823_v1_0362	5	372418	373203		ThiJ/PfpI family protein
DS0823_v1_0363	5	373383	374285		Transcriptional regulator
DS0823_v1_0364	5	374514	374783	ychH	stress-induced protein
DS0823_v1_0365	5	374752	375015		protein of unknown function
DS0823_v1_0366	5	374912	375616	pth	peptidyl-tRNA hydrolase
DS0823_v1_0367	5	375746	376837	ychF	redox-responsive ATPase YchF
DS0823_v1_0368	5	377133	377318		protein of unknown function
DS0823_v1_0369	5	377248	377739		Integrase
DS0823_v1_0370	5	377830	378183		protein of unknown function
DS0823_v1_0371	5	378295	378912		Cell filamentation protein fic
DS0823_v1_0372	5	379172	385090		DNA helicase related protein
DS0823_v1_0373	5	385784	385954		conserved protein of unknown function
DS0823_v1_0374	5	386150	386416		Insertion element ISR1 uncharacterized 10 kDa protein A3
DS0823_v1_0375	5	386491	386826		protein of unknown function
DS0823_v1_0376	5	386775	386900		Mobile element protein
DS0823_v1_0377	5	387026	388267	xynC	Glucuronoxylanase XynC
DS0823_v1_0378	5	388603	389301	livF	branched chain amino acid/phenylalanine ABC transporter ATP binding subunit LivF
DS0823_v1_0379	5	389304	390095		Urea ABC transporter
DS0823_v1_0380	5	390088	391149		Urea ABC transporter
DS0823_v1_0381	5	391164	392738		Urea ABC transporter
DS0823_v1_0382	5	392830	394101		Urea ABC transporter
DS0823_v1_0383	5	394167	394868		Propionate catabolism operon transcriptional regulator of GntR family
DS0823_v1_0384	5	394880	398497		Urea carboxylase
DS0823_v1_0385	5	398490	400292	atzF	Allophanate hydrolase
DS0823_v1_0386	5	400360	400575		protein of unknown function
DS0823_v1_0387	5	400651	400848		protein of unknown function
DS0823_v1_0388	5	400832	402205	dbpA	ATP-dependent RNA helicase DbpA
DS0823_v1_0389	5	402416	402967		TPR_REGION domain-containing protein
DS0823_v1_0390	5	402927	403505		RNA polymerase sigma-54 factor RpoN
DS0823_v1_0391	5	403502	404305		conserved protein of unknown function
DS0823_v1_0392	5	404366	404941		YceI family protein
DS0823_v1_0393	5	405087	406469		Putative Heme-regulated two-component response regulator
DS0823_v1_0394	5	406721	408766	recD	exodeoxyribonuclease V subunit RecD
DS0823_v1_0395	5	408763	412437	recB	RecBCD enzyme subunit RecB
DS0823_v1_0396	5	412434	415955	recC	RecBCD enzyme subunit RecC
DS0823_v1_0397	5	416111	416653		Isochorismatase
DS0823_v1_0398	5	416769	417221		Putative avirulence protein
DS0823_v1_0399	5	417258	422135		Type III effector protein AvrE1
DS0823_v1_0400	5	422357	423406		Various polyols ABC transporter
DS0823_v1_0401	5	423536	425233		Pectate lyase
DS0823_v1_0403	5	425247	425579		Putative HrpW-specific chaperone
DS0823_v1_0404	5	425808	426482		Dehydrogenase with different specificities (Related to short-chain alcohol dehydrogenase)
DS0823_v1_0405	5	426520	428235		conserved protein of unknown function
DS0823_v1_0406	5	428125	428391		protein of unknown function
DS0823_v1_0407	5	428425	428604		conserved protein of unknown function
DS0823_v1_0408	5	429094	429705		OmpA-like transmembrane domain protein
DS0823_v1_0410	5	430348	431469		ABC transporter
DS0823_v1_0411	5	431589	431762		conserved protein of unknown function
DS0823_v1_0412	5	431818	432198		Exonuclease SbcC
DS0823_v1_0413	5	432204	433409		Toxin CdiA
DS0823_v1_0414	5	433522	433707		SymE_toxin domain-containing protein
DS0823_v1_0415	5	433761	434309		conserved protein of unknown function
DS0823_v1_0416	5	434309	446806		Toxin CdiA
DS0823_v1_0417	5	447407	448657	dadA	D-amino acid dehydrogenase
DS0823_v1_0418	5	448989	450524		SpoVR-like protein
DS0823_v1_0419	5	450630	451349	fadR	DNA-binding transcriptional dual regulator FadR
DS0823_v1_0420	5	451985	452206		protein of unknown function
DS0823_v1_0421	5	452389	452919	dsbB	protein thiol:quinone oxidoreductase DsbB
DS0823_v1_0422	5	453117	453563		conserved protein of unknown function
DS0823_v1_0423	5	453668	454324	ycgM	putative isomerase/hydrolase
DS0823_v1_0424	5	454701	454973		Protein YcgL
DS0823_v1_0425	5	455110	455808	minC	Z-ring positioning protein MinC
DS0823_v1_0426	5	455829	456641	minD	Z-ring positioning protein MinD
DS0823_v1_0427	5	456645	456926	minE	Z-ring positioning protein MinE
DS0823_v1_0428	5	456999	458120	rnd	RNase D
DS0823_v1_0429	5	458319	459989	fadD	fatty acyl-CoA synthetase
DS0823_v1_0430	5	460040	460216		protein of unknown function
DS0823_v1_0431	5	460223	460840	yeaY	Slp family lipoprotein YeaY
DS0823_v1_0432	5	460918	461619	tsaB	N(6)-L-threonylcarbamoyladenine synthase
DS0823_v1_0433	5	461685	463604	yoaA	putative 5' to 3' DNA helicase implicated in DNA repair
DS0823_v1_0434	5	463823	464170	yoaB	RutC family protein YoaB
DS0823_v1_0435	5	464218	464412		conserved protein of unknown function
DS0823_v1_0436	5	464556	465926	pabB	aminodeoxychorismate synthase subunit 1
DS0823_v1_0437	5	465942	466565	nudL	putative NUDIX hydrolase with low 3-phosphohydroxypyruvate phosphatase activity
DS0823_v1_0438	5	466799	468160	sdaA	L-serine deaminase I
DS0823_v1_0439	5	468283	469863		Methyl-accepting chemotaxis protein I (Serine chemoreceptor protein)
DS0823_v1_0440	5	470234	471787	yoaE	putative inner membrane protein
DS0823_v1_0441	5	472360	473316	manX	mannose-specific PTS enzyme IIAB component
DS0823_v1_0442	5	473389	474186	manY	mannose-specific PTS enzyme IIC component
DS0823_v1_0443	5	474201	475037	manZ	mannose-specific PTS enzyme IID component
DS0823_v1_0444	5	475150	475608	yobD	conserved inner membrane protein YobD
DS0823_v1_0445	5	475996	476568	mntP	Mn(2(+)) exporter
DS0823_v1_0446	5	476605	477261	rlmA	23S rRNA m(1)G745 methyltransferase
DS0823_v1_0447	5	477513	477722	cspC	stress protein
DS0823_v1_0448	5	478102	478266		conserved protein of unknown function
DS0823_v1_0449	5	478618	478806		protein of unknown function
DS0823_v1_0450	5	478931	479788	yniA	putative kinase YniA
DS0823_v1_0451	5	479835	480383	yfeE	Putative YfeABCD regulator YfeE
DS0823_v1_0452	5	480638	480970	kdgF	Pectin degradation protein KdgF
DS0823_v1_0453	5	480980	481159		protein of unknown function
DS0823_v1_0454	5	481294	482130	kduI	5-dehydro-4-deoxy-D-glucuronate isomerase
DS0823_v1_0455	5	482317	483078	kduD	putative 2-keto-3-deoxy-D-gluconate dehydrogenase
DS0823_v1_0456	5	483124	483303		conserved protein of unknown function
DS0823_v1_0457	5	483340	484971	pelW	Pectate disaccharide-lyase
DS0823_v1_0458	5	485016	485906	yesP	putative ABC transporter permease protein YesP
DS0823_v1_0459	5	485899	486801	yesQ	putative ABC transporter permease protein YesQ
DS0823_v1_0460	5	486815	487942	msmX	Oligosaccharides import ATP-binding protein MsmX
DS0823_v1_0461	5	487957	489249		Sugar-binding protein precursor
DS0823_v1_0462	5	489499	490209	kdgM	Oligogalacturonate-specific porin KdgM
DS0823_v1_0463	5	490515	491450		Xylanase
DS0823_v1_0464	5	491528	492106	ydjM	putative inner membrane protein regulated by LexA
DS0823_v1_0465	5	492258	493649	tcyP	cystine/sulfocysteine:cation symporter
DS0823_v1_0466	5	493716	494045	osmE	osmotically-inducible lipoprotein OsmE
DS0823_v1_0467	5	494269	495093	nadE	NAD synthetase
DS0823_v1_0468	5	495136	496086	yddG	Methyl viologen resistance protein YddG
DS0823_v1_0469	5	496160	496567	ygbA	protein YgbA
DS0823_v1_0470	5	496586	496885	ihfA	integration host factor subunit alpha
DS0823_v1_0471	5	496889	499276	pheT	phenylalanine--tRNA ligase subunit beta
DS0823_v1_0472	5	499292	500275	pheS	phenylalanine--tRNA ligase subunit alpha
DS0823_v1_0473	5	500682	501038	rplT	50S ribosomal subunit protein L20
DS0823_v1_0474	5	501081	501278	rpmI	50S ribosomal subunit protein L35
DS0823_v1_0475	5	501375	501716		Translation initiation factor 3
DS0823_v1_0476	5	501921	503849	thrS	threonine--tRNA ligase
DS0823_v1_0477	5	503954	504121		protein of unknown function
DS0823_v1_0478	5	504187	504477		conserved protein of unknown function
DS0823_v1_0479	5	504645	505436	kdgR	DNA-binding transcriptional repressor KdgR
DS0823_v1_0480	5	505648	506814	ogl	Oligogalacturonate lyase
DS0823_v1_0481	5	507103	507987	htpX	zinc dependent endoprotease
DS0823_v1_0482	5	508443	510614		Sensory box/GGDEF family protein
DS0823_v1_0483	5	511010	511228		conserved protein of unknown function
DS0823_v1_0484	5	511418	512671	icd	isocitrate dehydrogenase
DS0823_v1_0485	5	512773	513429	rluE	23S rRNA pseudouridine(2457) synthase
DS0823_v1_0486	5	513422	513880	nudJ	phosphatase NudJ
DS0823_v1_0487	5	514060	515172	mnmA	tRNA-specific 2-thiouridylase
DS0823_v1_0488	5	515547	516179	hflD	lysogenization regulator
DS0823_v1_0489	5	516407	517774	purB	adenylosuccinate lyase
DS0823_v1_0490	2	518063	518731	phoP	DNA-binding transcriptional dual regulator PhoP
DS0823_v1_0491	1	518787	520238	phoQ	sensory histidine kinase PhoQ
DS0823_v1_0492	5	520405	521526	roxA	ribosomal protein-arginine oxygenase
DS0823_v1_0493	5	521599	522867	pepT	peptidase T
DS0823_v1_0494	5	523140	523364		FeoC domain-containing protein
DS0823_v1_0495	5	523400	525721	feoB	Fe(2(+)) transporter FeoB
DS0823_v1_0496	5	525744	525971	feoA	ferrous iron transport protein A
DS0823_v1_0497	5	526141	526380		FeoA domain-containing protein
DS0823_v1_0498	5	526539	526727		protein of unknown function
DS0823_v1_0499	5	526774	527064		conserved protein of unknown function
DS0823_v1_0500	5	527069	539455	cdiA	Deoxyribonuclease CdiA
DS0823_v1_0501	5	539412	543479		Hemolysin
DS0823_v1_0502	5	543552	545231	cdiB	Outer membrane transporter CdiB
DS0823_v1_0503	5	545582	545980		Cupin 2
DS0823_v1_0504	5	546136	547170	hrpN	Harpin HrpN
DS0823_v1_0505	5	547331	547741		HrpV
DS0823_v1_0506	5	547738	547926		HrpT
DS0823_v1_0507	5	547961	550030	sctC	Type 3 secretion system secretin
DS0823_v1_0508	5	550023	550457		Type III secretion protein HrpG
DS0823_v1_0509	5	550444	550671		HrpF
DS0823_v1_0510	5	550956	551360	yafO	ribosome-dependent mRNA interferase toxin YafO
DS0823_v1_0511	5	551357	551650	yafN	antitoxin YafN
DS0823_v1_0512	5	551868	552917	plcA	Extracellular phospholipase C
DS0823_v1_0513	5	553457	554617		AB hydrolase-1 domain-containing protein
DS0823_v1_0514	5	554628	555941		Membrane-bound lytic murein transglycosylase B precursor
DS0823_v1_0515	5	556203	556805		Type III secretion cytoplasmic protein (YscL)
DS0823_v1_0516	5	556934	557410		Type III secretion protein HrpD
DS0823_v1_0517	5	557530	558315		Type III secretion bridge between inner and outermembrane lipoprotein (yscJ
DS0823_v1_0518	5	558399	558764		HrpB
DS0823_v1_0519	5	558845	559048	hrpA	Hrp pili protein HrpA
DS0823_v1_0520	5	559217	560200	wtsA	putative Pathogenicity locus regulatory protein WtsA
DS0823_v1_0521	5	560184	560372		protein of unknown function
DS0823_v1_0522	5	560643	561284		DNA-binding response regulator
DS0823_v1_0523	5	561318	562784		Nitrate/nitrite sensor protein
DS0823_v1_0524	5	562974	563162		protein of unknown function
DS0823_v1_0525	5	563050	563604		RNA polymerase sigma factor RpoE
DS0823_v1_0526	5	563500	563748		protein of unknown function
DS0823_v1_0527	5	563927	565096		Type III secretion protein HrpJ
DS0823_v1_0528	5	565100	567202	hrpI	Harpin secretion protein HrpI
DS0823_v1_0529	5	567214	568185		Type III secretion protein HrpQ
DS0823_v1_0530	5	568185	569564	hrcN	Type III secretion ATP synthase HrcN
DS0823_v1_0531	5	569551	570030		Type III secretion spans bacterial envelope protein (YscO)
DS0823_v1_0532	5	570027	570551		Type III secretion protein HrpP
DS0823_v1_0533	5	570548	571732		Type III secretion protein HrcQb
DS0823_v1_0534	5	571729	572382	hrcR	Harpin secretion protein HrcR
DS0823_v1_0535	5	572390	572650	yscS	Yop proteins translocation protein S
DS0823_v1_0536	5	572658	573461		Type III secretion inner membrane protein (YscT
DS0823_v1_0537	5	573501	574580		Type III secretion inner membrane protein (YscU
DS0823_v1_0538	5	574737	575336		Putative lipoprotein
DS0823_v1_0539	5	575593	576087		OsmC/Ohr family protein
DS0823_v1_0540	5	576244	577473	sbmA	peptide antibiotic/peptide nucleic acid transporter
DS0823_v1_0541	5	577778	577957		protein of unknown function
DS0823_v1_0542	5	578029	580020		Methyl-accepting chemotaxis protein I (Serine chemoreceptor protein)
DS0823_v1_0543	5	580055	580357		conserved protein of unknown function
DS0823_v1_0544	5	580575	582530		Methyl-accepting chemotaxis protein I (Serine chemoreceptor protein)
DS0823_v1_0545	5	582893	583723		ABC transporter substrate-binding protein
DS0823_v1_0546	5	583743	585155		conserved protein of unknown function
DS0823_v1_0547	5	585509	586876		Cystathionine beta-synthase
DS0823_v1_0548	5	586957	588111	metC	Cystathionine beta-lyase
DS0823_v1_0549	5	588330	588986		ABC transporter permease protein
DS0823_v1_0550	5	588995	589669		ABC transporter permease protein
DS0823_v1_0551	5	589733	590515	tcyN	cystine ABC transporter ATP binding subunit
DS0823_v1_0552	5	590525	591442		Branched-chain amino acid aminotransferase
DS0823_v1_0553	5	591550	592359		N-formylglutamate deformylase
DS0823_v1_0554	5	592388	593566		Membrane protein mosC
DS0823_v1_0555	5	593704	594519		Histidinol-phosphatase
DS0823_v1_0556	5	594632	595408		Glycerol-3-phosphate regulon repressor
DS0823_v1_0557	5	595653	597860	fhuA	ferrichrome outer membrane transporter/phage receptor
DS0823_v1_0558	5	597963	598973		conserved protein of unknown function
DS0823_v1_0559	5	599036	599206		conserved protein of unknown function
DS0823_v1_0560	5	599312	600148		Spermidine Putrescine ABC transporter permease component potC (TC_3.A.1.11.1)
DS0823_v1_0561	5	600164	601435		Spermidine Putrescine ABC transporter permease component potB (TC_3.A.1.11.1)
DS0823_v1_0562	5	601472	602503		ABC transporter
DS0823_v1_0563	5	602796	604256	gabD	NADP(+)-dependent succinate-semialdehyde dehydrogenase
DS0823_v1_0564	5	604278	605543	puuE	4-aminobutyrate aminotransferase PuuE
DS0823_v1_0565	5	605670	607157		Putative GntR-family regulatory protein and aminotransferase near polyamine transporter
DS0823_v1_0566	5	607560	608654	ydcT	putative ABC transporter ATP-binding protein YdcT
DS0823_v1_0567	5	608883	609113	pptA	Tautomerase PptA
DS0823_v1_0568	5	609612	610595		conserved protein of unknown function
DS0823_v1_0569	5	610623	611654		5-methyltetrahydropteroyltriglutamate--homocysteine methyltransferase
DS0823_v1_0570	5	611818	612708		2-dehydropantoate 2-reductase
DS0823_v1_0571	5	612840	613463		Uncharacterized glutathione S-transferase-like protein
DS0823_v1_0572	5	613722	613988		conserved protein of unknown function
DS0823_v1_0573	5	614220	614402		conserved protein of unknown function
DS0823_v1_0574	5	614484	616250		ATP-binding protein
DS0823_v1_0575	4	616240	617418		conserved protein of unknown function
DS0823_v1_0576	5	617912	618079		protein of unknown function
DS0823_v1_0577	5	618056	618433		Death ON curing protein
DS0823_v1_0578	5	618430	618651		Antitoxin
DS0823_v1_0579	5	618792	619940	yiaY	L-threonine dehydrogenase
DS0823_v1_0580	5	620327	620782		Mutator mutT protein (7
DS0823_v1_0581	5	620854	621531	narI	nitrate reductase A subunit gamma
DS0823_v1_0582	5	621531	622250	narJ	nitrate reductase 1 molybdenum cofactor assembly chaperone
DS0823_v1_0583	5	622247	623809	narH	nitrate reductase A subunit beta
DS0823_v1_0584	5	623806	627579	narG	nitrate reductase A subunit alpha
DS0823_v1_0585	5	627908	628798		LysR-family transcriptional regulator
DS0823_v1_0586	5	628915	629925		Metallo-beta-lactamase
DS0823_v1_0587	5	630035	631426	narK	nitrate:nitrite antiporter NarK
DS0823_v1_0588	5	631847	633658	narX	sensory histidine kinase NarX
DS0823_v1_0589	5	633651	634298	narL	DNA-binding transcriptional dual regulator NarL
DS0823_v1_0590	5	634557	635825		Lysophospholipid acyltransferase
DS0823_v1_0591	5	636047	637102		Peptide chain release factor RF-3
DS0823_v1_0592	1	637256	639277	prc	tail-specific protease
DS0823_v1_0593	2	639297	640028	proQ	RNA chaperone ProQ
DS0823_v1_0594	5	640113	640619	msrC	free methionine-(R)-sulfoxide reductase
DS0823_v1_0595	5	640842	642173	yebS	intermembrane transport protein YebS
DS0823_v1_0596	5	642190	644820	yebT	intermembrane transport protein YebT
DS0823_v1_0597	5	644930	646378	rsmF	16S rRNA m(5)C1407 methyltransferase
DS0823_v1_0598	5	646478	646669	yebW	protein YebW
DS0823_v1_0599	5	646804	648819		Methyl-accepting chemotaxis protein I (Serine chemoreceptor protein)
DS0823_v1_0600	5	649390	650253		Repressor protein CI
DS0823_v1_0601	5	650824	651354		GpB
DS0823_v1_0602	5	651471	651686		conserved protein of unknown function
DS0823_v1_0603	5	651686	651910	traR	Protein TraR
DS0823_v1_0604	5	652007	654133		Phage replication protein
DS0823_v1_0605	5	654197	654418		conserved protein of unknown function
DS0823_v1_0606	5	654505	654774		protein of unknown function
DS0823_v1_0607	5	655123	655326		Tail component protein
DS0823_v1_0608	5	655402	655863		Phage tail protein
DS0823_v1_0609	5	656228	656962		putative L-asparagine oxygenase
DS0823_v1_0610	5	657100	657753		Baseplate assembly protein V
DS0823_v1_0611	5	657750	658100		Phage baseplate assembly protein
DS0823_v1_0612	5	658105	659013		Baseplate assembly protein J
DS0823_v1_0613	5	659006	659617		Tail protein I
DS0823_v1_0614	5	659975	661180		Phage tail fiber protein
DS0823_v1_0615	5	661273	661485		protein of unknown function
DS0823_v1_0616	5	661415	662743		Phytase-like domain-containing protein
DS0823_v1_0617	5	662907	664253	pcaK	4-hydroxybenzoate transporter PcaK
DS0823_v1_0618	5	664318	664887	smrA	DNA endonuclease SmrA
DS0823_v1_0619	5	665073	665558		Phage tail fiber protein
DS0823_v1_0620	5	665583	666179	pinE	e14 prophage
DS0823_v1_0621	5	666322	666900		Phage tail fiber protein
DS0823_v1_0622	5	666903	667514		Tail fiber assembly protein
DS0823_v1_0623	5	667740	668909		Phage tail sheath monomer
DS0823_v1_0624	5	668924	669442		Phage major tail tube protein
DS0823_v1_0625	5	669503	669793		GpE+E
DS0823_v1_0626	5	669926	671032		conserved protein of unknown function
DS0823_v1_0627	5	671044	671538		Phage-related tail protein
DS0823_v1_0628	5	671535	672713		D protein
DS0823_v1_0629	5	672810	673001	ogrK	prophage P2 late control protein OgrK
DS0823_v1_0630	5	672917	673090		protein of unknown function
DS0823_v1_0631	5	673392	674702	guaD	guanine deaminase
DS0823_v1_0632	5	675019	676830		conserved protein of unknown function
DS0823_v1_0633	5	677081	678769	tsr	methyl-accepting chemotaxis protein Tsr
DS0823_v1_0634	5	679477	681021	aer	Aerotaxis receptor
DS0823_v1_0635	5	681085	681384		conserved exported protein of unknown function
DS0823_v1_0636	5	681733	682419	pphA	phosphoprotein phosphatase 1
DS0823_v1_0637	5	682573	683847		Chloride channel protein
DS0823_v1_0638	5	683902	685503		Dipeptide-binding ABC transporter
DS0823_v1_0639	5	685596	686279		ABC transporter domain-containing protein
DS0823_v1_0640	5	686272	687120		Dipeptide transport ATP-binding protein DppD
DS0823_v1_0641	5	687107	687976	ddpC	putative D
DS0823_v1_0642	5	687973	689013	ddpB	putative D
DS0823_v1_0644	5	689068	690000		protein of unknown function
DS0823_v1_0645	5	690401	691501	chaA	Na(+)/K(+):H(+) antiporter ChaA
DS0823_v1_0646	5	691848	693563	dauA	aerobic C4-dicarboxylate transporter DauA
DS0823_v1_0647	5	693619	694059		conserved protein of unknown function
DS0823_v1_0648	5	694299	695042	rstA	DNA-binding transcriptional regulator RstA
DS0823_v1_0649	5	695039	696394	rstB	sensory histidine kinase RstB
DS0823_v1_0650	5	696470	697096		exported protein of unknown function
DS0823_v1_0651	5	697299	697496		conserved protein of unknown function
DS0823_v1_0652	5	697432	698250	ydgD	putative serine protease YdgD
DS0823_v1_0653	5	698465	698806		protein of unknown function
DS0823_v1_0654	5	698565	700115	lctP	L-lactate permease
DS0823_v1_0655	5	700216	700935	ykgE	putative lactate utilization oxidoreductase YkgE
DS0823_v1_0656	5	700947	702368	ykgF	putative amino acid dehydrogenase with NAD(P)-binding domain and ferridoxin-like domain
DS0823_v1_0657	5	702365	703063		LUD_dom domain-containing protein
DS0823_v1_0658	5	703164	707051	hrpA	ATP-dependent RNA helicase HrpA
DS0823_v1_0659	5	707063	707305		protein of unknown function
DS0823_v1_0660	5	707466	708071	azoR	FMN dependent NADH:quinone oxidoreductase
DS0823_v1_0661	5	708168	708443		lipoprotein YnbE (modular protein)
DS0823_v1_0662	5	708484	711087		DctA-YdbH domain-containing protein
DS0823_v1_0663	5	711409	712962	aer	Aerotaxis receptor
DS0823_v1_0664	5	713157	714149	ldhA	D-lactate dehydrogenase
DS0823_v1_0665	5	714196	714474		Putative lipoprotein
DS0823_v1_0666	5	714791	716755	tse	Methyl-accepting chemotaxis serine transducer
DS0823_v1_0667	5	716865	717362		conserved exported protein of unknown function
DS0823_v1_0669	5	717769	719847		protein of unknown function
DS0823_v1_0670	5	719997	720938	ttcA	tRNA cytosine(32) 2-sulfurtransferase TtcA
DS0823_v1_0671	5	720940	721194		protein of unknown function
DS0823_v1_0672	5	721320	722306	zntB	Zn(2(+)):H(+) symporter
DS0823_v1_0673	5	722133	722423		protein of unknown function
DS0823_v1_0674	5	722505	724136	mppA	murein tripeptide ABC transporter periplasmic binding protein
DS0823_v1_0675	5	724525	725256	mpaA	murein tripeptide amidase A
DS0823_v1_0676	5	725312	725815	tpx	lipid hydroperoxide peroxidase
DS0823_v1_0677	5	725939	727351		Putative MFS transporter
DS0823_v1_0678	5	727504	728421		Transcriptional regulator
DS0823_v1_0679	5	728435	730768		Family S45 unassigned peptidase
DS0823_v1_0680	5	730882	731430		N-acetyltransferase domain-containing protein
DS0823_v1_0681	5	731483	731749		protein of unknown function
DS0823_v1_0682	5	731740	731919		conserved protein of unknown function
DS0823_v1_0683	5	731875	732279		SnoaL-like domain-containing protein
DS0823_v1_0684	5	732354	733505	yqiG	putative NADH-dependent flavin oxidoreductase YqiG
DS0823_v1_0685	5	733660	734553	pgrR	DNA-binding transcriptional repressor PgrR
DS0823_v1_0686	5	734672	736285	tyrR	DNA-binding transcriptional dual regulator TyrR
DS0823_v1_0687	5	736356	737918		Acetylornithine deacetylase/Succinyl-diaminopimelate desuccinylase-related deacylase
DS0823_v1_0688	5	738236	739654		Transporter
DS0823_v1_0689	5	739919	740974	ycjF	conserved inner membrane protein YcjF
DS0823_v1_0690	5	740971	742386		conserved protein of unknown function
DS0823_v1_0691	5	742568	742930	pspC	phage shock protein C
DS0823_v1_0692	5	742927	743157	pspB	phage shock protein B
DS0823_v1_0693	5	743221	743886	pspA	phage shock protein A
DS0823_v1_0694	5	744106	745104	pspF	DNA-binding transcriptional dual regulator PspF
DS0823_v1_0695	5	745217	746407		47 kDa protein
DS0823_v1_0696	4	746629	748389	sapA	putative periplasmic binding protein SapA
DS0823_v1_0697	4	748386	749351	sapB	putrescine ABC exporter membrane subunit SapB
DS0823_v1_0698	4	749338	750228	sapC	putrescine ABC exporter membrane protein SapC
DS0823_v1_0699	4	750244	751236	sapD	putrescine ABC exporter ATP binding protein SapD
DS0823_v1_0700	3	751236	752051	sapF	putrescine ABC exporter ATP binding protein SapF
DS0823_v1_0701	5	752203	752994	fabI	enoyl-[acyl-carrier-protein] reductase
DS0823_v1_0702	5	753140	753373		Hydrogen peroxide-inducible genes activator
DS0823_v1_0703	5	753399	754043		Hydrogen peroxide-inducible genes activator
DS0823_v1_0704	5	754247	756556	ydeP	Protein YdeP
DS0823_v1_0705	5	756722	758653	rnb	RNase II
DS0823_v1_0706	5	758758	759675		Oxidoreductase
DS0823_v1_0707	5	760004	762070	cstA	carbon starvation protein A
DS0823_v1_0708	5	762175	763191	kdgT	2-dehydro-3-deoxy-D-gluconate:H(+) symporter
DS0823_v1_0709	5	763576	764274	araD	L-ribulose-5-phosphate 4-epimerase AraD
DS0823_v1_0710	5	764573	764872		protein of unknown function
DS0823_v1_0712	5	764938	765264	yciH	putative translation factor
DS0823_v1_0713	5	765264	765998	pyrF	orotidine-5'-phosphate decarboxylase
DS0823_v1_0714	5	765967	766134		protein of unknown function
DS0823_v1_0715	5	766176	767345	lapB	lipopolysaccharide assembly protein B
DS0823_v1_0716	5	767357	767665	lapA	lipopolysaccharide assembly protein A
DS0823_v1_0717	5	767910	768680	pgpB	phosphatidylglycerophosphatase B
DS0823_v1_0718	5	768935	769528	ribA	GTP cyclohydrolase 2
DS0823_v1_0719	5	769569	771203	oppA	oligopeptide ABC transporter periplasmic binding protein
DS0823_v1_0720	5	771377	774058	acnA	aconitate hydratase 1
DS0823_v1_0721	5	774514	775128	gstA	glutathione S-transferase GstA
DS0823_v1_0722	5	775249	776109	pdxY	pyridoxal kinase 2
DS0823_v1_0723	5	776341	777615	tyrS	tyrosine--tRNA ligase
DS0823_v1_0724	5	777497	777793		protein of unknown function
DS0823_v1_0725	5	777756	778508	pdxH	pyridoxal 5-phosphate synthase
DS0823_v1_0726	5	778608	778913	mliC	inhibitor of c-type lysozyme
DS0823_v1_0727	5	779020	780132	anmK	anhydro-N-acetylmuramic acid kinase
DS0823_v1_0728	5	780129	780308		protein of unknown function
DS0823_v1_0729	5	780477	780944	slyB	outer membrane lipoprotein SlyB
DS0823_v1_0730	5	781250	781687	slyA	DNA-binding transcriptional dual regulator SlyA
DS0823_v1_0731	5	781861	782100		conserved protein of unknown function
DS0823_v1_0732	5	782329	782772	gloA	glyoxalase I
DS0823_v1_0733	5	782914	783591	rnt	RNase T
DS0823_v1_0734	5	783700	784050	grxD	glutaredoxin 4
DS0823_v1_0735	5	784397	785368		NLPC_P60 domain-containing protein
DS0823_v1_0736	5	785979	787004	purR	DNA-binding transcriptional repressor PurR
DS0823_v1_0737	5	787425	788576	cfa	cyclopropane fatty acyl phospholipid synthase
DS0823_v1_0738	5	788689	789342	ribC	riboflavin synthase
DS0823_v1_0739	5	789624	790997	mdtK	multidrug efflux pump MdtK
DS0823_v1_0740	5	791904	793088	yieL	putative hydrolase YieL
DS0823_v1_0741	5	793145	794761	bglH	carbohydrate-specific outer membrane porin
DS0823_v1_0742	5	794892	796289	bglB	6-phospho-beta-glucosidase B
DS0823_v1_0743	5	796323	798215	bglF	beta-glucoside specific PTS enzyme II/BglG kinase/BglG phosphatase
DS0823_v1_0744	5	798287	798535		protein of unknown function
DS0823_v1_0745	5	798585	799436	bglG	transcriptional antiterminator BglG
DS0823_v1_0746	5	800129	801541	pykF	pyruvate kinase I
DS0823_v1_0747	5	801849	802085	lpp	murein lipoprotein
DS0823_v1_0748	5	802097	802273		conserved protein of unknown function
DS0823_v1_0749	5	802286	803284	ldtC	L
DS0823_v1_0750	5	803527	803973	sufE	sulfur acceptor for SufS cysteine desulfurase
DS0823_v1_0751	5	804012	805250	sufS	L-cysteine desulfurase
DS0823_v1_0752	5	805247	806539	sufD	Fe-S cluster scaffold complex subunit SufD
DS0823_v1_0753	5	806514	807260	sufC	Fe-S cluster scaffold complex subunit SufC
DS0823_v1_0754	5	807349	808848	sufB	Fe-S cluster scaffold complex subunit SufB
DS0823_v1_0755	5	808863	809294	sufA	iron-sulfur cluster insertion protein SufA
DS0823_v1_0756	5	809385	809477		protein of unknown function
DS0823_v1_0757	5	809764	810165		conserved protein of unknown function
DS0823_v1_0758	5	810237	810659	menI	1
DS0823_v1_0759	5	810659	813718	ydiJ	putative FAD-linked oxidoreductase
DS0823_v1_0760	5	813835	814050		protein of unknown function
DS0823_v1_0761	5	814060	815160	ydiK	putative transporter YdiK
DS0823_v1_0762	5	815669	818047	ppsA	phosphoenolpyruvate synthetase
DS0823_v1_0763	5	818362	819183	ppsR	posphoenolpyruvate synthetase regulatory protein
DS0823_v1_0764	5	819493	820545	aroH	3-deoxy-7-phosphoheptulonate synthase
DS0823_v1_0765	5	821106	821669	pqiC	intermembrane transport lipoprotein PqiC
DS0823_v1_0766	5	821666	823312	pqiB	intermembrane transport protein PqiB
DS0823_v1_0767	5	823299	824567	pqiA	intermembrane transport protein PqiA
DS0823_v1_0768	5	824901	826835	uup	ATP-binding protein with possible role in replication
DS0823_v1_0769	5	826841	828964	rlmL	fused 23S rRNA m(2)G2445 methyltransferase and 23S rRNA m(7)G2069 methyltransferase
DS0823_v1_0770	5	829167	830270	ycbX	6-N-hydroxylaminopurine resistance protein
DS0823_v1_0771	5	830352	830906	zapC	cell division protein ZapC
DS0823_v1_0772	2	831185	832192	pyrD	dihydroorotate dehydrogenase
DS0823_v1_0773	5	832516	833070	ssuE	NADPH-dependent FMN reductase
DS0823_v1_0774	5	833101	834060	ssuA	aliphatic sulfonate ABC transporter periplasmic binding protein
DS0823_v1_0775	5	834090	835226	ssuD	FMNH2-dependent alkanesulfonate monooxygenase
DS0823_v1_0776	5	835237	836028	ssuC	aliphatic sulfonate ABC transporter membrane subunit
DS0823_v1_0777	5	836025	836846	ssuB	aliphatic sulfonate ABC transporter ATP binding subunit
DS0823_v1_0778	5	836901	839354		conserved protein of unknown function
DS0823_v1_0779	5	839388	842177		AAA domain-containing protein
DS0823_v1_0780	5	842400	845015	pepN	aminopeptidase N
DS0823_v1_0781	5	845058	845339		protein of unknown function
DS0823_v1_0782	5	845629	846834	pncB	nicotinate phosphoribosyltransferase
DS0823_v1_0783	5	847013	848413	asnS	asparagine--tRNA ligase
DS0823_v1_0784	1	848708	849799	ompF	outer membrane porin F
DS0823_v1_0785	5	850351	851460	ompF	outer membrane porin F
DS0823_v1_0786	5	851516	851722		protein of unknown function
DS0823_v1_0787	5	852137	853219	ompF	outer membrane porin F
DS0823_v1_0788	5	853411	854601	aspC	aspartate aminotransferase
DS0823_v1_0789	5	854694	855332	gloC	hydroxyacylglutathione hydrolase GloC
DS0823_v1_0790	5	855399	855947		Putative exported protein
DS0823_v1_0791	5	856146	857834	ldtD	L
DS0823_v1_0792	5	858161	859612	selO	Protein adenylyltransferase SelO
DS0823_v1_0793	5	859974	860708		EAL domain-containing protein
DS0823_v1_0794	5	861033	862049	lplA	lipoate--protein ligase A
DS0823_v1_0795	5	862096	862560	nlpC	NlpC/P60 family lipoprotein NlpC
DS0823_v1_0796	5	862752	863522	btuD	vitamin B12 ABC transporter ATP binding subunit
DS0823_v1_0797	5	863525	864076	btuE	thioredoxin/glutathione peroxidase
DS0823_v1_0798	5	864135	865136	btuC	vitamin B12 ABC transporter membrane subunit
DS0823_v1_0799	5	865461	865715		conserved protein of unknown function
DS0823_v1_0800	5	865707	866537	cobB	protein-lysine deacetylase/desuccinylase
DS0823_v1_0801	5	866621	867556	nagK	N-acetyl-D-glucosamine kinase
DS0823_v1_0802	5	867621	868868	lolE	lipoprotein release complex - inner membrane subunit
DS0823_v1_0803	5	868865	869572	lolD	lipoprotein release complex - ATP binding subunit
DS0823_v1_0804	5	869565	870767	lolC	lipoprotein release complex - inner membrane subunit
DS0823_v1_0805	5	870896	874348	mfd	transcription-repair coupling factor
DS0823_v1_0806	5	874362	874550		protein of unknown function
DS0823_v1_0807	5	874648	876153		Cyclic-guanylate-specific phosphodiesterase
DS0823_v1_0808	5	876278	877627	yegD	HSP70 family protein YegD
DS0823_v1_0809	5	877684	878499		Putative arylamine N-acetyltransferase
DS0823_v1_0810	5	878675	881050		Alpha-glucosidase
DS0823_v1_0811	5	881079	882377	exuT	Hexuronate transporter
DS0823_v1_0812	5	882654	883754		Transcriptional regulator
DS0823_v1_0813	5	883830	884369		Putative membrane protein
DS0823_v1_0814	5	884730	886088	ndh	NADH:quinone oxidoreductase II
DS0823_v1_0815	5	886332	886874		conserved protein of unknown function
DS0823_v1_0816	5	886911	887936	nagZ	beta-N-acetylhexosaminidase
DS0823_v1_0817	5	888066	888929	thiK	Thiamine kinase
DS0823_v1_0818	5	888907	889497	lpoB	outer membrane lipoprotein - activator of MrcB activity
DS0823_v1_0819	5	889519	889902		YcfL protein: an outer membrane lipoprotein that is part of a salvage cluster
DS0823_v1_0820	5	889910	890260	hinT	purine nucleoside phosphoramidase
DS0823_v1_0821	5	890499	891560	hcxB	Hydroxycarboxylate dehydrogenase B
DS0823_v1_0822	5	891858	893291	ptsG	glucose-specific PTS enzyme IIBC component
DS0823_v1_0823	5	893355	893537		protein of unknown function
DS0823_v1_0824	5	893608	894402	ycfH	putative metal-dependent hydrolase YcfH
DS0823_v1_0825	5	894422	895432	holB	DNA polymerase III subunit delta'
DS0823_v1_0826	5	895440	896084	tmk	Thymidylate kinase
DS0823_v1_0827	5	896074	897105	mltG	endolytic murein transglycosylase
DS0823_v1_0828	5	897112	897915	pabC	aminodeoxychorismate lyase
DS0823_v1_0829	5	898055	899293	fabF	beta-ketoacyl-[acyl carrier protein] synthase II
DS0823_v1_0830	5	899379	899615	acpP	acyl carrier protein
DS0823_v1_0831	5	899770	900504	fabG	3-oxoacyl-[acyl-carrier-protein] reductase FabG
DS0823_v1_0832	5	900519	901448	fabD	[acyl-carrier-protein] S-malonyltransferase
DS0823_v1_0833	5	901468	902418	fabH	beta-ketoacyl-[acyl carrier protein] synthase III
DS0823_v1_0834	5	902425	903213	plsX	Phosphate acyltransferase
DS0823_v1_0835	5	903498	903668	rpmF	50S ribosomal subunit protein L32
DS0823_v1_0836	5	903685	904206	yceD	Large ribosomal RNA subunit accumulation protein YceD
DS0823_v1_0837	5	904367	904951	yceF	m(7)GTP pyrophosphatase
DS0823_v1_0838	5	905007	905963	rluC	23S rRNA pseudouridine(955/2504/2580) synthase
DS0823_v1_0839	5	906542	909748	rne	ribonuclease E
DS0823_v1_0840	5	909821	910111		ABM domain-containing protein
DS0823_v1_0841	5	910289	911332	pyrC	dihydroorotase
DS0823_v1_0842	5	911448	911690	dinI	DNA damage-inducible protein I
DS0823_v1_0843	5	911985	912239	bssS	regulator of biofilm formation
DS0823_v1_0844	5	912616	913170	yceJ	putative cytochrome b561
DS0823_v1_0845	5	913199	913777	yceI	protein YceI
DS0823_v1_0846	5	913826	914884	trhO	tRNA uridine(34) hydroxylase
DS0823_v1_0847	5	915094	916191	namA	NADPH dehydrogenase
DS0823_v1_0848	5	916479	917345	lpxL	lauroyl acyltransferase
DS0823_v1_0849	5	917376	918602	mdtG	efflux pump MdtG
DS0823_v1_0850	5	918708	921260	opgH	osmoregulated periplasmic glucans (OPGs) biosynthesis protein H
DS0823_v1_0851	5	921253	922821	opgG	osmoregulated periplasmic glucans (OPGs) biosynthesis protein G
DS0823_v1_0852	5	923226	923648		conserved protein of unknown function
DS0823_v1_0853	5	923817	925304		Iron-uptake factor PiuB
DS0823_v1_0854	5	925451	927115		Methyl-accepting chemotaxis protein I (Serine chemoreceptor protein)
DS0823_v1_0855	5	928214	928489		conserved protein of unknown function
DS0823_v1_0856	5	928536	928706		protein of unknown function
DS0823_v1_0857	5	929084	929269		conserved protein of unknown function
DS0823_v1_0858	5	929434	929898	matP	macrodomain Ter protein
DS0823_v1_0859	5	929965	930153		protein of unknown function
DS0823_v1_0860	5	930109	931839	ycbZ	putative ATP-dependent protease YcbZ
DS0823_v1_0861	5	931930	932448	fabA	beta-hydroxyacyl-acyl carrier protein dehydratase/isomerase
DS0823_v1_0862	5	932618	934285	betA	choline dehydrogenase
DS0823_v1_0863	5	934303	935775	betB	betaine aldehyde dehydrogenase
DS0823_v1_0864	5	935778	936392	betI	DNA-binding transcriptional repressor BetI
DS0823_v1_0865	5	936677	937315		Putative 4-deoxy-L-threo-5-hexosulose-uronate ketol-isomerase
DS0823_v1_0866	5	938036	939640		Methyl-accepting chemotaxis protein I (Serine chemoreceptor protein)
DS0823_v1_0867	5	939710	940498		Phosphate starvation-inducible protein PhoH
DS0823_v1_0868	5	941031	941543	fliZ	DNA-binding transcriptional regulator FliZ
DS0823_v1_0869	5	941598	942320	fliA	RNA polymerase
DS0823_v1_0870	5	942622	944049		conserved protein of unknown function
DS0823_v1_0871	5	944153	945238		Methyltransferase FkbM
DS0823_v1_0872	5	945430	946563		Myo-inositol 2-dehydrogenase
DS0823_v1_0873	5	946560	947741		Carbamoyl-phosphate synthase small chain
DS0823_v1_0874	5	947828	948955	vioA	dTDP-4-amino-4
DS0823_v1_0875	5	949081	952533		Putative O-linked N-acetylglucosamine transferase
DS0823_v1_0876	5	952761	953603	fliC	Flagellin
DS0823_v1_0877	1	954338	955798	fliD	flagellar filament capping protein
DS0823_v1_0878	2	955898	956314	fliS	flagellar biosynthesis protein FliS
DS0823_v1_0879	5	956314	956676	fliT	Flagellar protein FliT
DS0823_v1_0880	5	956835	957149	fliE	flagellar basal-body protein FliE
DS0823_v1_0881	5	957482	959203	fliF	flagellar basal-body MS-ring and collar protein
DS0823_v1_0882	5	959200	960192	fliG	flagellar motor switch protein FliG
DS0823_v1_0883	5	960167	960922	fliH	flagellar biosynthesis protein FliH
DS0823_v1_0884	5	960922	962292	fliI	flagellum-specific ATP synthase FliI
DS0823_v1_0885	5	962301	962741	fliJ	flagellar biosynthesis protein FliJ
DS0823_v1_0886	5	962744	964066		Flagellar hook-length control protein fliK
DS0823_v1_0887	5	964200	964688	fliL	flagellar protein FliL
DS0823_v1_0888	5	964694	965710	fliM	flagellar motor switch protein FliM
DS0823_v1_0889	5	965703	966119	fliN	flagellar motor switch protein FliN
DS0823_v1_0890	5	966119	966535	mopB	Protein MopB
DS0823_v1_0891	5	966532	967308	fliP	flagellar biosynthesis protein FliP
DS0823_v1_0892	5	967352	967621	fliQ	flagellar biosynthesis protein FliQ
DS0823_v1_0893	5	967624	968406	fliR	flagellar biosynthesis protein FliR
DS0823_v1_0894	5	968576	969505	flgL	flagellar hook-filament junction protein 2
DS0823_v1_0895	5	969538	971460		Flagellar hook-associated protein flgK
DS0823_v1_0896	5	971587	972537	flgJ	putative peptidoglycan hydrolase FlgJ
DS0823_v1_0897	5	972537	973646	flgI	flagellar P-ring protein
DS0823_v1_0898	5	973663	974382	flgH	flagellar L-ring protein
DS0823_v1_0899	5	974513	975295	flgG	flagellar basal-body rod protein FlgG
DS0823_v1_0900	5	975322	976077	flgF	flagellar basal-body rod protein FlgF
DS0823_v1_0901	5	976099	977298	flgE	flagellar hook protein FlgE
DS0823_v1_0902	5	977365	978036	flgD	flagellar biosynthesis
DS0823_v1_0903	5	978049	978453	flgC	flagellar basal-body rod protein FlgC
DS0823_v1_0904	5	978487	978906	flgB	flagellar basal-body rod protein FlgB
DS0823_v1_0905	5	979073	979741	flgA	flagellar basal body P-ring formation protein FlgA
DS0823_v1_0906	5	979886	980185	flgM	anti-sigma factor for FliA (sigma(28))
DS0823_v1_0907	5	980190	980627	flgN	Flagella synthesis protein FlgN
DS0823_v1_0908	5	980698	981120		Flagellar protein FlhE
DS0823_v1_0909	5	981120	983207	flhA	flagellar biosynthesis protein FlhA
DS0823_v1_0910	5	983200	984351	flhB	flagellar biosynthesis protein FlhB
DS0823_v1_0911	5	984579	985223	cheZ	chemotaxis protein CheZ
DS0823_v1_0912	5	985233	985622	cheY	chemotaxis protein CheY
DS0823_v1_0913	5	985657	986709	cheB	protein-glutamate methylesterase/protein glutamine deamidase
DS0823_v1_0914	5	986709	987581	cheR	chemotaxis protein methyltransferase
DS0823_v1_0915	5	988287	989987	tsr	methyl-accepting chemotaxis protein Tsr
DS0823_v1_0916	5	990105	990602	cheW	chemotaxis protein CheW
DS0823_v1_0917	5	990638	992671	cheA	chemotaxis protein CheA
DS0823_v1_0918	5	992677	993807	motB	motility protein B
DS0823_v1_0919	5	993804	994691	motA	motility protein A
DS0823_v1_0920	5	994826	995407	flhC	DNA-binding transcriptional dual regulator FlhC
DS0823_v1_0921	5	995407	995757	flhD	DNA-binding transcriptional dual regulator FlhD
DS0823_v1_0922	5	996380	996901		Putative oxidoreductase YqhD
DS0823_v1_0923	5	997135	998862	trg	methyl-accepting chemotaxis protein Trg
DS0823_v1_0924	5	998900	999094	dsrB	protein DsrB
DS0823_v1_0925	5	999280	999606		protein of unknown function
DS0823_v1_0926	5	999960	1001396	yeeO	FMN/FAD exporter
DS0823_v1_0927	5	1001302	1001502		protein of unknown function
DS0823_v1_0928	5	1001654	1002031		Soluble cytochrome b562
DS0823_v1_0929	5	1002436	1003713	celZ	Endoglucanase Z
DS0823_v1_0930	5	1003784	1005061	pelL	Pectate lyase L
DS0823_v1_0931	5	1005757	1006068		Holin
DS0823_v1_0932	5	1006058	1006546		Lysozyme
DS0823_v1_0933	5	1006543	1006983		Cys-tRNA(Pro) deacylase YbaK
DS0823_v1_0934	5	1006820	1007155		Conserved phage protein (Thought to be involved in host lysis)
DS0823_v1_0935	5	1007595	1007792		conserved protein of unknown function
DS0823_v1_0936	5	1008661	1008909		protein of unknown function
DS0823_v1_0937	5	1008944	1010359		Multi antimicrobial extrusion protein (Na(+)/drug antiporter)
DS0823_v1_0938	5	1010564	1011106		Acyl dehydratase
DS0823_v1_0939	5	1011223	1011948		Hydroxyacylglutathione hydrolase
DS0823_v1_0940	5	1012242	1013528		Putative cytochrome P450 hydroxylase
DS0823_v1_0941	5	1013656	1019382		Peptide synthetase
DS0823_v1_0942	5	1019379	1022870		Peptide synthetase
DS0823_v1_0943	5	1022974	1029876		Peptide synthetase
DS0823_v1_0944	5	1029880	1031766		Malonyl CoA-acyl carrier protein transacylase
DS0823_v1_0945	5	1031838	1032107		Carrier domain-containing protein
DS0823_v1_0946	5	1032132	1033376		2-amino-3-ketobutyrate coenzyme A ligase
DS0823_v1_0947	5	1033428	1034417		Dihydroflavonol-4-reductase
DS0823_v1_0948	5	1034414	1050490		Malonyl CoA-acyl carrier protein transacylase
DS0823_v1_0949	5	1051554	1052057		conserved membrane protein of unknown function
DS0823_v1_0950	5	1052062	1052238		protein of unknown function
DS0823_v1_0951	5	1052313	1052513		protein of unknown function
DS0823_v1_0952	5	1052616	1053164	pgsA	phosphatidylglycerophosphate synthase
DS0823_v1_0953	5	1053222	1055054	uvrC	excision nuclease subunit C
DS0823_v1_0954	5	1055047	1055703	uvrY	DNA-binding transcriptional activator UvrY
DS0823_v1_0955	5	1056355	1056579		conserved protein of unknown function
DS0823_v1_0956	5	1057303	1058706	cycA	serine/alanine/glycine/cycloserine:H(+)symporter
DS0823_v1_0957	5	1058773	1059048		LysR family transcriptional regulator
DS0823_v1_0958	5	1059918	1060085		protein of unknown function
DS0823_v1_0959	5	1060123	1061370		RhlB
DS0823_v1_0960	5	1061675	1063438	ggt	Glutathione hydrolase proenzyme
DS0823_v1_0961	5	1063389	1063604		protein of unknown function
DS0823_v1_0962	5	1063637	1065202	tse	Methyl-accepting chemotaxis serine transducer
DS0823_v1_0963	5	1065609	1066625		Putative carboxypeptidase VC_A0337
DS0823_v1_0964	5	1066616	1067518		Transcriptional regulator
DS0823_v1_0965	5	1067873	1069048	ybdL	Methionine aminotransferase
DS0823_v1_0966	5	1069167	1069943	argT	lysine/arginine/ornithine ABC transporter periplasmic binding protein
DS0823_v1_0967	5	1070056	1071207		conserved protein of unknown function
DS0823_v1_0968	5	1071389	1071988		Putative NADPH:quinone oxidoreductase
DS0823_v1_0969	5	1072034	1072864		Uroporphyrinogen-III methyltransferase
DS0823_v1_0970	5	1072892	1075540	nasA	Nitrate reductase
DS0823_v1_0971	5	1075537	1079709		Nitrite reductase NAD(P)H large subunit
DS0823_v1_0972	5	1079722	1080516	nasD	Nitrate transport protein NasD
DS0823_v1_0973	5	1080527	1081504	nrtB	Nitrate import permease protein NrtB
DS0823_v1_0974	5	1081517	1082848		Nitrate ABC transporter
DS0823_v1_0975	5	1083266	1084552		Response regulator NasT
DS0823_v1_0976	5	1084971	1086368	oprM	Outer membrane protein OprM
DS0823_v1_0977	5	1086368	1089535	acrB	multidrug efflux pump RND permease AcrB
DS0823_v1_0978	5	1089538	1090683	acrA	multidrug efflux pump membrane fusion lipoprotein AcrA
DS0823_v1_0979	5	1090806	1091402		TetR family transcriptional regulator
DS0823_v1_0980	5	1091399	1092616	ydgK	Uncharacterized MFS-type transporter YdgK
DS0823_v1_0981	5	1092717	1093703		Alpha/beta hydrolase fold-3 domain protein
DS0823_v1_0982	5	1094114	1095067	fdhE	formate dehydrogenase formation protein
DS0823_v1_0983	5	1095449	1096753	nicT	Putative metabolite transport protein NicT
DS0823_v1_0984	5	1097204	1097839	fdoI	formate dehydrogenase O subunit gamma
DS0823_v1_0985	5	1097826	1098728	fdoH	formate dehydrogenase O subunit beta
DS0823_v1_0986	5	1098744	1101794	fdoG	Formate dehydrogenase-O major subunit
DS0823_v1_0987	5	1102116	1102298		conserved protein of unknown function
DS0823_v1_0988	5	1102529	1103920	ydcR	fused putative DNA-binding transcriptional regulator/putative aminotransferase YdcR
DS0823_v1_0989	5	1103962	1104687		Glutamine-hydrolyzing GMP synthase
DS0823_v1_0990	5	1104813	1105304	ylaC	Inner membrane protein YlaC
DS0823_v1_0991	5	1105392	1107704	hypF	carbamoyltransferase HypF
DS0823_v1_0992	5	1108062	1109090	hypE	hydrogenase maturation protein
DS0823_v1_0993	5	1109090	1110205	hypD	Fe-(CN)2CO cofactor assembly scaffold protein HypD
DS0823_v1_0994	5	1110192	1110479		NiFe hydrogenase metallocenter assembly protein HybG
DS0823_v1_0995	5	1110482	1111684		(NiFe) hydrogenase nickel incorporation-associated protein HypB
DS0823_v1_0998	5	1111750	1112091	hybF	hydrogenase maturation protein HybF
DS0823_v1_0999	5	1112084	1112647	hybE	hydrogenase 2-specific chaperone
DS0823_v1_1000	5	1112640	1113140	hybD	putative hydrogenase 2 maturation protease
DS0823_v1_1001	5	1113140	1114846	hybC	hydrogenase 2 large subunit
DS0823_v1_1002	5	1114824	1116023	hybB	hydrogenase 2 membrane subunit
DS0823_v1_1003	5	1116010	1117026	hybA	hydrogenase 2 iron-sulfur protein
DS0823_v1_1004	5	1117030	1118157	hybO	hydrogenase 2 small subunit
DS0823_v1_1005	5	1118750	1120342	ybiT	ABC transporter ATP-binding protein YbiT
DS0823_v1_1006	5	1120556	1121437		Phenazine biosynthesis protein PhzF
DS0823_v1_1007	5	1121507	1121713		conserved protein of unknown function
DS0823_v1_1009	5	1121822	1124044		Blue copper oxidase CueO
DS0823_v1_1010	5	1124420	1125814	nuoN	NADH:quinone oxidoreductase subunit N
DS0823_v1_1011	5	1125884	1127419	nuoM	NADH:quinone oxidoreductase subunit M
DS0823_v1_1012	5	1127518	1129368	nuoL	NADH:quinone oxidoreductase subunit L
DS0823_v1_1013	5	1129365	1129667	nuoK	NADH:quinone oxidoreductase subunit K
DS0823_v1_1014	5	1129664	1130215	nuoJ	NADH:quinone oxidoreductase subunit J
DS0823_v1_1015	5	1130226	1130768	nuoI	NADH:quinone oxidoreductase subunit I
DS0823_v1_1016	5	1130785	1131759	nuoH	NADH:quinone oxidoreductase subunit H
DS0823_v1_1017	5	1131756	1134482	nuoG	NADH:quinone oxidoreductase subunit G
DS0823_v1_1018	5	1134597	1135946	nuoF	NADH:quinone oxidoreductase subunit F
DS0823_v1_1019	5	1135943	1136473	nuoE	NADH:quinone oxidoreductase subunit E
DS0823_v1_1020	5	1136476	1138275	nuoC	NADH:quinone oxidoreductase subunit CD
DS0823_v1_1021	5	1138393	1139067	nuoB	NADH:quinone oxidoreductase subunit B
DS0823_v1_1022	5	1139087	1139530	nuoA	NADH:quinone oxidoreductase subunit A
DS0823_v1_1023	5	1140168	1140983	pecT	HTH-type transcriptional regulator PecT
DS0823_v1_1024	5	1141628	1141807		protein of unknown function
DS0823_v1_1025	5	1142448	1143662	alaA	glutamate--pyruvate aminotransferase AlaA
DS0823_v1_1026	5	1143809	1144408	yfbR	dCMP phosphohydrolase
DS0823_v1_1027	5	1144475	1146310	yfbS	putative transporter YfbS
DS0823_v1_1028	5	1146458	1147114	hxpA	hexitol phosphatase A
DS0823_v1_1029	5	1147190	1147684		conserved protein of unknown function
DS0823_v1_1030	5	1147821	1148276		conserved protein of unknown function
DS0823_v1_1031	5	1148383	1148640		conserved protein of unknown function
DS0823_v1_1032	5	1148738	1149940	ackA	acetate kinase
DS0823_v1_1033	5	1150032	1152173	pta	phosphate acetyltransferase
DS0823_v1_1034	5	1152249	1152863	yfcD	putative Nudix hydrolase
DS0823_v1_1035	5	1152486	1152911		protein of unknown function
DS0823_v1_1036	5	1152954	1153505	yfcE	phosphodiesterase YfcE
DS0823_v1_1037	5	1153755	1154384	yfcG	disulfide reductase
DS0823_v1_1038	5	1154477	1154674		protein of unknown function
DS0823_v1_1039	5	1154658	1155566	yfcH	putative NAD-dependent epimerase YfcH
DS0823_v1_1040	5	1155607	1156380	hisP	lysine/arginine/ornithine ABC transporter/histidine ABC transporter
DS0823_v1_1041	5	1156403	1157119	hisM	lysine/arginine/ornithine ABC transporter/histidine ABC transporter
DS0823_v1_1042	5	1157112	1157801	hisQ	lysine/arginine/ornithine ABC transporter/histidine ABC transporter
DS0823_v1_1043	5	1157870	1158649	hisJ	histidine ABC transporter periplasmic binding protein
DS0823_v1_1044	5	1159036	1159605	ubiX	flavin prenyltransferase
DS0823_v1_1045	5	1159747	1161264	purF	amidophosphoribosyltransferase
DS0823_v1_1046	5	1161295	1161786	cvpA	colicin V production protein
DS0823_v1_1047	5	1162051	1162938	dedD	cell division protein DedD
DS0823_v1_1048	5	1162928	1164196	folC	bifunctional folylpolyglutamate synthetase/dihydrofolate synthetase
DS0823_v1_1049	5	1164277	1165188	accD	acetyl-CoA carboxyltransferase subunit beta
DS0823_v1_1050	5	1165419	1166084	dedA	DedA family protein DedA
DS0823_v1_1051	5	1166148	1166978	truA	tRNA pseudouridine(38-40) synthase
DS0823_v1_1052	5	1166978	1167988	usg	putative semialdehyde dehydrogenase Usg
DS0823_v1_1053	5	1168074	1169207	pdxB	erythronate-4-phosphate dehydrogenase
DS0823_v1_1054	5	1169699	1170919		Flagellar assembly regulatory protein
DS0823_v1_1055	5	1171024	1172241	fabB	beta-ketoacyl-[acyl carrier protein] synthase I
DS0823_v1_1056	5	1172400	1174418	mnmC	fused 5-methylaminomethyl-2-thiouridine-forming methyltransferase and FAD-dependent demodification enzyme
DS0823_v1_1057	5	1174487	1175320		L-rhamnose operon transcriptional activator RhaR
DS0823_v1_1058	5	1175210	1175344		protein of unknown function
DS0823_v1_1059	5	1175407	1176135		Branched-chain amino acid transport protein AzlC
DS0823_v1_1060	5	1176132	1176446		conserved membrane protein of unknown function
DS0823_v1_1061	5	1176661	1177290		Glutathione S-transferase
DS0823_v1_1062	5	1177316	1177993		ThiJ/PfpI family protein
DS0823_v1_1063	5	1178035	1179453	calB	Coniferyl aldehyde dehydrogenase
DS0823_v1_1064	5	1179717	1180613		HTH lysR-type domain-containing protein
DS0823_v1_1065	5	1180779	1181057	yfcL	protein YfcL
DS0823_v1_1066	5	1181093	1181656	epmC	EF-P-Lys34 hydroxylase
DS0823_v1_1067	5	1181656	1182456	yfcA	conserved inner membrane protein YfcA
DS0823_v1_1068	5	1182460	1183269	mepA	peptidoglycan DD-endopeptidase/peptidoglycan LD-endopeptidase
DS0823_v1_1069	5	1183338	1184423	aroC	chorismate synthase
DS0823_v1_1070	5	1184496	1185428	prmB	50S ribosomal subunit protein L3 N(5)-glutamine methyltransferase
DS0823_v1_1071	5	1185729	1186271	smrB	putative endonuclease SmrB
DS0823_v1_1072	5	1186374	1186859	sixA	phosphohistidine phosphatase
DS0823_v1_1073	5	1187742	1189934	fadJ	3-hydroxyacyl-CoA dehydrogenase FadJ
DS0823_v1_1074	5	1189931	1191265	fadI	3-ketoacyl-CoA thiolase FadI
DS0823_v1_1075	5	1191525	1191821		conserved protein of unknown function
DS0823_v1_1076	5	1192203	1193468	fadL	long-chain fatty acid outer membrane channel/bacteriophage T2 receptor
DS0823_v1_1077	5	1193554	1195125	mqo	malate:quinone oxidoreductase
DS0823_v1_1078	5	1195533	1196294	mlaA	intermembrane phospholipid transport system - outer membrane lipoprotein MlaA
DS0823_v1_1079	5	1196475	1196690		conserved protein of unknown function
DS0823_v1_1080	5	1197143	1197934		conserved exported protein of unknown function
DS0823_v1_1081	5	1198985	1199794	hel	Lipoprotein E
DS0823_v1_1082	5	1199925	1201817		Avirulence protein
DS0823_v1_1083	5	1201961	1203808		Avirulence protein
DS0823_v1_1084	5	1204220	1205269	fepB	ferric enterobactin ABC transporter periplasmic binding protein
DS0823_v1_1085	5	1205303	1206583	entS	enterobactin exporter EntS
DS0823_v1_1086	5	1206793	1207869	fepD	ferric enterobactin ABC transporter membrane subunit FebD
DS0823_v1_1087	5	1207882	1208931	fepG	ferric enterobactin ABC transporter membrane subunit FepG
DS0823_v1_1088	5	1208969	1209766	fepC	ferric enterobactin ABC transporter ATP binding subunit
DS0823_v1_1089	5	1210389	1212227		Putative glucosyl transferase
DS0823_v1_1090	5	1212339	1213676		N-acetylglucosamine-regulated outer membrane porin
DS0823_v1_1091	5	1214009	1222609		Enterobactin synthetase component F
DS0823_v1_1092	5	1222661	1222879	ybdZ	enterobactin biosynthesis protein YbdZ
DS0823_v1_1093	5	1222991	1224298	fes	enterochelin esterase
DS0823_v1_1094	5	1224613	1226817	fct	Ferrichrysobactin receptor
DS0823_v1_1095	5	1226901	1228088	entC	isochorismate synthase EntC
DS0823_v1_1096	5	1228085	1229713	entE	2
DS0823_v1_1097	5	1229717	1230592	entB	enterobactin synthase component B
DS0823_v1_1098	5	1230589	1231347	entA	2
DS0823_v1_1099	5	1231387	1231803	menI	1
DS0823_v1_1100	5	1232211	1233269	nemA	N-ethylmaleimide reductase
DS0823_v1_1101	5	1233514	1234086		conserved protein of unknown function
DS0823_v1_1102	5	1234001	1234213		conserved protein of unknown function
DS0823_v1_1103	5	1234342	1234941	yeaK	mischarged aminoacyl-tRNA deacylase
DS0823_v1_1104	5	1235379	1236230	pppA	prepilin peptidase
DS0823_v1_1105	5	1236415	1236903	outM	Type II secretion system protein M
DS0823_v1_1106	5	1236900	1238102	outL	Type II secretion system protein L
DS0823_v1_1107	5	1238099	1239160	outK	Type II secretion system protein K
DS0823_v1_1108	5	1239157	1239897	outJ	Type II secretion system protein J
DS0823_v1_1109	5	1239894	1240271	outI	Type II secretion system protein I
DS0823_v1_1110	5	1240275	1240814	outH	Type II secretion system protein H
DS0823_v1_1111	5	1240817	1241278	gspG	Type II secretion system protein GspG
DS0823_v1_1112	5	1241312	1242538	gspF	Type II secretion system protein GspF
DS0823_v1_1113	5	1242540	1244036	gspE	Type II secretion system protein GspE
DS0823_v1_1114	5	1244033	1246213	gspD	Type II secretion system protein GspD
DS0823_v1_1115	5	1246167	1246985	outC	Type II secretion system protein C
DS0823_v1_1116	5	1246945	1247142		protein of unknown function
DS0823_v1_1117	5	1247212	1247433		protein of unknown function
DS0823_v1_1118	5	1247556	1247726		conserved protein of unknown function
DS0823_v1_1119	5	1248213	1248833	outB	General secretion pathway protein B
DS0823_v1_1120	5	1248868	1249269	outS	Pilotin OutS
DS0823_v1_1121	5	1249426	1250649	alaC	glutamate--pyruvate aminotransferase AlaC
DS0823_v1_1122	5	1251065	1251925		D-alanine aminotransferase
DS0823_v1_1123	5	1252019	1254430		Potassium efflux system KefA protein / Small-conductance mechanosensitive channel
DS0823_v1_1124	5	1254807	1254968		protein of unknown function
DS0823_v1_1125	5	1255091	1255504		conserved protein of unknown function
DS0823_v1_1126	5	1255624	1258866		Superfamily II DNA/RNA helicase
DS0823_v1_1127	5	1258866	1260551		EH_Signature domain-containing protein
DS0823_v1_1128	5	1260548	1261291		Outer membrane protein-related peptidoglycan-associated (Lipo)protein
DS0823_v1_1129	5	1261305	1263494		Putative membrane protein
DS0823_v1_1130	5	1264389	1264742		HNHc domain-containing protein
DS0823_v1_1131	5	1264770	1265195		Putative restriction endonuclease
DS0823_v1_1132	5	1265297	1265707		protein of unknown function
DS0823_v1_1133	5	1265893	1267014	roxA	ribosomal protein-arginine oxygenase
DS0823_v1_1134	5	1267265	1267453		Putative motility protein
DS0823_v1_1135	5	1267778	1268893		NADH dehydrogenase
DS0823_v1_1136	5	1268918	1269778		Pirin-related protein
DS0823_v1_1137	5	1269941	1270552	azoR	FMN-dependent NADH-azoreductase 7
DS0823_v1_1138	5	1270688	1271596		Transcriptional regulator
DS0823_v1_1139	5	1271681	1272439	yhdZ	putative ABC transporter ATP-binding subunit YhdZ
DS0823_v1_1140	5	1272466	1273167		Amino acid ABC transporter
DS0823_v1_1141	5	1273170	1273862		Cystine ABC transporter
DS0823_v1_1142	5	1273934	1274746		Glutamine ABC transporter
DS0823_v1_1143	5	1274901	1275800		Transcriptional regulator
DS0823_v1_1144	5	1275931	1277205	gdhA	Glutamate dehydrogenase
DS0823_v1_1145	5	1277244	1278509	gltP	glutamate/aspartate : H(+) symporter GltP
DS0823_v1_1146	5	1278676	1279887	aatA	Aspartate/prephenate aminotransferase
DS0823_v1_1147	5	1279890	1280546		Dimethylmenaquinone methyltransferase family protein
DS0823_v1_1148	5	1280693	1281592		Transcriptional regulator
DS0823_v1_1149	5	1281603	1282676	lacI	Lactose operon repressor
DS0823_v1_1150	5	1282944	1284215	lamB	Maltoporin 1
DS0823_v1_1151	5	1284377	1284691		PTS system
DS0823_v1_1152	5	1284804	1286861	bglY	Beta-galactosidase BglY
DS0823_v1_1153	5	1286995	1288203		Arabinogalactan endo-beta-1
DS0823_v1_1154	5	1288200	1289114	ganQ	Putative arabinogalactan oligomer transport system permease protein GanQ
DS0823_v1_1155	5	1289122	1290429	ganP	Putative arabinogalactan oligomer transport system permease protein GanP
DS0823_v1_1156	5	1290503	1291768	cycB	Cyclodextrin-binding protein
DS0823_v1_1157	5	1292126	1293235	malK	maltose ABC transporter ATP binding subunit
DS0823_v1_1158	5	1293286	1293483		protein of unknown function
DS0823_v1_1159	5	1293707	1294810		Metallopeptidase ILL6
DS0823_v1_1160	5	1294886	1295221		conserved protein of unknown function
DS0823_v1_1161	5	1295869	1296909		Pectate lyase
DS0823_v1_1162	5	1297012	1298100		Glycerol dehydrogenase
DS0823_v1_1163	5	1298352	1299566	rspA	mandelate racemase/muconate lactonizing enzyme family protein RspA
DS0823_v1_1164	5	1299605	1301011	uxaC	Uronate isomerase
DS0823_v1_1165	5	1301043	1302578		Rhamnogalacturonide transporter RhiT
DS0823_v1_1166	5	1302600	1304057	ydfI	putative oxidoreductase YdfI
DS0823_v1_1167	5	1304244	1304930	ydfH	DNA-binding transcriptional repressor YdfH
DS0823_v1_1168	5	1305064	1306758	hutU	Urocanate hydratase
DS0823_v1_1169	5	1306772	1308328	hutH	Histidine ammonia-lyase
DS0823_v1_1170	5	1308437	1309222		ABC transporter domain-containing protein
DS0823_v1_1171	5	1309219	1310070		ABC transporter
DS0823_v1_1172	5	1310089	1311051		ABC transporter substrate-binding protein
DS0823_v1_1173	5	1311286	1312050		conserved protein of unknown function
DS0823_v1_1174	5	1312411	1313085		Protease subunit of ATP-dependent Clp protease
DS0823_v1_1175	5	1313203	1314060	hutC	Histidine utilization repressor
DS0823_v1_1176	5	1314136	1314315		protein of unknown function
DS0823_v1_1177	5	1314407	1316947	acnB	Aconitate hydratase B
DS0823_v1_1178	5	1317335	1318672		Membrane protein
DS0823_v1_1179	5	1318732	1318860		conserved protein of unknown function
DS0823_v1_1180	5	1318985	1320598		Histidine kinase
DS0823_v1_1181	5	1320622	1321314	dpiA	Transcriptional regulatory protein DpiA
DS0823_v1_1182	5	1321398	1322888	hutH	Histidine ammonia-lyase
DS0823_v1_1183	5	1322901	1323683	hisP	lysine/arginine/ornithine ABC transporter/histidine ABC transporter
DS0823_v1_1184	5	1323676	1324392	tcyL	cystine ABC transporter membrane subunit
DS0823_v1_1185	5	1324389	1325111	occQ	Octopine transport system permease protein OccQ
DS0823_v1_1186	5	1325127	1325984	occT	Octopine-binding periplasmic protein
DS0823_v1_1187	5	1326197	1326739	ves	Protein Ves
DS0823_v1_1188	5	1326739	1328103		Formiminoglutamic iminohydrolase
DS0823_v1_1189	5	1328434	1329648	hutI	Imidazolonepropionase
DS0823_v1_1190	5	1329645	1330445		N-formylglutamate deformylase
DS0823_v1_1191	5	1330474	1332417		Methyl-accepting chemotaxis protein I (Serine chemoreceptor protein)
DS0823_v1_1192	5	1332749	1333633	folD	bifunctional 5
DS0823_v1_1193	5	1333640	1333852	ybcJ	putative RNA-binding protein YbcJ
DS0823_v1_1194	5	1333944	1335329	cysS	cysteine--tRNA ligase
DS0823_v1_1195	5	1335313	1335621		protein of unknown function
DS0823_v1_1196	5	1335822	1336244		putative oxidoreductase CatD
DS0823_v1_1197	5	1336583	1337077	ppiB	peptidyl-prolyl cis-trans isomerase B
DS0823_v1_1198	5	1337088	1337810	lpxH	UDP-2
DS0823_v1_1199	5	1338035	1338544	purE	N(5)-carboxyaminoimidazole ribonucleotide mutase
DS0823_v1_1200	5	1338541	1339611	purK	5-(carboxyamino)imidazole ribonucleotide synthase
DS0823_v1_1201	5	1339681	1339860		conserved protein of unknown function
DS0823_v1_1202	5	1340081	1341364	sdaC	serine:H(+) symporter SdaC
DS0823_v1_1203	5	1341427	1342797	sdaA	L-serine deaminase I
DS0823_v1_1204	5	1342857	1343297		DNA-binding protein in cluster with Type I restriction-modification system
DS0823_v1_1205	5	1343552	1344112		conserved exported protein of unknown function
DS0823_v1_1206	5	1344432	1345247	pstB	phosphate ABC transporter ATP binding subunit
DS0823_v1_1207	5	1345265	1346911		Phosphate transport system permease protein PstA (TC 3.A.1.7.1)
DS0823_v1_1208	5	1346908	1349064		Phosphate transport system permease protein PstC (TC 3.A.1.7.1)
DS0823_v1_1209	5	1349287	1351356	ppk	polyphosphate kinase
DS0823_v1_1210	5	1351361	1352890	ppx	exopolyphosphatase
DS0823_v1_1211	5	1353002	1353298		conserved protein of unknown function
DS0823_v1_1212	5	1353520	1353786	ybiI	zinc finger domain-containing protein YbiI
DS0823_v1_1213	5	1353835	1354263	uspG	Universal stress protein G
DS0823_v1_1214	5	1354474	1354836		conserved protein of unknown function
DS0823_v1_1215	5	1354847	1355371		Isochorismatase
DS0823_v1_1216	5	1355838	1356497	yccA	modulator of FtsH protease
DS0823_v1_1217	5	1356668	1356997	tusE	sulfur transfer protein TusE
DS0823_v1_1218	5	1357014	1357292	yccX	acylphosphatase
DS0823_v1_1219	5	1357512	1357820	hspQ	heat shock protein
DS0823_v1_1220	5	1357889	1358302	yccU	putative CoA-binding protein with NAD(P)-binding Rossmann-fold domain
DS0823_v1_1221	5	1358292	1358504		protein of unknown function
DS0823_v1_1222	5	1358592	1359239		conserved exported protein of unknown function
DS0823_v1_1223	5	1359367	1359825	mgsA	methylglyoxal synthase
DS0823_v1_1224	5	1359901	1361958	helD	DNA helicase IV
DS0823_v1_1225	5	1362112	1362558	yccF	conserved inner membrane protein YccF
DS0823_v1_1226	5	1362577	1364772	yccS	putative transporter YccS
DS0823_v1_1227	5	1364769	1365398	sxy	transcriptional coactivator for CRP
DS0823_v1_1228	5	1365618	1366112	sulA	cell division inhibitor SulA
DS0823_v1_1229	5	1366476	1367540	ompA	outer membrane porin A
DS0823_v1_1230	5	1368081	1368179		protein of unknown function
DS0823_v1_1231	5	1368667	1368945		conserved protein of unknown function
DS0823_v1_1232	5	1369050	1370012		Oxidoreductase
DS0823_v1_1233	5	1370267	1371448	nupC	nucleoside:H(+) symporter NupC
DS0823_v1_1234	5	1371661	1372905	mdtA	multidrug efflux pump membrane fusion protein MdtA
DS0823_v1_1235	5	1372905	1376045	mdtB	multidrug efflux pump RND permease subunit MdtB
DS0823_v1_1236	5	1376042	1379131	mdtC	multidrug efflux pump RND permease subunit MdtC
DS0823_v1_1237	5	1379219	1380622	mdtD	putative multidrug efflux pump MdtD
DS0823_v1_1238	5	1380631	1381989	baeS	sensory histidine kinase BaeS
DS0823_v1_1239	5	1382006	1382737	baeR	DNA-binding transcriptional activator BaeR
DS0823_v1_1240	5	1382928	1383890	yqjG	Glutathionyl-hydroquinone reductase YqjG
DS0823_v1_1241	5	1384062	1385438	yegQ	putative peptidase YegQ
DS0823_v1_1242	5	1385625	1386032	psiE	putative phosphate starvation-inducible protein
DS0823_v1_1243	5	1386291	1387103		Hydroxypyruvate isomerase
DS0823_v1_1244	5	1387440	1388687		Nucleoside permease NupG
DS0823_v1_1245	5	1388709	1389779		Inosose isomerase
DS0823_v1_1246	5	1389776	1390927		Nucleoside-diphosphate-sugar epimerase
DS0823_v1_1247	5	1391031	1392011		Ribose operon repressor
DS0823_v1_1248	5	1392144	1392998		Sugar phosphate isomerases/epimerase
DS0823_v1_1249	5	1393412	1394215	thiD	bifunctional hydroxymethylpyrimidine kinase/phosphomethylpyrimidine kinase
DS0823_v1_1250	5	1394212	1395006	thiM	hydroxyethylthiazole kinase
DS0823_v1_1251	5	1395253	1396428	patB	Cystathionine beta-lyase PatB
DS0823_v1_1252	5	1396465	1397778		Bcr/CflA family efflux transporter
DS0823_v1_1253	5	1397775	1399292		GFO_IDH_MocA domain-containing protein
DS0823_v1_1254	5	1399318	1401024		Carbamoyltransferase
DS0823_v1_1255	5	1401012	1401860		Methyltransf_12 domain-containing protein
DS0823_v1_1256	5	1402407	1403300		Nitrogen assimilation regulatory protein Nac
DS0823_v1_1257	5	1403502	1404833		D-glucarate permease
DS0823_v1_1258	5	1404783	1404926		protein of unknown function
DS0823_v1_1259	5	1404842	1405498		Demethylmenaquinone methyltransferase
DS0823_v1_1260	5	1405513	1406184		Demethylmenaquinone methyltransferase
DS0823_v1_1261	5	1406242	1406490		protein of unknown function
DS0823_v1_1262	5	1406774	1407166		VOC domain-containing protein
DS0823_v1_1263	5	1407487	1408194		conserved protein of unknown function
DS0823_v1_1264	5	1408285	1409058		conserved protein of unknown function
DS0823_v1_1265	5	1409160	1409555	ytfH	putative transcriptional regulator YtfH
DS0823_v1_1266	5	1409528	1409695		protein of unknown function
DS0823_v1_1267	5	1409710	1410717		Alcohol dehydrogenase
DS0823_v1_1268	5	1410923	1411921		Transcriptional regulator
DS0823_v1_1269	5	1412124	1413791		Putative secreted protein
DS0823_v1_1270	5	1413933	1414061		protein of unknown function
DS0823_v1_1271	5	1414544	1415545		Acetyltransferase
DS0823_v1_1273	5	1416179	1416556		Antibiotic biosynthesis monooxygenase
DS0823_v1_1275	5	1416655	1417548		Thioredoxin reductase
DS0823_v1_1276	5	1417909	1418556		Transcriptional regulator
DS0823_v1_1277	5	1418453	1418638		protein of unknown function
DS0823_v1_1278	5	1418730	1418939		protein of unknown function
DS0823_v1_1279	2	1419248	1420825	guaA	GMP synthetase
DS0823_v1_1280	2	1420913	1422376	guaB	inosine 5'-monophosphate dehydrogenase
DS0823_v1_1281	5	1422547	1423932	xseA	exodeoxyribonuclease VII subunit XseA
DS0823_v1_1282	5	1424024	1425073	prt	Extracellular metalloprotease
DS0823_v1_1283	5	1425054	1425422		conserved protein of unknown function
DS0823_v1_1284	5	1425426	1425650	yfgJ	zinc ribbon domain-containing protein YfgJ
DS0823_v1_1285	5	1425735	1427225	der	50S ribosomal subunit stability factor
DS0823_v1_1286	5	1427365	1428546	bamB	outer membrane protein assembly factor BamB
DS0823_v1_1287	5	1428557	1429177	yfgM	ancillary SecYEG translocon subunit
DS0823_v1_1288	5	1429191	1430465	hisS	histidine--tRNA ligase
DS0823_v1_1289	5	1430617	1431738	ispG	(E)-4-hydroxy-3-methylbut-2-enyl-diphosphate synthase (flavodoxin)
DS0823_v1_1290	5	1431775	1432782	rodZ	transmembrane component of cytoskeleton
DS0823_v1_1291	5	1432772	1433527		Type IV pilus biogenesis protein PilF
DS0823_v1_1292	5	1433728	1434906	rlmN	23S rRNA m(2)A2503 methyltransferase/tRNA m(2)A37 methyltransferase
DS0823_v1_1293	5	1435076	1435528	ndk	nucleoside diphosphate kinase
DS0823_v1_1294	5	1435917	1436771	sseA	3-mercaptopyruvate sulfurtransferase
DS0823_v1_1295	5	1436890	1437687	sseB	protein SseB
DS0823_v1_1296	5	1437828	1439123	pepB	aminopeptidase B
DS0823_v1_1297	5	1439222	1439422	iscX	accessory iron-sulfur cluster assembly protein IscX
DS0823_v1_1298	5	1439434	1439769	fdx	reduced ferredoxin
DS0823_v1_1299	5	1439771	1441621	hscA	iron-sulfur cluster biosynthesis chaperone HscA
DS0823_v1_1300	5	1441699	1442217	hscB	co-chaperone for [Fe-S] cluster biosynthesis
DS0823_v1_1301	5	1442315	1442638	iscA	iron-sulfur cluster insertion protein IscA
DS0823_v1_1302	5	1442664	1443050	iscU	scaffold protein for iron-sulfur cluster assembly
DS0823_v1_1303	5	1443075	1444289	iscS	cysteine desulfurase
DS0823_v1_1304	5	1444348	1444842	iscR	DNA-binding transcriptional dual regulator IscR
DS0823_v1_1305	5	1444968	1445717	trmJ	tRNA Cm32/Um32 methyltransferase
DS0823_v1_1306	5	1445751	1446647	suhB	inositol-phosphate phosphatase
DS0823_v1_1307	5	1446811	1447935		Solute-binding periplasmic protein of iron/siderophore ABC transporter
DS0823_v1_1308	5	1447939	1449021		Fe-bacillibactin uptake system FeuB
DS0823_v1_1309	5	1449018	1449809		Ferrichrome transport ATP-binding protein FhuC
DS0823_v1_1310	5	1449953	1451074		Periplasmic substrate-binding transport protein
DS0823_v1_1311	5	1451322	1452362		putative membrane protein
DS0823_v1_1312	5	1452353	1453015		Putative membrane protein YebY
DS0823_v1_1313	5	1453093	1454241	hcaT	putative 3-phenylpropionate transporter
DS0823_v1_1314	5	1454376	1455629	glyA	serine hydroxymethyltransferase
DS0823_v1_1315	5	1455966	1457156	hmp	nitric oxide dioxygenase
DS0823_v1_1316	5	1457666	1458844	pelA	Pectate lyase A
DS0823_v1_1317	5	1459279	1460493	pelE	Pectate lyase E
DS0823_v1_1318	5	1461020	1462198	pelD	Pectate lyase D
DS0823_v1_1319	5	1462276	1463931		Rhamnogalacturonan acetylesterase
DS0823_v1_1320	5	1464017	1465117	pemA	Pectinesterase A
DS0823_v1_1321	5	1465242	1465580	glnB	nitrogen regulatory protein PII-1
DS0823_v1_1322	5	1465668	1467005	glrR	DNA-binding transcriptional activator GlrR
DS0823_v1_1323	5	1467002	1467799		Putative alpha helix protein
DS0823_v1_1324	5	1467802	1469235	glrK	sensory histidine kinase GlrK
DS0823_v1_1325	5	1469289	1469465		protein of unknown function
DS0823_v1_1326	5	1469953	1473840	purL	phosphoribosylformylglycinamide synthetase
DS0823_v1_1327	5	1474115	1475572	mltF	membrane-bound lytic murein transglycosylase F
DS0823_v1_1328	5	1475584	1476087	tadA	tRNA adenosine(34) deaminase
DS0823_v1_1329	5	1476152	1476796	pgpC	phosphatidylglycerophosphatase C
DS0823_v1_1330	5	1476834	1477757	murQ	N-acetylmuramic acid 6-phosphate etherase
DS0823_v1_1331	5	1477888	1478229		Tryptophan synthase beta chain like
DS0823_v1_1332	5	1478946	1481132		Type I secretion system ATPase
DS0823_v1_1333	5	1481119	1481961		HlyD family secretion protein
DS0823_v1_1334	5	1481975	1483492		Diguanylate cyclase/phosphodiesterase (GGDEF & EAL domains) with PAS/PAC sensor(S)
DS0823_v1_1335	5	1484267	1484902		GGDEF/EAL domain protein YhjH
DS0823_v1_1336	5	1485407	1485667	yfhL	putative 4Fe-4S cluster-containing protein YfhL
DS0823_v1_1337	5	1485712	1486092	acpS	holo-[acyl-carrier-protein] synthase
DS0823_v1_1338	5	1486092	1486823	pdxJ	pyridoxine 5'-phosphate synthase
DS0823_v1_1339	5	1486895	1487629	recO	DNA repair protein RecO
DS0823_v1_1340	5	1487641	1488546	era	30S ribosomal subunit maturation GTPase Era
DS0823_v1_1341	5	1488543	1489223	rnc	RNase III
DS0823_v1_1342	5	1489404	1490372	lepB	signal peptidase I
DS0823_v1_1343	5	1490389	1492188	lepA	elongation factor 4
DS0823_v1_1344	5	1492450	1492920	rseC	protein RseC
DS0823_v1_1345	5	1492952	1493902	rseB	anti-sigma factor stabilizing protein RseB
DS0823_v1_1346	5	1493902	1494567	rseA	anti-sigma factor
DS0823_v1_1347	5	1494617	1495192	rpoE	RNA polymerase sigma E factor
DS0823_v1_1348	5	1495158	1495349		protein of unknown function
DS0823_v1_1349	5	1495551	1497152	nadB	L-aspartate oxidase
DS0823_v1_1350	5	1497200	1497943	yfiC	tRNA m(6)A37 methyltransferase
DS0823_v1_1351	5	1498078	1499430	srmB	ATP-dependent RNA helicase SrmB
DS0823_v1_1352	5	1499686	1500069	grcA	stress-induced alternate pyruvate formate-lyase subunit
DS0823_v1_1353	5	1500516	1501202	ung	uracil-DNA glycosylase
DS0823_v1_1354	5	1501409	1501594		protein of unknown function
DS0823_v1_1355	5	1501765	1503180	gltX	glutamate--tRNA ligase
DS0823_v1_1356	5	1503194	1503685		protein of unknown function
DS0823_v1_1357	5	1504242	1504676		Putative membrane protein
DS0823_v1_1358	5	1504725	1505717	cysA	sulfate/thiosulfate ABC transporter ATP binding subunit
DS0823_v1_1359	5	1505707	1506591	cysW	sulfate/thiosulfate ABC transporter inner membrane subunit CysW
DS0823_v1_1360	5	1506601	1507413	cysU	sulfate/thiosulfate ABC transporter inner membrane subunit CysU
DS0823_v1_1361	5	1507511	1508521	sbp	sulfate/thiosulfate ABC transporter periplasmic binding protein Sbp
DS0823_v1_1362	5	1508829	1509986	cdaR	DNA-binding transcriptional activator CdaR
DS0823_v1_1363	5	1510182	1511630	degP	periplasmic serine endoprotease DegP
DS0823_v1_1364	5	1511796	1513313	dgt	dGTP triphosphohydrolase
DS0823_v1_1365	5	1513502	1514203	mtn	5'-methylthioadenosine/S-adenosylhomocysteine nucleosidase
DS0823_v1_1366	5	1514259	1515077	btuF	vitamin B12 ABC transporter periplasmic binding protein
DS0823_v1_1367	5	1515149	1515493	erpA	iron-sulfur cluster insertion protein ErpA
DS0823_v1_1368	5	1515574	1515846		H(+)/Cl(-) exchange transporter ClcA
DS0823_v1_1369	5	1516002	1517282	hemL	glutamate-1-semialdehyde aminotransferase
DS0823_v1_1370	5	1517333	1519354	fhuB	iron(III) hydroxamate ABC transporter membrane subunit
DS0823_v1_1371	5	1519351	1520262	fhuD	iron(III) hydroxamate ABC transporter periplasmic binding protein
DS0823_v1_1372	5	1520274	1521074	fhuC	iron(III) hydroxamate ABC transporter ATP binding subunit
DS0823_v1_1373	5	1521302	1523794	mrcB	peptidoglycan glycosyltransferase/peptidoglycan DD-transpeptidase MrcB
DS0823_v1_1374	5	1523899	1526361	hrpB	putative ATP-dependent RNA helicase HrpB
DS0823_v1_1375	5	1526533	1527066	thpR	RNA 2'
DS0823_v1_1376	5	1527079	1527798	sfsA	putative DNA-binding transcriptional regulator of maltose metabolism
DS0823_v1_1377	5	1527969	1528424	dksA	RNA polymerase-binding transcription factor DksA
DS0823_v1_1378	5	1528518	1529426	gluQ	glutamyl-Q tRNA(Asp) synthetase
DS0823_v1_1379	5	1529687	1530898	pcnB	poly(A) polymerase I
DS0823_v1_1380	5	1530895	1531383	folK	2-amino-4-hydroxy-6- hydroxymethyldihydropteridine diphosphokinase
DS0823_v1_1381	2	1531545	1532339	panB	3-methyl-2-oxobutanoate hydroxymethyltransferase
DS0823_v1_1382	2	1532355	1533209	panC	pantothenate synthetase
DS0823_v1_1383	5	1533235	1533615	panD	aspartate 1-decarboxylase proenzyme
DS0823_v1_1384	5	1533685	1534455	yadH	putative ABC transporter membrane subunit YadH
DS0823_v1_1385	5	1534452	1535375	yadG	putative ABC transporter ATP-binding protein YadG
DS0823_v1_1386	5	1535502	1536143	can	carbonic anhydrase 2
DS0823_v1_1387	5	1536187	1536720	hpt	hypoxanthine phosphoribosyltransferase
DS0823_v1_1388	5	1536867	1537319		Protein export cytoplasm protein SecA ATPase RNA helicase
DS0823_v1_1389	5	1537476	1537811		conserved exported protein of unknown function
DS0823_v1_1390	5	1537969	1539033		Ferric iron ABC transporter
DS0823_v1_1391	5	1539041	1540648		Ferric iron ABC transporter
DS0823_v1_1392	5	1540889	1541236	yacC	putative lipoprotein YacC
DS0823_v1_1393	5	1541345	1542208	speE	spermidine synthase
DS0823_v1_1394	5	1542239	1543033	speD	S-adenosylmethionine decarboxylase proenzyme
DS0823_v1_1395	5	1543175	1543252		protein of unknown function
DS0823_v1_1396	5	1543251	1543484	nrdH	glutaredoxin-like protein
DS0823_v1_1397	5	1543492	1543902	nrdI	dimanganese-tyrosyl radical cofactor maintenance flavodoxin NrdI
DS0823_v1_1398	5	1543881	1546028	nrdE	ribonucleoside-diphosphate reductase 2 subunit alpha
DS0823_v1_1399	5	1546083	1547045	nrdF	ribonucleoside-diphosphate reductase 2 subunit beta
DS0823_v1_1400	5	1547097	1547342		protein of unknown function
DS0823_v1_1401	5	1547305	1547988	dnaQ	DNA polymerase III subunit epsilon
DS0823_v1_1402	5	1548095	1548559	rnhA	ribonuclease HI
DS0823_v1_1403	5	1548595	1549317	yafS	putative S-adenosyl-L-methionine-dependent methyltransferase
DS0823_v1_1404	5	1549364	1550119	gloB	hydroxyacylglutathione hydrolase GloB
DS0823_v1_1405	5	1550190	1551590	mltD	membrane-bound lytic murein transglycosylase D
DS0823_v1_1406	5	1551649	1552326	yafD	endonuclease/exonuclease/phosphatase domain-containing protein YafD
DS0823_v1_1411	5	1557914	1558105		protein of unknown function
DS0823_v1_1412	5	1558307	1560880	clpB	ClpB chaperone
DS0823_v1_1413	5	1561016	1561756	pgeF	polyphenol oxidase YfiH
DS0823_v1_1414	5	1561761	1562738	rluD	23S rRNA pseudouridine(1911/1915/1917) synthase
DS0823_v1_1415	5	1562872	1563606	bamD	outer membrane protein assembly factor BamD
DS0823_v1_1416	5	1563534	1563632		protein of unknown function
DS0823_v1_1417	5	1563906	1564241	raiA	stationary phase translation inhibitor and ribosome stability factor
DS0823_v1_1418	5	1564421	1564741		protein of unknown function
DS0823_v1_1419	5	1564584	1565765	pheA	fused chorismate mutase/prephenate dehydratase
DS0823_v1_1420	5	1565869	1566990	tyrA	fused chorismate mutase/prephenate dehydrogenase
DS0823_v1_1421	5	1567003	1568067	aroF	3-deoxy-7-phosphoheptulonate synthase
DS0823_v1_1422	5	1568710	1569087		conserved protein of unknown function
DS0823_v1_1423	5	1569455	1570405		Methyltransf_25 domain-containing protein
DS0823_v1_1424	5	1570482	1570829	rplS	50S ribosomal subunit protein L19
DS0823_v1_1425	5	1570893	1571648	trmD	tRNA m(1)G37 methyltransferase
DS0823_v1_1426	5	1571687	1572235	rimM	ribosome maturation factor RimM
DS0823_v1_1427	5	1572254	1572502	rpsP	30S ribosomal subunit protein S16
DS0823_v1_1428	5	1572662	1574023	ffh	signal recognition particle protein component
DS0823_v1_1429	5	1574196	1574990	ypjD	cytochrome c assembly family protein
DS0823_v1_1430	5	1575077	1575592	luxS	S-ribosylhomocysteine lyase
DS0823_v1_1431	5	1575766	1577319	gshA	glutamate--cysteine ligase
DS0823_v1_1432	5	1577400	1577828	yqaA	DedA family protein YqaA
DS0823_v1_1433	5	1577825	1578391	yqaB	fructose-1-phosphatase
DS0823_v1_1434	5	1578393	1578764		protein of unknown function
DS0823_v1_1435	2	1579354	1579539	csrA	carbon storage regulator
DS0823_v1_1436	5	1579861	1582488	alaS	alanine--tRNA ligase/DNA-binding transcriptional repressor
DS0823_v1_1437	5	1582626	1583114	recX	RecA inhibitor RecX
DS0823_v1_1438	5	1583158	1584234	recA	DNA recombination/repair protein RecA
DS0823_v1_1439	5	1584344	1584832	pncC	NMN aminohydrolase
DS0823_v1_1440	5	1585281	1585598		protein of unknown function
DS0823_v1_1441	5	1586796	1587395		Ribosome association toxin RatA
DS0823_v1_1442	5	1587479	1588012	cybB	cytochrome b561
DS0823_v1_1443	5	1588420	1589049		Threonine efflux protein
DS0823_v1_1444	5	1589157	1589810		conserved protein of unknown function
DS0823_v1_1445	5	1590158	1590931	budC	Diacetyl reductase [(S)-acetoin forming]
DS0823_v1_1446	5	1591392	1592939	katB	Catalase
DS0823_v1_1447	5	1592999	1593592		ANK_REP_REGION domain-containing protein
DS0823_v1_1448	5	1594201	1594419		protein of unknown function
DS0823_v1_1449	5	1594601	1594948		Phage protein
DS0823_v1_1450	5	1594960	1595250		protein of unknown function
DS0823_v1_1451	5	1595545	1596501	ytfQ	galactofuranose ABC transporter periplasmic binding protein
DS0823_v1_1452	5	1596585	1598087	ytfR	galactofuranose ABC transporter putative ATP binding subunit
DS0823_v1_1453	5	1598101	1599138	ytfT	galactofuranose ABC transporter putative membrane subunit YtfT
DS0823_v1_1454	5	1599125	1600117	yjfF	galactofuranose ABC transporter putative membrane subunit YjtF
DS0823_v1_1455	5	1600397	1601818		PSDC domain-containing protein
DS0823_v1_1456	5	1601915	1602154		conserved protein of unknown function
DS0823_v1_1457	5	1602133	1602447		protein of unknown function
DS0823_v1_1458	5	1602509	1603888	eutE	putative aldehyde dehydrogenase
DS0823_v1_1459	5	1604108	1605151	eutR	putative AraC-type transcriptional regulator EutR
DS0823_v1_1460	5	1605238	1605684		conserved exported protein of unknown function
DS0823_v1_1461	5	1605977	1606954	yjiA	P-loop guanosine triphosphatase
DS0823_v1_1462	5	1606990	1607193		conserved protein of unknown function
DS0823_v1_1463	5	1607293	1609440	btsT	pyruvate:H(+) symporter
DS0823_v1_1464	5	1609750	1610475	btsR	DNA-binding transcriptional activator BtsR
DS0823_v1_1465	5	1610469	1612160	btsS	high-affinity pyruvate receptor
DS0823_v1_1466	5	1612416	1613189		Putative transcriptional regulatory protein
DS0823_v1_1467	5	1613267	1614547		Acetylornithine deacetylase
DS0823_v1_1468	5	1614598	1616196		Dipeptide-binding ABC transporter
DS0823_v1_1469	5	1616211	1617158		Dipeptide transport system permease protein DppB
DS0823_v1_1470	5	1617151	1617978	ddpC	putative D
DS0823_v1_1471	5	1617978	1619657	gsiA	glutathione ABC transporter ATP binding subunit GsiA
DS0823_v1_1472	5	1619665	1620894		Acetylornithine deacetylase
DS0823_v1_1473	5	1621068	1621376		YCII domain-containing protein
DS0823_v1_1474	5	1621400	1622023	azoR	FMN-dependent NADH-azoreductase
DS0823_v1_1475	5	1622060	1623004		Putative signal peptide protein
DS0823_v1_1476	5	1623003	1624034		Transcriptional regulator
DS0823_v1_1477	5	1624095	1624619		NAD(P)H oxidoreductase YRKL / Flavodoxin 2
DS0823_v1_1478	5	1624677	1624976		conserved protein of unknown function
DS0823_v1_1479	5	1625124	1626119		Transcriptional regulator
DS0823_v1_1480	5	1626210	1626431		D-alanine carrier protein DltC
DS0823_v1_1481	5	1626450	1627883		D-alanine--poly(phosphoribitol) ligase subunit 1
DS0823_v1_1482	5	1627880	1628998		D-alanyl transfer protein DltB
DS0823_v1_1483	5	1629128	1630267		Poly(glycerophosphate chain) D-alanine transfer protein DltD
DS0823_v1_1484	5	1630717	1630863		protein of unknown function
DS0823_v1_1485	5	1631570	1631809		conserved protein of unknown function
DS0823_v1_1486	5	1631787	1632107		protein of unknown function
DS0823_v1_1487	5	1632649	1632933		protein of unknown function
DS0823_v1_1488	5	1632990	1633160		protein of unknown function
DS0823_v1_1489	5	1633331	1634584	proA	glutamate-5-semialdehyde dehydrogenase
DS0823_v1_1490	5	1634595	1635698	proB	glutamate 5-kinase
DS0823_v1_1491	5	1635825	1636184	crl	Sigma factor-binding protein Crl
DS0823_v1_1492	5	1636342	1637610	dgcN	diguanylate cyclase DgcN
DS0823_v1_1493	5	1637615	1638151	yfiR	Protein YfiR
DS0823_v1_1494	5	1638253	1639503	frsA	fermentation-respiration switch protein
DS0823_v1_1495	5	1639659	1640117	gpt	xanthine-guanine phsophoribosyltransferase
DS0823_v1_1496	5	1640382	1640582		conserved protein of unknown function
DS0823_v1_1497	5	1640671	1640781		protein of unknown function
DS0823_v1_1498	5	1640822	1642282	pepD	peptidase D
DS0823_v1_1499	5	1642348	1643406	dinB	DNA polymerase IV
DS0823_v1_1500	5	1643571	1643756		protein of unknown function
DS0823_v1_1501	5	1643781	1644506	yafK	L
DS0823_v1_1502	5	1644477	1645244	yafJ	putative amidotransferase
DS0823_v1_1503	5	1645307	1645888	lpcA	D-sedoheptulose 7-phosphate isomerase
DS0823_v1_1504	5	1646270	1648714	fadE	acyl-CoA dehydrogenase
DS0823_v1_1505	5	1648776	1649978	mtnK	Methylthioribose kinase
DS0823_v1_1506	5	1649956	1650225		protein of unknown function
DS0823_v1_1507	5	1650403	1651434	mtnA	Methylthioribose-1-phosphate isomerase
DS0823_v1_1508	5	1651498	1652040	mtnD	Acireductone dioxygenase 2
DS0823_v1_1509	5	1652054	1652746	mtnC	Enolase-phosphatase E1
DS0823_v1_1510	5	1652743	1653357	mtnB	Methylthioribulose-1-phosphate dehydratase
DS0823_v1_1511	5	1653548	1654705	ybdL	methionine-oxo-acid transaminase
DS0823_v1_1512	5	1654693	1655463	yafV	2-oxoglutaramate amidase
DS0823_v1_1513	5	1655564	1656853	amaB	N-carbamoyl-L-amino acid hydrolase
DS0823_v1_1514	5	1656850	1658094	pucG	(S)-ureidoglycine--glyoxylate transaminase
DS0823_v1_1515	5	1658157	1658888	hisP	lysine/arginine/ornithine ABC transporter/histidine ABC transporter
DS0823_v1_1516	5	1658869	1659525		Amino acid ABC transporter
DS0823_v1_1517	5	1659525	1660190		Amino acid ABC transporter
DS0823_v1_1518	5	1660200	1660991		ABC-type amino acid transport/signal transduction system
DS0823_v1_1519	5	1661267	1662106		RpiR-family transcriptional regulatory protein
DS0823_v1_1520	5	1662281	1663870	hpxW	Oxamate amidohydrolase proenzyme
DS0823_v1_1521	5	1663915	1664112		conserved protein of unknown function
DS0823_v1_1522	5	1664109	1665521	atzE	1-carboxybiuret hydrolase subunit AtzE
DS0823_v1_1523	5	1665518	1665898		conserved protein of unknown function
DS0823_v1_1524	5	1665950	1666447		Putative transcriptional regulator
DS0823_v1_1525	5	1666444	1667790		HipA_C domain-containing protein
DS0823_v1_1526	5	1668063	1669010		NodB homology domain-containing protein
DS0823_v1_1527	5	1669054	1669791	hyuA	Hydantoin racemase
DS0823_v1_1528	5	1669788	1670531		Transcriptional regulator
DS0823_v1_1529	5	1670684	1672168		Cytosine/purine/uracil/thiamine/allantoin permease family protein
DS0823_v1_1530	5	1672842	1674044	proV	glycine betaine ABC transporter ATP binding subunit ProV
DS0823_v1_1531	5	1674037	1675251	proW	glycine betaine ABC transporter membrane subunit ProW
DS0823_v1_1532	5	1675370	1676368	proX	glycine betaine ABC transporter periplasmic binding protein ProX
DS0823_v1_1533	5	1676685	1677890	ygaY	Uncharacterized transporter YgaY
DS0823_v1_1534	5	1677887	1678750	ygaZ	L-valine exporter subunit YgaZ
DS0823_v1_1535	5	1678747	1679088	ygaH	L-valine exporter subunit YgaH
DS0823_v1_1536	5	1679263	1679775	mprA	DNA-binding transcriptional repressor MprA
DS0823_v1_1537	5	1679949	1681124	emrA	multidrug efflux pump membrane fusion protein EmrA
DS0823_v1_1538	5	1681142	1682674	emrB	multidrug efflux pump membrane subunit EmrB
DS0823_v1_1539	5	1682760	1683944	yfiF	putative methyltransferase
DS0823_v1_1540	5	1684082	1684213		conserved protein of unknown function
DS0823_v1_1541	5	1684187	1684612	trxC	reduced thioredoxin 2
DS0823_v1_1542	5	1684700	1685416	tapT	tRNA-uridine aminocarboxypropyltransferase
DS0823_v1_1543	5	1685450	1688116	patZ	peptidyl-lysine acetyltransferase
DS0823_v1_1544	5	1688271	1689626	pssA	phosphatidylserine synthase
DS0823_v1_1545	5	1689740	1690066	yfiM	protein YfiM
DS0823_v1_1546	5	1690063	1691361	kgtP	alpha-ketoglutarate:H(+) symporter
DS0823_v1_1547	5	1691485	1691610		conserved protein of unknown function
DS0823_v1_1550	5	1697582	1698148	gmhB	D-glycero-beta-D-manno-heptose-1
DS0823_v1_1551	5	1698330	1699361	metN	L-methionine/D-methionine ABC transporter ATP binding subunit
DS0823_v1_1552	5	1699354	1700007	metI	L-methionine/D-methionine ABC transporter membrane subunit
DS0823_v1_1553	5	1700070	1700885	metQ	L-methionine/D-methionine ABC transporter membrane anchored binding protein
DS0823_v1_1554	5	1701000	1701407	rcsF	outer membrane lipoprotein RcsF
DS0823_v1_1555	5	1701404	1702111	trmO	tRNA m(6)t(6)A37 methyltransferase
DS0823_v1_1556	5	1702227	1703945	proS	proline--tRNA ligase
DS0823_v1_1557	2	1704024	1705016	rpoS	RNA polymerase
DS0823_v1_1558	5	1705070	1706293	nlpD	murein hydrolase activator NlpD
DS0823_v1_1559	5	1706600	1707226	pcm	L-isoaspartate protein carboxylmethyltransferase type II
DS0823_v1_1560	5	1707348	1708397	truD	tRNA pseudouridine(13) synthase
DS0823_v1_1561	5	1708391	1708888	ispF	2-C-methyl-D-erythritol 2
DS0823_v1_1562	5	1708892	1709620	ispD	2-C-methyl-D-erythritol 4-phosphate cytidylyltransferase
DS0823_v1_1563	5	1709623	1709961	ftsB	cell division protein FtsB
DS0823_v1_1564	5	1710162	1710506		Cytochrome oxidase subunit
DS0823_v1_1565	5	1710628	1711269	cysC	adenylyl-sulfate kinase
DS0823_v1_1566	5	1711271	1712698	cysN	sulfate adenylyltransferase subunit 1
DS0823_v1_1567	5	1712710	1713618	cysD	sulfate adenylyltransferase subunit 2
DS0823_v1_1568	5	1713629	1715050	cysG	siroheme synthase
DS0823_v1_1569	5	1715181	1715276		protein of unknown function
DS0823_v1_1570	5	1715283	1716017	cysH	phosphoadenosine phosphosulfate reductase
DS0823_v1_1571	5	1716030	1717745	cysI	sulfite reductase
DS0823_v1_1572	5	1717745	1719568	cysJ	sulfite reductase
DS0823_v1_1573	5	1720027	1720395	queD	6-carboxy-5
DS0823_v1_1574	5	1720435	1721106	queE	putative 7-carboxy-7-deazaguanine synthase QueE
DS0823_v1_1575	5	1721315	1722289		Organophosphate pesticide hydrolase
DS0823_v1_1576	5	1722362	1723501		Rhamnogalacturonides degradation protein RhiN
DS0823_v1_1577	5	1723580	1725160		Rhamnogalacturonide transporter RhiT
DS0823_v1_1578	5	1725450	1726505		Periplasmic binding protein
DS0823_v1_1579	5	1726510	1728690		Ferrichrome-iron receptor
DS0823_v1_1580	5	1729009	1730307	eno	enolase
DS0823_v1_1581	5	1730405	1732042	pyrG	CTP synthetase
DS0823_v1_1582	5	1732269	1733072	mazG	nucleoside triphosphate pyrophosphohydrolase
DS0823_v1_1583	5	1732972	1733199		protein of unknown function
DS0823_v1_1584	5	1733283	1735517	relA	GDP/GTP pyrophosphokinase
DS0823_v1_1585	5	1735527	1736861	rlmD	23S rRNA m(5)U1939 methyltransferase
DS0823_v1_1586	5	1736922	1739687	barA	sensory histidine kinase BarA
DS0823_v1_1587	5	1739794	1740936	garK	glycerate 2-kinase 1
DS0823_v1_1588	5	1741209	1742093	garR	tartronate semialdehyde reductase
DS0823_v1_1589	5	1742168	1742938	garL	alpha-dehydro-beta-deoxy-D-glucarate aldolase
DS0823_v1_1590	5	1743009	1744349	gudD	D-glucarate dehydratase
DS0823_v1_1591	5	1744365	1745750	gudX	glucarate dehydratase-related protein
DS0823_v1_1592	5	1745747	1747099	gudP	galactarate/glucarate/glycerate transporter GudP
DS0823_v1_1593	5	1747115	1747333		protein of unknown function
DS0823_v1_1594	5	1747343	1747534		protein of unknown function
DS0823_v1_1595	5	1747656	1749230	garD	galactarate dehydratase
DS0823_v1_1596	5	1749853	1751388	aer	Aerotaxis receptor
DS0823_v1_1597	5	1751547	1751879		conserved protein of unknown function
DS0823_v1_1598	5	1752033	1752386		conserved protein of unknown function
DS0823_v1_1599	5	1752510	1752878		conserved protein of unknown function
DS0823_v1_1600	5	1753091	1753195		protein of unknown function
DS0823_v1_1601	5	1753167	1753388		Putative cytoplasmic protein
DS0823_v1_1602	5	1753396	1755447	ligA	DNA ligase
DS0823_v1_1603	5	1755459	1756886	rfaE	fused heptose 7-phosphate kinase/heptose 1-phosphate adenyltransferase
DS0823_v1_1604	5	1757021	1759870	glnE	fused glutamine synthetase deadenylase/glutamine synthetase adenylyltransferase
DS0823_v1_1605	5	1759994	1761325	ygiF	inorganic triphosphatase
DS0823_v1_1606	5	1761631	1762248	ygiM	putative signal transduction protein (SH3 domain)
DS0823_v1_1607	5	1762506	1763753	cca	fused tRNA nucleotidyltransferase/2'
DS0823_v1_1608	5	1763806	1764627	bacA	undecaprenyl pyrophosphate phosphatase
DS0823_v1_1609	5	1764805	1765167	folB	dihydroneopterin aldolase
DS0823_v1_1610	5	1765275	1765916	plsY	putative glycerol-3-phosphate acyltransferase
DS0823_v1_1611	5	1765992	1767578	tar	Methyl-accepting chemotaxis protein II
DS0823_v1_1612	5	1767894	1768424	ppa	inorganic pyrophosphatase
DS0823_v1_1613	5	1768504	1768845	ytfP	gamma-glutamylamine cyclotransferase family protein YtfP
DS0823_v1_1614	5	1768848	1772594	tamB	translocation and assembly module subunit TamB
DS0823_v1_1615	5	1772600	1774384	tamA	translocation and assembly module subunit TamA
DS0823_v1_1616	5	1774730	1775371	msrA	methionine sulfoxide reductase A
DS0823_v1_1617	5	1775597	1776913	ytfL	putative inner membrane protein
DS0823_v1_1618	5	1777008	1777214		conserved protein of unknown function
DS0823_v1_1619	5	1777669	1778409	cysQ	3'(2')
DS0823_v1_1620	5	1778643	1780592	cpdB	2'3' cyclic nucleotide phosphodiesterase/3' nucleotidase
DS0823_v1_1621	5	1780727	1781392	ytfE	iron-sulfur cluster repair protein YtfE
DS0823_v1_1622	5	1781538	1781888		Putative exported protein
DS0823_v1_1623	5	1782226	1782846	fklB	FKBP-type peptidyl-prolyl cis-trans isomerase FklB
DS0823_v1_1624	5	1783073	1783777	ytfB	cell division protein YtfB
DS0823_v1_1625	5	1783761	1784135		Putative uroporphyrin-III c-methyltransferase
DS0823_v1_1626	5	1784334	1785269		Dihydrodipicolinate synthase
DS0823_v1_1627	5	1785698	1786744		LacI family transcriptional regulator
DS0823_v1_1628	5	1786826	1788715		Methyl-accepting chemotaxis protein I (Serine chemoreceptor protein)
DS0823_v1_1629	5	1789051	1789899		Fumarylacetoacetate hydrolase family protein
DS0823_v1_1630	5	1790012	1791424		Transporter
DS0823_v1_1631	5	1791573	1791815		4-hydroxy-tetrahydrodipicolinate synthase
DS0823_v1_1632	5	1792231	1792680	rplI	50S ribosomal subunit protein L9
DS0823_v1_1633	5	1792722	1792949	rpsR	30S ribosomal subunit protein S18
DS0823_v1_1634	5	1792954	1793274	priB	primosomal replication protein N
DS0823_v1_1635	5	1793280	1793672	rpsF	30S ribosomal subunit protein S6
DS0823_v1_1636	5	1793880	1794632	yjfP	carboxylesterase
DS0823_v1_1637	5	1794857	1796797		Methyl-accepting chemotaxis protein
DS0823_v1_1638	5	1796935	1797303		Biofilm peroxide resistance protein BsmA
DS0823_v1_1639	5	1797350	1797625		conserved exported protein of unknown function
DS0823_v1_1640	5	1797728	1798462	rlmB	23S rRNA 2'-O-ribose G2251 methyltransferase
DS0823_v1_1641	5	1798526	1801009	rnr	RNase R
DS0823_v1_1642	5	1801050	1801427	nsrR	DNA-binding transcriptional repressor NsrR
DS0823_v1_1643	5	1801836	1803422		Methyl-accepting chemotaxis protein I (Serine chemoreceptor protein)
DS0823_v1_1644	5	1803736	1804647		conserved protein of unknown function
DS0823_v1_1645	5	1804650	1805897	codA	cytosine/isoguanine deaminase
DS0823_v1_1646	5	1805889	1806917	yggR	Type II/IV secretion system family protein
DS0823_v1_1647	5	1806939	1807673	yggS	PLP homeostasis protein
DS0823_v1_1648	5	1807707	1808528	proC	Pyrroline-5-carboxylate reductase
DS0823_v1_1649	5	1808572	1809126		Putative membrane protein (Putative integral membran resistance protein)
DS0823_v1_1650	5	1809123	1809413		conserved protein of unknown function
DS0823_v1_1651	5	1809460	1810053	rdgB	dITP/XTP pyrophosphatase
DS0823_v1_1652	5	1810046	1811185	yggW	putative coproporphyrinogen-III oxidase-like protein YggW
DS0823_v1_1653	5	1811498	1811953	elaA	Protein ElaA
DS0823_v1_1654	5	1811965	1813206	lplT	lysophospholipid transporter
DS0823_v1_1655	5	1813203	1815401	aas	acyltransferase
DS0823_v1_1656	5	1815701	1817098	bglA	6-phospho-beta-glucosidase A
DS0823_v1_1657	5	1817153	1818643	bglA	6-phospho-beta-glucosidase A
DS0823_v1_1658	5	1818660	1820576	bglP	Beta-glucoside-specific phosphotransferase enzyme IIB component / Beta-glucoside permease IIC component / Beta-glucoside-specific phosphotransferase enzyme IIA component
DS0823_v1_1659	5	1820750	1821619	licT	Transcription antiterminator LicT
DS0823_v1_1660	5	1822146	1823048		Fe(2+)/alpha-ketoglutarate-dependent dioxygenase LpxO
DS0823_v1_1661	5	1823363	1823563		protein of unknown function
DS0823_v1_1662	5	1823576	1824586	galR	DNA-binding transcriptional dual regulator GalR
DS0823_v1_1663	5	1825033	1825506		GnaT-family acetyltransferase
DS0823_v1_1664	5	1825510	1826277	uxuR	Uxu operon transcriptional regulator
DS0823_v1_1665	5	1826463	1826780	gmuB	PTS system oligo-beta-mannoside-specific EIIB component
DS0823_v1_1666	5	1826789	1828225	gmuD	6-phospho-beta-glucosidase GmuD
DS0823_v1_1667	5	1828306	1829646		Permease IIC component
DS0823_v1_1668	5	1829883	1830209	chbA	N
DS0823_v1_1669	5	1830337	1831347	ascG	HTH-type transcriptional regulator AscG
DS0823_v1_1670	5	1831363	1832625	lysA	diaminopimelate decarboxylase
DS0823_v1_1671	5	1832750	1833682	lysR	DNA-binding transcriptional dual regulator LysR
DS0823_v1_1672	5	1833758	1835098		MloA
DS0823_v1_1673	5	1835213	1836205	potA	Spermidine/putrescine import ATP-binding protein PotA
DS0823_v1_1674	5	1836239	1837021		ABC transporter
DS0823_v1_1675	5	1837042	1837884		ABC transporter permease protein
DS0823_v1_1676	5	1837881	1838705		conserved protein of unknown function
DS0823_v1_1677	5	1838727	1839782		ABC transporter
DS0823_v1_1678	5	1840047	1840754	phnR	Putative transcriptional regulator of 2-aminoethylphosphonate degradation operons
DS0823_v1_1679	5	1840818	1841102		RES domain-containing protein
DS0823_v1_1680	5	1841020	1841274		RES domain-containing protein
DS0823_v1_1681	5	1841274	1841726		Putative phosphatase/kinase
DS0823_v1_1682	5	1841875	1842888	dusA	tRNA-dihydrouridine synthase A
DS0823_v1_1683	5	1843080	1843355	pspG	phage shock protein G
DS0823_v1_1684	5	1843374	1843577		protein of unknown function
DS0823_v1_1685	5	1843611	1843802		protein of unknown function
DS0823_v1_1686	5	1843772	1845178		Putative cytochrome
DS0823_v1_1687	5	1845605	1846606	qorA	putative quinone oxidoreductase 1
DS0823_v1_1688	5	1846729	1848135	dnaB	replicative DNA helicase
DS0823_v1_1689	5	1848209	1849285	alr	alanine racemase 1
DS0823_v1_1690	5	1849437	1849685	bhsA	Multiple stress resistance protein BhsA
DS0823_v1_1691	5	1849929	1850696	pheC	Prephenate dehydratase / Arogenate dehydratase
DS0823_v1_1692	5	1851126	1851305		protein of unknown function
DS0823_v1_1693	5	1851426	1852799	aroP	aromatic amino acid:H(+) symporter AroP
DS0823_v1_1694	5	1853171	1853647		Transcriptional regulator
DS0823_v1_1695	5	1853854	1854513		Transporter
DS0823_v1_1696	5	1854563	1855756	tyrB	tyrosine aminotransferase
DS0823_v1_1697	5	1855775	1855894		conserved protein of unknown function
DS0823_v1_1698	5	1855924	1857615		Methyl-accepting chemotaxis protein I (Serine chemoreceptor protein)
DS0823_v1_1699	5	1858334	1858480		conserved protein of unknown function
DS0823_v1_1700	5	1858725	1860335		GGDEF family protein
DS0823_v1_1701	5	1860649	1860795		protein of unknown function
DS0823_v1_1702	5	1860812	1861231		conserved protein of unknown function
DS0823_v1_1703	5	1861694	1864525	uvrA	excision nuclease subunit A
DS0823_v1_1704	5	1864781	1865332	ssb	ssDNA-binding protein
DS0823_v1_1705	5	1865440	1865637		conserved protein of unknown function
DS0823_v1_1706	5	1865617	1865802		conserved protein of unknown function
DS0823_v1_1707	5	1865981	1866469		conserved protein of unknown function
DS0823_v1_1708	5	1866732	1867304		conserved protein of unknown function
DS0823_v1_1709	5	1867310	1868107		conserved protein of unknown function
DS0823_v1_1710	5	1868252	1869805		Phage tail sheath protein FI
DS0823_v1_1711	5	1869857	1870327		conserved protein of unknown function
DS0823_v1_1712	5	1870408	1870872		conserved protein of unknown function
DS0823_v1_1713	5	1870893	1871075		conserved protein of unknown function
DS0823_v1_1714	5	1871091	1871738		conserved protein of unknown function
DS0823_v1_1715	5	1871750	1873540		VgrG protein
DS0823_v1_1716	5	1873999	1874298		conserved protein of unknown function
DS0823_v1_1717	5	1874301	1874720		GPW/gp25 family protein
DS0823_v1_1718	5	1874717	1878841		Baseplate_J domain-containing protein
DS0823_v1_1719	5	1878960	1879787		conserved protein of unknown function
DS0823_v1_1720	5	1879790	1882264		conserved protein of unknown function
DS0823_v1_1721	5	1882261	1886010		conserved protein of unknown function
DS0823_v1_1722	5	1886070	1888544		conserved membrane protein of unknown function
DS0823_v1_1723	5	1888592	1889650		Putative LacI family HTH-type transcriptional regulator
DS0823_v1_1724	5	1889651	1890703		Ribose ABC transport system
DS0823_v1_1725	5	1890716	1891717		Sugar ABC transport system
DS0823_v1_1726	5	1891801	1892901	ugpC	sn-glycerol-3-phosphate import ATP-binding protein UgpC
DS0823_v1_1727	5	1892948	1894060		Rhamnogalacturonides degradation protein RhiN
DS0823_v1_1728	5	1894062	1896542		conserved protein of unknown function
DS0823_v1_1729	5	1897033	1898343		ABC transporter
DS0823_v1_1730	5	1898368	1898916		Glucosamine kinase GpsK
DS0823_v1_1731	5	1898913	1899812	gspK	Glucosamine kinase GspK
DS0823_v1_1732	5	1899832	1900584		Molybdenum transport system permease protein ModB
DS0823_v1_1733	5	1900592	1901527		conserved exported protein of unknown function
DS0823_v1_1734	5	1901878	1902627		Zinc ABC transporter
DS0823_v1_1735	5	1902624	1903478		Zinc ABC transporter
DS0823_v1_1736	5	1903522	1904400		Periplasmic solute binding protein
DS0823_v1_1737	5	1904739	1905305		Cytokinin riboside 5'-monophosphate phosphoribohydrolase
DS0823_v1_1738	5	1905351	1905848		Biphenyl-2
DS0823_v1_1739	5	1906029	1906799		Glycerol-3-phosphate regulon repressor
DS0823_v1_1740	5	1906881	1907861	pdxA	D-threonate 4-phosphate dehydrogenase
DS0823_v1_1741	5	1907854	1909140	dtnK	D-threonate kinase
DS0823_v1_1742	5	1909366	1910502		Alcohol dehydrogenase
DS0823_v1_1743	5	1910571	1911455		Dihydrodipicolinate synthase
DS0823_v1_1744	5	1911493	1912914		Acetate permease ActP (Cation/acetate symporter)
DS0823_v1_1745	5	1912921	1914096		Sialidase domain-containing protein
DS0823_v1_1746	5	1914238	1914711		putative Toxin-antitoxin biofilm protein TabA
DS0823_v1_1747	5	1914718	1915401		3-oxoacyl-acyl-carrier protein reductase
DS0823_v1_1748	5	1915576	1916316		Integral membrane protein TerC
DS0823_v1_1749	5	1916362	1916724		conserved protein of unknown function
DS0823_v1_1750	5	1916826	1919423	acnB	Aconitate hydratase B
DS0823_v1_1751	5	1919781	1920632		IroE protein
DS0823_v1_1752	5	1920702	1923128	fepA	ferric enterobactin outer membrane transporter
DS0823_v1_1754	5	1923274	1924296		Transcriptional regulator of AraC family
DS0823_v1_1755	5	1924383	1925714		conserved protein of unknown function
DS0823_v1_1756	5	1925763	1926947		Hydrolase
DS0823_v1_1757	5	1927136	1928563	lpd	lipoamide dehydrogenase
DS0823_v1_1758	5	1928775	1930655	aceF	pyruvate dehydrogenase
DS0823_v1_1759	5	1930669	1933332	aceE	pyruvate dehydrogenase E1 component
DS0823_v1_1760	5	1933465	1934229	pdhR	DNA-binding transcriptional dual regulator PdhR
DS0823_v1_1761	5	1934500	1934670		conserved protein of unknown function
DS0823_v1_1762	5	1934879	1936225	aroP	aromatic amino acid:H(+) symporter AroP
DS0823_v1_1763	5	1936302	1937156	ampE	protein AmpE
DS0823_v1_1764	5	1937163	1937723	ampD	1
DS0823_v1_1765	5	1938050	1938259		protein of unknown function
DS0823_v1_1766	5	1938147	1939010	tsx	nucleoside-specific channel-forming protein Tsx
DS0823_v1_1767	5	1939138	1940031	nadC	quinolinate phosphoribosyltransferase (decarboxylating)
DS0823_v1_1768	5	1940293	1940736	ppdD	prepilin peptidase-dependent protein
DS0823_v1_1769	5	1940733	1942178	hofB	T2SSE family protein
DS0823_v1_1770	5	1942188	1943393		Type IV fimbrial assembly protein PilC
DS0823_v1_1771	5	1943519	1944559	guaC	GMP reductase
DS0823_v1_1772	5	1944727	1945353	coaE	dephospho-CoA kinase
DS0823_v1_1773	5	1945346	1946095	zapD	cell division factor ZapD
DS0823_v1_1774	5	1946140	1946325	yacG	DNA gyrase inhibitor YacG
DS0823_v1_1775	5	1946398	1946796	mutT	8-oxo-dGTP diphosphatase
DS0823_v1_1776	5	1946869	1949562	secA	protein translocation ATPase
DS0823_v1_1777	5	1949663	1950163	secM	SecA translation regulator
DS0823_v1_1778	5	1950191	1950712		conserved protein of unknown function
DS0823_v1_1779	5	1950729	1951646	lpxC	UDP-3-O-acyl-N-acetylglucosamine deacetylase
DS0823_v1_1780	5	1951741	1952892	ftsZ	cell division protein FtsZ
DS0823_v1_1781	5	1952967	1954223	ftsA	cell division protein FtsA
DS0823_v1_1782	5	1954220	1955074	ftsQ	cell division protein FtsQ
DS0823_v1_1783	5	1955239	1956654	murC	UDP-N-acetylmuramate--L-alanine ligase
DS0823_v1_1784	5	1956750	1957841	murG	N-acetylglucosaminyl transferase
DS0823_v1_1785	5	1957838	1959040	ftsW	putative lipid II flippase FtsW
DS0823_v1_1786	5	1959040	1960353	murD	UDP-N-acetylmuramoyl-L-alanine--D-glutamate ligase
DS0823_v1_1787	5	1960357	1961439	mraY	phospho-N-acetylmuramoyl-pentapeptide- transferase
DS0823_v1_1788	5	1961433	1962794	murF	D-alanyl-D-alanine-adding enzyme
DS0823_v1_1789	5	1962791	1964275	murE	UDP-N-acetylmuramoyl-L-alanyl-D-glutamate--2
DS0823_v1_1790	5	1964262	1966025	ftsI	peptidoglycan DD-transpeptidase FtsI
DS0823_v1_1791	5	1966048	1966371	ftsL	cell division protein FtsL
DS0823_v1_1792	5	1966368	1967309	rsmH	16S rRNA m(4)C1402 methyltransferase
DS0823_v1_1793	5	1967312	1967770	mraZ	DNA-binding transcriptional repressor MraZ
DS0823_v1_1794	5	1968637	1969098	alaE	L-alanine exporter
DS0823_v1_1795	1	1969248	1970252	cra	DNA-binding transcriptional dual regulator Cra
DS0823_v1_1796	5	1970496	1970987	ilvH	acetolactate synthase/acetohydroxybutanoate synthase
DS0823_v1_1797	5	1970990	1972708	ilvI	acetolactate synthase/acetohydroxybutanoate synthase
DS0823_v1_1798	5	1972727	1972795		protein of unknown function
DS0823_v1_1799	5	1973122	1974927		Putative long-chain-fatty-acid--CoA ligase
DS0823_v1_1800	5	1975338	1976912	leuA	2-isopropylmalate synthase
DS0823_v1_1801	5	1976912	1978003	leuB	3-isopropylmalate dehydrogenase
DS0823_v1_1802	2	1978006	1979406	leuC	3-isopropylmalate dehydratase subunit LeuC
DS0823_v1_1803	2	1979419	1980021	leuD	3-isopropylmalate dehydratase subunit LeuD
DS0823_v1_1804	5	1980488	1981387		Iron-chelator utilization protein
DS0823_v1_1805	5	1981613	1981741		conserved protein of unknown function
DS0823_v1_1806	5	1981843	1983243	tnaA	tryptophanase
DS0823_v1_1807	5	1983634	1985301	sgrR	DNA-binding transcriptional dual regulator SgrR
DS0823_v1_1808	5	1985511	1986494	thiB	thiamine ABC transporter periplasmic binding protein
DS0823_v1_1809	5	1986470	1988080	thiP	thiamine ABC transporter membrane subunit
DS0823_v1_1810	5	1988064	1988756	thiQ	thiamine ABC transporter ATP binding subunit
DS0823_v1_1811	5	1989143	1990807	ilvB	acetohydroxy acid synthase I subunit IlvB
DS0823_v1_1812	5	1990811	1991104	ilvN	acetohydroxy acid synthase I subunit IlvN
DS0823_v1_1813	5	1991150	1991917	yabI	DedA family protein YabI
DS0823_v1_1814	5	1992179	1992745		conserved exported protein of unknown function
DS0823_v1_1815	5	1992748	1993305		conserved exported protein of unknown function
DS0823_v1_1816	5	1993352	1993738		protein of unknown function
DS0823_v1_1817	5	1993739	1994434		conserved protein of unknown function
DS0823_v1_1818	5	1994475	1994954		Secreted protein Hcp
DS0823_v1_1819	5	1995207	1995902	livF	branched chain amino acid/phenylalanine ABC transporter ATP binding subunit LivF
DS0823_v1_1820	5	1995895	1996674	livG	branched chain amino acid/phenylalanine ABC transporter ATP binding subunit LivG
DS0823_v1_1821	5	1996664	1997707		Branched-chain amino acid transport system permease protein livM (TC 3.A.1.4.1)
DS0823_v1_1822	5	1997707	1998606	livH	branched chain amino acid/phenylalanine ABC transporter membrane subunit LivH
DS0823_v1_1823	5	1998737	1999900		Branched-chain amino acid ABC transporter
DS0823_v1_1824	5	2000454	2002826	polB	DNA polymerase II
DS0823_v1_1825	5	2003039	2005942	rapA	RNA polymerase-binding ATPase and RNAP recycling factor
DS0823_v1_1826	5	2006007	2006660	rluA	23S rRNA pseudouridine(746) and tRNA pseudouridine(32) synthase
DS0823_v1_1827	5	2006724	2007680	djlA	co-chaperone protein DjlA
DS0823_v1_1828	5	2007843	2010242	lptD	lipopolysaccharide assembly protein LptD
DS0823_v1_1829	5	2010355	2011647	surA	peptidyl-prolyl cis-trans isomerase SurA
DS0823_v1_1830	5	2011647	2012648	pdxA	4-hydroxythreonine-4-phosphate dehydrogenase
DS0823_v1_1831	5	2012641	2013459	rsmA	16S rRNA m(6)2A1518
DS0823_v1_1832	5	2013475	2013852	apaG	Protein ApaG
DS0823_v1_1833	5	2013859	2014701	apaH	diadenosine tetraphosphatase
DS0823_v1_1834	5	2014825	2015307	folA	dihydrofolate reductase
DS0823_v1_1835	5	2015415	2015885	yjjB	putative succinate exporter YjjB
DS0823_v1_1836	5	2015870	2016652	yjjP	putative succinate exporter YjjP
DS0823_v1_1837	5	2016739	2017428		L-lysine permease
DS0823_v1_1838	1	2017528	2020752	carB	carbamoyl phosphate synthetase subunit beta
DS0823_v1_1839	2	2020840	2021988	carA	carbamoyl phosphate synthetase subunit alpha
DS0823_v1_1840	5	2022443	2023264	dapB	4-hydroxy-tetrahydrodipicolinate reductase
DS0823_v1_1841	5	2023535	2024488	rihC	ribonucleoside hydrolase RihC
DS0823_v1_1842	5	2024525	2025475	ispH	1-hydroxy-2-methyl-2-(E)-butenyl 4-diphosphate reductase
DS0823_v1_1843	5	2025456	2025929	fkpB	peptidyl-prolyl cis-trans isomerase FkpB
DS0823_v1_1844	5	2025933	2026439	lspA	lipoprotein signal peptidase
DS0823_v1_1845	5	2026439	2029264	ileS	isoleucine--tRNA ligase
DS0823_v1_1846	5	2029299	2030240	ribF	bifunctional riboflavin kinase/FMN adenylyltransferase
DS0823_v1_1847	5	2030635	2030898	rpsT	30S ribosomal subunit protein S20
DS0823_v1_1848	5	2030976	2031866	nhaR	DNA-binding transcriptional activator NhaR
DS0823_v1_1849	5	2031898	2033073	nhaA	Na(+):H(+) antiporter NhaA
DS0823_v1_1850	5	2033301	2034434	dnaJ	chaperone protein DnaJ
DS0823_v1_1851	5	2034545	2036455	dnaK	chaperone protein DnaK
DS0823_v1_1852	5	2036646	2037017		protein of unknown function
DS0823_v1_1853	5	2036842	2037414	satP	acetate/succinate:H(+) symporter
DS0823_v1_1854	5	2037514	2038833		L-Proline/Glycine betaine transporter ProP
DS0823_v1_1855	5	2038962	2039549	mog	molybdopterin adenylyltransferase
DS0823_v1_1856	5	2039977	2041119		GGDEF domain-containing protein
DS0823_v1_1857	5	2041150	2042103	talB	transaldolase B
DS0823_v1_1858	5	2042407	2043186	yaaA	peroxide stress resistance protein YaaA
DS0823_v1_1859	5	2043327	2044616	thrC	threonine synthase
DS0823_v1_1860	5	2044620	2045549	thrB	homoserine kinase
DS0823_v1_1861	5	2045552	2048008	thrA	fused aspartate kinase/homoserine dehydrogenase 1
DS0823_v1_1862	5	2048288	2048479		conserved protein of unknown function
DS0823_v1_1863	5	2048439	2049140	yjtD	putative rRNA methyltransferase
DS0823_v1_1864	5	2049414	2049680		protein of unknown function
DS0823_v1_1865	5	2049703	2050419	arcA	DNA-binding transcriptional dual regulator ArcA
DS0823_v1_1866	5	2050496	2050972	creA	Protein CreA
DS0823_v1_1867	5	2051175	2052041	rob	DNA-binding transcriptional dual regulator Rob
DS0823_v1_1868	5	2052038	2052688	ytjC	putative phosphatase
DS0823_v1_1869	5	2052740	2053279	yjjX	ITPase/XTPase
DS0823_v1_1870	5	2053294	2053626	trpR	DNA-binding transcriptional repressor TrpR
DS0823_v1_1871	5	2053648	2053767		conserved protein of unknown function
DS0823_v1_1872	5	2053828	2055759	slt	soluble lytic murein transglycosylase
DS0823_v1_1873	5	2056220	2057884	ettA	energy-dependent translational throttle protein EttA
DS0823_v1_1874	5	2058078	2059784	trg	methyl-accepting chemotaxis protein Trg
DS0823_v1_1875	5	2060063	2060959		Transcriptional regulator
DS0823_v1_1876	5	2061091	2062092		Zinc-type alcohol dehydrogenase-like protein
DS0823_v1_1877	5	2062180	2063412	serA	phosphoglycerate dehydrogenase
DS0823_v1_1878	5	2063428	2063688		conserved protein of unknown function
DS0823_v1_1879	5	2063716	2064378	rpiA	ribose-5-phosphate isomerase A
DS0823_v1_1880	5	2064574	2065467	argP	DNA-binding transcriptional dual regulator ArgP
DS0823_v1_1881	5	2065518	2066246		conserved exported protein of unknown function
DS0823_v1_1882	5	2066405	2067220	yiaJ	DNA-binding transcriptional repressor YiaJ
DS0823_v1_1883	5	2067361	2068245	mscS	small conductance mechanosensitive channel MscS
DS0823_v1_1884	5	2068337	2069413	fbaA	fructose-bisphosphate aldolase class II
DS0823_v1_1885	5	2069600	2070763	pgk	phosphoglycerate kinase
DS0823_v1_1886	5	2070831	2071847	epd	D-erythrose-4-phosphate dehydrogenase
DS0823_v1_1887	5	2072173	2074167	tktA	transketolase 1
DS0823_v1_1888	5	2074596	2075789	tsgA	putative transporter TsgA
DS0823_v1_1889	5	2076020	2077996	speA	arginine decarboxylase
DS0823_v1_1890	5	2078324	2078665		conserved protein of unknown function
DS0823_v1_1891	5	2078906	2080060	metK	methionine adenosyltransferase
DS0823_v1_1892	5	2080172	2080684	sprT	Protein SprT
DS0823_v1_1893	5	2080784	2081482	endA	DNA-specific endonuclease I
DS0823_v1_1894	5	2081809	2082543	rsmE	16S rRNA m(3)U1498 methyltransferase
DS0823_v1_1895	5	2082555	2083508	gshB	glutathione synthetase
DS0823_v1_1896	5	2083613	2084176		conserved protein of unknown function
DS0823_v1_1897	5	2084176	2084607	yqgF	ribonuclease H-like domain containing nuclease
DS0823_v1_1898	5	2084686	2085690	fbp	fructose-1
DS0823_v1_1899	5	2085861	2087243	mpl	UDP-N-acetylmuramate--L-alanyl-gamma-D-glutamyl- meso-2
DS0823_v1_1900	5	2087348	2088646	purA	adenylosuccinate synthetase
DS0823_v1_1901	5	2088746	2088946		Putative inner membrane protein YjeT (clustered with HflC)
DS0823_v1_1902	5	2089009	2090004	hflC	regulator of FtsH protease
DS0823_v1_1903	5	2090008	2091270	hflK	regulator of FtsH protease
DS0823_v1_1904	5	2091343	2092623	hflX	ribosome rescue factor HflX
DS0823_v1_1905	1	2092713	2093012	hfq	RNA-binding protein Hfq
DS0823_v1_1906	5	2093140	2094081	miaA	tRNA dimethylallyltransferase
DS0823_v1_1907	5	2094074	2096008	mutL	DNA mismatch repair protein MutL
DS0823_v1_1908	5	2096036	2097730		N-acetylmuramoyl-L-alanine amidase
DS0823_v1_1909	5	2097727	2098209	tsaE	N(6)-L-threonylcarbamoyladenine synthase
DS0823_v1_1910	5	2098206	2099747	nnr	NAD(P)HX epimerase/NAD(P)HX dehydratase
DS0823_v1_1911	5	2099854	2100468		conserved protein of unknown function
DS0823_v1_1912	5	2100618	2101757	queG	epoxyqueuosine reductase
DS0823_v1_1913	5	2102444	2102518		protein of unknown function
DS0823_v1_1914	5	2102753	2104150	cpsB	mannose-1-phosphate guanylyltransferase
DS0823_v1_1915	5	2104175	2105548	cpsG	phosphomannomutase
DS0823_v1_1916	5	2105584	2106702	gmd	GDP-mannose 4
DS0823_v1_1917	5	2106763	2106888		protein of unknown function
DS0823_v1_1918	5	2106767	2107540		O-antigen export system permease protein RfbD
DS0823_v1_1920	5	2107544	2108275	rfbE	O-antigen export system ATP-binding protein RfbE
DS0823_v1_1921	5	2108286	2109224		Epimerase domain-containing protein
DS0823_v1_1922	5	2109221	2110420		conserved protein of unknown function
DS0823_v1_1923	5	2110472	2111599		Glycosyltransferase
DS0823_v1_1924	5	2111645	2112571		D-3-phosphoglycerate dehydrogenase
DS0823_v1_1925	5	2112862	2113038		protein of unknown function
DS0823_v1_1926	5	2113474	2114148		conserved protein of unknown function
DS0823_v1_1927	5	2114126	2115127		Luciferase-like monooxygenase
DS0823_v1_1928	5	2115231	2115317		protein of unknown function
DS0823_v1_1929	5	2115414	2115566		conserved protein of unknown function
DS0823_v1_1930	5	2115571	2116947	moxC	Putative monooxygenase MoxC
DS0823_v1_1931	5	2116944	2117885		Periplasmic binding protein
DS0823_v1_1932	5	2117931	2118878		Periplasmic binding protein
DS0823_v1_1933	5	2118908	2119438		GCN5-related N-acetyltransferase
DS0823_v1_1934	5	2119443	2120384		Amino acid ABC transporter permease protein
DS0823_v1_1935	5	2120403	2121221	tcyN	cystine ABC transporter ATP binding subunit
DS0823_v1_1936	5	2121307	2122317		Lipase
DS0823_v1_1937	5	2122247	2122453		protein of unknown function
DS0823_v1_1938	5	2122580	2123008	ohr	Organic hydroperoxide resistance protein
DS0823_v1_1939	5	2123127	2123612	ohrR	Organic hydroperoxide resistance transcriptional regulator
DS0823_v1_1940	5	2123765	2125288	abgT	p-aminobenzoyl glutamate:H(+) symporter
DS0823_v1_1941	5	2125825	2127276	abgB	p-aminobenzoyl-glutamate hydrolase subunit B
DS0823_v1_1942	5	2127273	2128604	abgA	p-aminobenzoyl-glutamate hydrolase subunit A
DS0823_v1_1943	5	2128765	2129661	abgR	putative LysR-type DNA-binding transcriptional regulator AbgR
DS0823_v1_1944	5	2129838	2131508	tar	Methyl-accepting chemotaxis protein II
DS0823_v1_1945	5	2131846	2132370	nifQ	Protein NifQ
DS0823_v1_1946	5	2132370	2133767	nifB	FeMo cofactor biosynthesis protein NifB
DS0823_v1_1947	5	2134012	2135583	nifA	Nif-specific regulatory protein
DS0823_v1_1948	5	2135580	2137109	nifL	Nitrogen fixation regulatory protein
DS0823_v1_1949	5	2137565	2138095	nifF	Flavodoxin
DS0823_v1_1950	5	2138384	2139748		ADA regulatory protein
DS0823_v1_1951	5	2139706	2139888		protein of unknown function
DS0823_v1_1952	5	2139913	2140461		Methylated-DNA--protein-cysteine methyltransferase
DS0823_v1_1953	5	2140382	2141194	nifM	Putative peptidyl-prolyl cis-trans isomerase NifM
DS0823_v1_1954	5	2141191	2141634	nifZ	Protein NifZ
DS0823_v1_1955	5	2141618	2141887	nifW	Nitrogenase-stabilizing/protective protein NifW
DS0823_v1_1956	5	2141892	2143040	nifV	Homocitrate synthase
DS0823_v1_1957	5	2143053	2144297	iscS	cysteine desulfurase
DS0823_v1_1958	5	2144333	2145160	nifU	Nitrogen fixation protein NifU
DS0823_v1_1959	5	2145281	2145403		conserved protein of unknown function
DS0823_v1_1960	5	2145390	2145599		protein of unknown function
DS0823_v1_1961	5	2145651	2146052		conserved protein of unknown function
DS0823_v1_1962	5	2145961	2146143		protein of unknown function
DS0823_v1_1963	5	2146371	2146838	nifX	Protein NifX
DS0823_v1_1964	5	2146825	2148210	nifN	Nitrogenase iron-molybdenum cofactor biosynthesis protein NifN
DS0823_v1_1965	5	2148221	2149594	nifE	Nitrogenase iron-molybdenum cofactor biosynthesis protein NifE
DS0823_v1_1966	5	2149934	2151526		Methyl-accepting chemotaxis protein I (Serine chemoreceptor protein)
DS0823_v1_1967	5	2151781	2152152		conserved protein of unknown function
DS0823_v1_1968	5	2151883	2152368		protein of unknown function
DS0823_v1_1969	5	2152244	2152906	nifY	Protein NifY
DS0823_v1_1970	5	2152919	2153137	nifT	Protein NifT
DS0823_v1_1971	5	2153239	2154807	nifK	Nitrogenase molybdenum-iron protein beta chain
DS0823_v1_1972	5	2154892	2156340	nifD	Nitrogenase molybdenum-iron protein alpha chain
DS0823_v1_1973	5	2156401	2157282	nifH	Nitrogenase iron protein
DS0823_v1_1974	5	2157692	2158438		conserved protein of unknown function
DS0823_v1_1975	5	2158753	2158962		protein of unknown function
DS0823_v1_1976	5	2159135	2162644	nifJ	Pyruvate-flavodoxin oxidoreductase
DS0823_v1_1977	5	2162744	2163460		4'-phosphopantetheinyl transferase siderophore
DS0823_v1_1978	5	2163512	2164642		Malonyl CoA-acyl carrier protein transacylase
DS0823_v1_1979	5	2164711	2166630		Malonyl CoA-acyl carrier protein transacylase
DS0823_v1_1980	5	2166740	2168188		Malonyl CoA-acyl carrier protein transacylase
DS0823_v1_1981	5	2168213	2169040		conserved exported protein of unknown function
DS0823_v1_1982	5	2169122	2186047		Malonyl CoA-acyl carrier protein transacylase
DS0823_v1_1983	5	2186040	2193218		Carrier domain-containing protein
DS0823_v1_1984	5	2193347	2193709		conserved protein of unknown function
DS0823_v1_1985	5	2193706	2194872		Cupin_8 domain-containing protein
DS0823_v1_1986	5	2194898	2195167		Carrier domain-containing protein
DS0823_v1_1987	5	2195231	2215924		Malonyl CoA-acyl carrier protein transacylase
DS0823_v1_1988	5	2215917	2217050		Non-ribosomal peptide synthetase
DS0823_v1_1989	5	2217047	2224600		Flagellar hook-length control protein FliK
DS0823_v1_1990	5	2224676	2225980		Monooxygenase
DS0823_v1_1991	5	2226044	2237596		Flagellar hook-length control protein FliK
DS0823_v1_1992	5	2237618	2237731		conserved protein of unknown function
DS0823_v1_1993	5	2237903	2238136		protein of unknown function
DS0823_v1_1994	5	2238680	2238931		Acyl carrier protein
DS0823_v1_1995	5	2238995	2240251		3-oxoacyl-acyl-carrier-protein synthase
DS0823_v1_1996	5	2240283	2241545	pksG	Polyketide biosynthesis 3-hydroxy-3-methylglutaryl-ACP synthase PksG
DS0823_v1_1997	5	2241590	2242324	pksH	putative polyketide biosynthesis enoyl-CoA hydratase PksH
DS0823_v1_1998	5	2242330	2243079	pksI	Putative polyketide biosynthesis enoyl-CoA isomerase PksI
DS0823_v1_1999	5	2243196	2243804		CmaU
DS0823_v1_2000	5	2244002	2244334		protein of unknown function
DS0823_v1_2001	5	2244351	2244551		protein of unknown function
DS0823_v1_2002	5	2244480	2244653		protein of unknown function
DS0823_v1_2003	5	2244816	2244878		protein of unknown function
DS0823_v1_2004	5	2245219	2245761	orn	oligoribonuclease
DS0823_v1_2005	5	2245896	2246945	rsgA	ribosome small subunit-dependent GTPase A
DS0823_v1_2006	5	2247016	2247930	psd	phosphatidylserine decarboxylase proenzyme
DS0823_v1_2007	5	2247960	2251283	mscM	miniconductance mechanosensitive channel MscM
DS0823_v1_2008	5	2251385	2252362	epmA	EF-P-lysine lysyltransferase
DS0823_v1_2009	5	2252832	2254628	frdA	fumarate reductase flavoprotein subunit
DS0823_v1_2010	5	2254621	2255355	frdB	fumarate reductase iron-sulfur protein
DS0823_v1_2011	5	2255368	2255763	frdC	fumarate reductase membrane protein FrdC
DS0823_v1_2012	5	2255778	2256134	frdD	fumarate reductase membrane protein FrdD
DS0823_v1_2013	5	2256519	2256872		conserved membrane protein of unknown function
DS0823_v1_2014	5	2257028	2257594	efp	protein chain elongation factor EF-P
DS0823_v1_2015	5	2257635	2258678	epmB	lysine 2
DS0823_v1_2016	5	2258730	2259074		putative membrane protein yjeI
DS0823_v1_2017	5	2259341	2260477	gmuG	Mannan endo-1
[truncated: 2,498 more rows]

## Sheet: M9 pectin vs M9 sucrose
Sheet 3 : Con-ARTIST analysis of the Tn-mutant library in M9-pectin vs M9-sucrose culture condition
Locus	Début	Fin	Score Con-ARTIST	Gène	product	ClassDescription	COGprocess
DS0823_v1_0049	49239	50195	2	trxB	thioredoxin reductase 1	Posttranslational modification, protein turnover, chaperones	CELLULAR PROCESSES AND SIGNALING
DS0823_v1_0050	50699	51193	2	lrp	DNA-binding transcriptional dual regulator, leucine-binding	Transcription	INFORMATION STORAGE AND PROCESSING
DS0823_v1_0075	81478	82092	2	hisI	fused phosphoribosyl-AMP cyclohydrolase ; phosphoribosyl-ATP pyrophosphatase	Amino acid transport and metabolism	METABOLISM
DS0823_v1_0076	82086	82862	2	hisF	imidazole glycerol phosphate synthase, catalytic subunit with HisH	Amino acid transport and metabolism	METABOLISM
DS0823_v1_0077	82844	83581	2	hisA	N-(5'-phospho-L-ribosyl-formimino)-5-amino-1-(5'-phosphoribosyl)-4-imidazolecarboxamide isomerase	Amino acid transport and metabolism	METABOLISM
DS0823_v1_0078	83588	84178	2	hisH	imidazole glycerol phosphate synthase, glutamine amidotransferase subunit with HisF	Amino acid transport and metabolism	METABOLISM
DS0823_v1_0079	84178	85245	2	hisB	fused histidinol-phosphatase ; imidazoleglycerol-phosphate dehydratase	Amino acid transport and metabolism	METABOLISM
DS0823_v1_0080	85260	86330	2	hisC	histidinol-phosphate aminotransferase	Amino acid transport and metabolism	METABOLISM
DS0823_v1_0081	86327	87637	2	hisD	bifunctional histidinal dehydrogenase and histidinol dehydrogenase	Amino acid transport and metabolism	METABOLISM
DS0823_v1_0082	87642	88541	2	hisG	ATP phosphoribosyltransferase	Amino acid transport and metabolism	METABOLISM
DS0823_v1_0162	170668	171654	2	lpxM	myristoyl-acyl carrier protein (ACP)-dependent acyltransferase	Cell wall/membrane/envelope biogenesis	CELLULAR PROCESSES AND SIGNALING
DS0823_v1_0167	176086	177561	2	zwf	glucose-6-phosphate dehydrogenase	Carbohydrate transport and metabolism	METABOLISM
DS0823_v1_0168	177714	178355	2	eda	multifunctional 2-keto-3-deoxygluconate 6-phosphate aldolase and 2-keto-4-hydroxyglutarate aldolase and oxaloacetate decarboxylase	Carbohydrate transport and metabolism	METABOLISM
DS0823_v1_0210	217155	218006	2	purU	formyltetrahydrofolate hydrolase	Nucleotide transport and metabolism	METABOLISM
DS0823_v1_0244	245379	246569	2	trpB	tryptophan synthase, beta subunit	Amino acid transport and metabolism	METABOLISM
DS0823_v1_0245	246587	247984	2	trpC	fused indole-3-glycerolphosphate synthetase ; N-(5-phosphoribosyl)anthranilate isomerase	Amino acid transport and metabolism	METABOLISM
DS0823_v1_0246	247981	248979	2	trpD	fragment of fused glutamine amidotransferase (component II) of anthranilate synthase ; anthranilate phosphoribosyl transferase (part 2)	Amino acid transport and metabolism	METABOLISM
DS0823_v1_0247	248999	249577	2	trpD	fragment of fused glutamine amidotransferase (component II) of anthranilate synthase ; anthranilate phosphoribosyl transferase (part 1)	Coenzyme transport and metabolism	METABOLISM
DS0823_v1_0248	249577	251163	2	trpE	component I of anthranilate synthase	Coenzyme transport and metabolism	METABOLISM
DS0823_v1_0259	262919	263893	2	cysB	DNA-binding transcriptional dual regulator, O-acetyl-L-serine-binding	Transcription	INFORMATION STORAGE AND PROCESSING
DS0823_v1_0454	481294	482130	2	kduI	5-keto 4-deoxyuronate isomerase	Carbohydrate transport and metabolism	METABOLISM
DS0823_v1_0455	482317	483078	2	kduD	2-deoxy-D-gluconate 3-dehydrogenase	Carbohydrate transport and metabolism	METABOLISM
DS0823_v1_0457	483340	484971	2	pelW	Pectate disaccharide-lyase	Carbohydrate transport and metabolism	METABOLISM
DS0823_v1_0460	486815	487942	2	msmX	Maltodextrin import ATP-binding protein MsmX	Carbohydrate transport and metabolism	METABOLISM
DS0823_v1_0696	746629	748389	2	sapA	antimicrobial peptide transporter subunit; periplasmic-binding component of ABC superfamily transporter	Amino acid transport and metabolism	METABOLISM
DS0823_v1_0697	748386	749351	2	sapB	antimicrobial peptide transporter subunit ; permease component of ABC superfamily transporter	Defense mechanisms	CELLULAR PROCESSES AND SIGNALING
DS0823_v1_0698	749338	750228	2	sapC	antimicrobial peptide transporter subunit ; permease component of ABC superfamily transporter	Defense mechanisms	CELLULAR PROCESSES AND SIGNALING
DS0823_v1_0699	750244	751236	2	sapD	antimicrobial peptide transporter subunit; ATP-binding component of ABC superfamily transporter	Defense mechanisms	CELLULAR PROCESSES AND SIGNALING
DS0823_v1_0700	751236	752051	2	sapF	antimicrobial peptide transporter subunit ; ATP-binding component of ABC superfamily transporter	Defense mechanisms	CELLULAR PROCESSES AND SIGNALING
DS0823_v1_0713	765264	765998	2	pyrF	orotidine-5'-phosphate decarboxylase	Nucleotide transport and metabolism	METABOLISM
DS0823_v1_0725	777756	778508	2	pdxH	pyridoxine 5'-phosphate oxidase	Coenzyme transport and metabolism	METABOLISM
DS0823_v1_0772	831185	832192	2	pyrD	dihydro-orotate oxidase, FMN-linked	Nucleotide transport and metabolism	METABOLISM
DS0823_v1_0841	910289	911332	2	pyrC	dihydro-orotase	Nucleotide transport and metabolism	METABOLISM
DS0823_v1_1045	1159747	1161264	2	purF	amidophosphoribosyltransferase	Nucleotide transport and metabolism	METABOLISM
DS0823_v1_1052	1166978	1167988	2	usg	putative semialdehyde dehydrogenase	Amino acid transport and metabolism	METABOLISM
DS0823_v1_1053	1168074	1169207	2	pdxB	erythronate-4-phosphate dehydrogenase	Coenzyme transport and metabolism	METABOLISM
DS0823_v1_1199	1338035	1338544	2	purE	phosphoribosylaminoimidazole carboxylase, mutase subunit	Nucleotide transport and metabolism	METABOLISM
DS0823_v1_1200	1338541	1339611	2	purK	N5-carboxyaminoimidazole ribonucleotide synthase	Nucleotide transport and metabolism	METABOLISM
DS0823_v1_1326	1469953	1473840	2	purL	phosphoribosylformyl-glycineamide synthetase	Nucleotide transport and metabolism	METABOLISM
DS0823_v1_1338	1486092	1486823	2	pdxJ	Pyridoxine 5'-phosphate synthase	Coenzyme transport and metabolism	METABOLISM
DS0823_v1_1377	1527969	1528424	2	dksA	DNA-binding transcriptional regulator of rRNA transcription, DnaK suppressor protein	Signal transduction mechanisms	CELLULAR PROCESSES AND SIGNALING
DS0823_v1_1418	1563906	1564241	2	yfiA	cold shock protein associated with 30S ribosomal subunit	Translation, ribosomal structure and biogenesis	INFORMATION STORAGE AND PROCESSING
DS0823_v1_1489	1633331	1634584	2	proA	gamma-glutamylphosphate reductase	Amino acid transport and metabolism	METABOLISM
DS0823_v1_1490	1634595	1635698	2	proB	gamma-glutamate kinase	Amino acid transport and metabolism	METABOLISM
DS0823_v1_1567	1712710	1713618	2	cysD	sulfate adenylyltransferase subunit 2 (Sulfate adenylate transferase) (SAT) (ATP-sulfurylase small subunit)	Coenzyme transport and metabolism	METABOLISM
DS0823_v1_1568	1713629	1715050	2	cysG	fused siroheme synthase 1,3-dimethyluroporphyriongen III dehydrogenase and siroheme ferrochelatase ; uroporphyrinogen methyltransferase	Coenzyme transport and metabolism	METABOLISM
DS0823_v1_1570	1715283	1716017	2	cysH	3'-phosphoadenosine 5'-phosphosulfate reductase	Coenzyme transport and metabolism	METABOLISM
DS0823_v1_1571	1716030	1717745	2	cysI	sulfite reductase, beta subunit, NAD(P)-binding, heme-binding	Inorganic ion transport and metabolism	METABOLISM
DS0823_v1_1572	1717745	1719568	2	cysJ	sulfite reductase, alpha subunit, flavoprotein	Inorganic ion transport and metabolism	METABOLISM
DS0823_v1_1587	1739794	1740936	2	garK	glycerate kinase I	Carbohydrate transport and metabolism	METABOLISM
DS0823_v1_1619	1777669	1778409	2	cysQ	PAPS (adenosine 3'-phosphate 5'-phosphosulfate) 3'(2'),5'-bisphosphate nucleotidase	Inorganic ion transport and metabolism	METABOLISM
DS0823_v1_1648	1807707	1808528	2	proC	Pyrroline-5-carboxylate reductase	Amino acid transport and metabolism	METABOLISM
DS0823_v1_1670	1831363	1832625	2	lysA	diaminopimelate decarboxylase, PLP-binding	Amino acid transport and metabolism	METABOLISM
DS0823_v1_1800	1975338	1976912	2	leuA	2-isopropylmalate synthase	Amino acid transport and metabolism	METABOLISM
DS0823_v1_1801	1976912	1978003	2	leuB	3-isopropylmalate dehydrogenase	Amino acid transport and metabolism	METABOLISM
DS0823_v1_1802	1978006	1979406	2	leuC	3-isopropylmalate dehydratase (isomerase), subunit with LeuD	Amino acid transport and metabolism	METABOLISM
DS0823_v1_1803	1979419	1980021	2	leuD	3-isopropylmalate isomerase subunit	Amino acid transport and metabolism	METABOLISM
DS0823_v1_1838	2017528	2020752	2	carB	carbamoyl-phosphate synthase, large subunit	Nucleotide transport and metabolism	METABOLISM
DS0823_v1_1839	2020840	2021988	2	carA	carbamoyl-phosphate synthase, small chain	Nucleotide transport and metabolism	METABOLISM
DS0823_v1_1859	2043327	2044616	2	thrC	threonine synthase	Amino acid transport and metabolism	METABOLISM
DS0823_v1_1860	2044620	2045549	2	thrB	homoserine kinase	Amino acid transport and metabolism	METABOLISM
DS0823_v1_1861	2045552	2048008	2	thrA	fused aspartokinase I ; homoserine dehydrogenase I	Amino acid transport and metabolism	METABOLISM
DS0823_v1_1877	2062180	2063412	2	serA	D-3-phosphoglycerate dehydrogenase	Coenzyme transport and metabolism	METABOLISM
DS0823_v1_1898	2084686	2085690	2	fbp	fructose-1,6-bisphosphatase I	Carbohydrate transport and metabolism	METABOLISM
DS0823_v1_2018	2260568	2262217	2	pgi	glucosephosphate isomerase	Carbohydrate transport and metabolism	METABOLISM
DS0823_v1_2044	2292939	2294315	2	trkA	NAD-binding component of TrK potassium transporter	Inorganic ion transport and metabolism	METABOLISM
DS0823_v1_2082	2315317	2315676	2	tusC	methylsulfur transfer protein	Inorganic ion transport and metabolism	METABOLISM
DS0823_v1_2083	2315693	2316082	2	tusD	methylsulfur transfer protein	Inorganic ion transport and metabolism	METABOLISM
DS0823_v1_2084	2316082	2316804	2	yheO	putative DNA-binding transcriptional regulator	Function unknown	POORLY CHARACTERIZED
DS0823_v1_2260	2511443	2513293	2	ilvD	dihydroxy-acid dehydratase	Carbohydrate transport and metabolism	METABOLISM
DS0823_v1_2261	2513367	2514293	2	ilvE	branched-chain amino-acid aminotransferase	Coenzyme transport and metabolism	METABOLISM
DS0823_v1_2283	2539761	2540921	2	metB	cystathionine gamma-synthase, PLP-dependent	Amino acid transport and metabolism	METABOLISM
DS0823_v1_2284	2541110	2541427	2	metJ	DNA-binding transcriptional repressor, S-adenosylmethionine-binding	Transcription	INFORMATION STORAGE AND PROCESSING
DS0823_v1_2302	2556946	2557716	2	tpiA	triosephosphate isomerase	Carbohydrate transport and metabolism	METABOLISM
DS0823_v1_2366	2618340	2619272	2	kdgK	ketodeoxygluconokinase	Carbohydrate transport and metabolism	METABOLISM
DS0823_v1_2642	2919365	2920714	2	argG	argininosuccinate synthetase	Amino acid transport and metabolism	METABOLISM
DS0823_v1_2739	3021017	3021838	2	cysE	serine acetyltransferase	Amino acid transport and metabolism	METABOLISM
DS0823_v1_2742	3023731	3024669	2	metR	DNA-binding transcriptional activator, homocysteine-binding	Transcription	INFORMATION STORAGE AND PROCESSING
DS0823_v1_2749	3032203	3034842	2	ppc	phosphoenolpyruvate carboxylase	Energy production and conversion	METABOLISM
DS0823_v1_2750	3035128	3036279	2	argE	acetylornithine deacetylase	Amino acid transport and metabolism	METABOLISM
DS0823_v1_2751	3036494	3037498	2	argC	N-acetyl-gamma-glutamylphosphate reductase, NAD(P)-binding	Amino acid transport and metabolism	METABOLISM
DS0823_v1_2752	3037523	3038296	2	argB	acetylglutamate kinase	Amino acid transport and metabolism	METABOLISM
DS0823_v1_2753	3038412	3039785	2	argH	argininosuccinate lyase	Amino acid transport and metabolism	METABOLISM
DS0823_v1_2815	3105448	3106737	2	purD	phosphoribosylamine--glycine ligase (GARS) (Glycinamide ribonucleotide synthetase) (Phosphoribosylglycinamide synthetase)	Nucleotide transport and metabolism	METABOLISM
DS0823_v1_2816	3106753	3108342	2	purH	bifunctional protein [Includes: phosphoribosylaminoimidazolecarboxamide formyltransferase (AICAR transformylase); IMP cyclohydrolase (Inosinicase) (IMP synthetase) (ATIC)]	Nucleotide transport and metabolism	METABOLISM
DS0823_v1_2894	3180861	3182279	2	gltD	glutamate synthase small chain	General function prediction only	POORLY CHARACTERIZED
DS0823_v1_2895	3182289	3186749	2	gltB	glutamate synthase, large subunit	Amino acid transport and metabolism	METABOLISM
DS0823_v1_2928	3221062	3222255	2	metC	cystathionine beta-lyase, PLP-dependent	Amino acid transport and metabolism	METABOLISM
DS0823_v1_2955	3250048	3250983	"	pyrB	aspartate carbamoyltransferase, catalytic subunit	Nucleotide transport and metabolism	METABOLISM
DS0823_v1_2956	3250048	3250983	2	pyrB	aspartate carbamoyltransferase, catalytic subunit	Nucleotide transport and metabolism	METABOLISM
DS0823_v1_2961	3255430	3256446	2	argI	ornithine carbamoyltransferase 1	Amino acid transport and metabolism	METABOLISM
DS0823_v1_3438	3737692	3739419	2	fruB	fragment of phosphotransferase system, fructose-specific EI/HPr/EIIA components (part 2)	Carbohydrate transport and metabolism	METABOLISM
DS0823_v1_3555	3869496	3870821	2	argA	fused acetylglutamate kinase homolog (inactive) ; amino acid N-acetyltransferase	Amino acid transport and metabolism	METABOLISM
DS0823_v1_3707	4024992	4025615	2	clpP	ATP-dependent Clp protease proteolytic subunit (Endopeptidase Clp) (Caseinolytic protease) (Protease Ti) (Heat shock protein F21.5)	Intracellular trafficking, secretion, and vesicular transport	CELLULAR PROCESSES AND SIGNALING
DS0823_v1_3708	4025743	4027017	2	clpX	ATP-dependent Clp protease ATP-binding subunit	Posttranslational modification, protein turnover, chaperones	CELLULAR PROCESSES AND SIGNALING
DS0823_v1_3793	4123309	4124346	2	purM	phosphoribosylaminoimidazole synthetase	Nucleotide transport and metabolism	METABOLISM
DS0823_v1_3803	4133004	4133717	2	purC	phosphoribosylaminoimidazole-succinocarboxamide synthase	Nucleotide transport and metabolism	METABOLISM
DS0823_v1_3952	4289618	4291024	2	gnd	gluconate-6-phosphate dehydrogenase, decarboxylating	Carbohydrate transport and metabolism	METABOLISM

## Sheet: M9 galacturonate vs M9 sucrose
Sheet 4 : Con-ARTIST analysis of the Tn-mutant library in M9-galacturonate vs M9-sucrose culture condition
Locus	Start	End	galacturonic pool	gene	product	ClassDescription	COGprocess
DS0823_v1_0049	49239	50195	2	trxB	thioredoxin reductase 1	Posttranslational modification, protein turnover, chaperones	CELLULAR PROCESSES AND SIGNALING
DS0823_v1_0050	50699	51193	2	lrp	DNA-binding transcriptional dual regulator, leucine-binding	Transcription	INFORMATION STORAGE AND PROCESSING
DS0823_v1_0075	81478	82092	2	hisI	fused phosphoribosyl-AMP cyclohydrolase ; phosphoribosyl-ATP pyrophosphatase	Amino acid transport and metabolism	METABOLISM
DS0823_v1_0076	82086	82862	2	hisF	imidazole glycerol phosphate synthase, catalytic subunit with HisH	Amino acid transport and metabolism	METABOLISM
DS0823_v1_0077	82844	83581	2	hisA	N-(5'-phospho-L-ribosyl-formimino)-5-amino-1-(5'-phosphoribosyl)-4-imidazolecarboxamide isomerase	Amino acid transport and metabolism	METABOLISM
DS0823_v1_0078	83588	84178	2	hisH	imidazole glycerol phosphate synthase, glutamine amidotransferase subunit with HisF	Amino acid transport and metabolism	METABOLISM
DS0823_v1_0079	84178	85245	2	hisB	fused histidinol-phosphatase ; imidazoleglycerol-phosphate dehydratase	Amino acid transport and metabolism	METABOLISM
DS0823_v1_0080	85260	86330	2	hisC	histidinol-phosphate aminotransferase	Amino acid transport and metabolism	METABOLISM
DS0823_v1_0081	86327	87637	2	hisD	bifunctional histidinal dehydrogenase and histidinol dehydrogenase	Amino acid transport and metabolism	METABOLISM
DS0823_v1_0082	87642	88541	2	hisG	ATP phosphoribosyltransferase	Amino acid transport and metabolism	METABOLISM
DS0823_v1_0167	176086	177561	2	zwf	glucose-6-phosphate dehydrogenase	Carbohydrate transport and metabolism	METABOLISM
DS0823_v1_0168	177714	178355	2	eda	multifunctional 2-keto-3-deoxygluconate 6-phosphate aldolase and 2-keto-4-hydroxyglutarate aldolase and oxaloacetate decarboxylase	Carbohydrate transport and metabolism	METABOLISM
DS0823_v1_0210	217155	218006	2	purU	formyltetrahydrofolate hydrolase	Nucleotide transport and metabolism	METABOLISM
DS0823_v1_0244	245379	246569	2	trpB	tryptophan synthase, beta subunit	Amino acid transport and metabolism	METABOLISM
DS0823_v1_0245	246587	247984	2	trpC	fused indole-3-glycerolphosphate synthetase ; N-(5-phosphoribosyl)anthranilate isomerase	Amino acid transport and metabolism	METABOLISM
DS0823_v1_0246	247981	248979	2	trpD	fragment of fused glutamine amidotransferase (component II) of anthranilate synthase ; anthranilate phosphoribosyl transferase (part 2)	Amino acid transport and metabolism	METABOLISM
DS0823_v1_0247	248999	249577	2	trpD	fragment of fused glutamine amidotransferase (component II) of anthranilate synthase ; anthranilate phosphoribosyl transferase (part 1)	Coenzyme transport and metabolism	METABOLISM
DS0823_v1_0248	249577	251163	2	trpE	component I of anthranilate synthase	Coenzyme transport and metabolism	METABOLISM
DS0823_v1_0259	262919	263893	2	cysB	DNA-binding transcriptional dual regulator, O-acetyl-L-serine-binding	Transcription	INFORMATION STORAGE AND PROCESSING
DS0823_v1_0696	746629	748389	2	sapA	antimicrobial peptide transporter subunit; periplasmic-binding component of ABC superfamily transporter	Amino acid transport and metabolism	METABOLISM
DS0823_v1_0697	748386	749351	2	sapB	antimicrobial peptide transporter subunit ; permease component of ABC superfamily transporter	Defense mechanisms	CELLULAR PROCESSES AND SIGNALING
DS0823_v1_0698	749338	750228	2	sapC	antimicrobial peptide transporter subunit ; permease component of ABC superfamily transporter	Defense mechanisms	CELLULAR PROCESSES AND SIGNALING
DS0823_v1_0699	750244	751236	2	sapD	antimicrobial peptide transporter subunit; ATP-binding component of ABC superfamily transporter	Defense mechanisms	CELLULAR PROCESSES AND SIGNALING
DS0823_v1_0713	765264	765998	2	pyrF	orotidine-5'-phosphate decarboxylase	Nucleotide transport and metabolism	METABOLISM
DS0823_v1_0725	777756	778508	2	pdxH	pyridoxine 5'-phosphate oxidase	Coenzyme transport and metabolism	METABOLISM
DS0823_v1_0772	831185	832192	2	pyrD	dihydro-orotate oxidase, FMN-linked	Nucleotide transport and metabolism	METABOLISM
DS0823_v1_0788	853411	854601	2	aspC	aspartate aminotransferase, PLP-dependent	Amino acid transport and metabolism	METABOLISM
DS0823_v1_0841	910289	911332	2	pyrC	dihydro-orotase	Nucleotide transport and metabolism	METABOLISM
DS0823_v1_1045	1159747	1161264	2	purF	amidophosphoribosyltransferase	Nucleotide transport and metabolism	METABOLISM
DS0823_v1_1053	1168074	1169207	2	pdxB	erythronate-4-phosphate dehydrogenase	Coenzyme transport and metabolism	METABOLISM
DS0823_v1_1199	1338035	1338544	2	purE	phosphoribosylaminoimidazole carboxylase, mutase subunit	Nucleotide transport and metabolism	METABOLISM
DS0823_v1_1200	1338541	1339611	2	purK	N5-carboxyaminoimidazole ribonucleotide synthase	Nucleotide transport and metabolism	METABOLISM
DS0823_v1_1326	1469953	1473840	2	purL	phosphoribosylformyl-glycineamide synthetase	Nucleotide transport and metabolism	METABOLISM
DS0823_v1_1338	1486092	1486823	2	pdxJ	Pyridoxine 5'-phosphate synthase	Coenzyme transport and metabolism	METABOLISM
DS0823_v1_1377	1527969	1528424	2	dksA	DNA-binding transcriptional regulator of rRNA transcription, DnaK suppressor protein	Signal transduction mechanisms	CELLULAR PROCESSES AND SIGNALING
DS0823_v1_1418	1563906	1564241	2	yfiA	cold shock protein associated with 30S ribosomal subunit	Translation, ribosomal structure and biogenesis	INFORMATION STORAGE AND PROCESSING
DS0823_v1_1489	1633331	1634584	2	proA	gamma-glutamylphosphate reductase	Amino acid transport and metabolism	METABOLISM
DS0823_v1_1490	1634595	1635698	2	proB	gamma-glutamate kinase	Amino acid transport and metabolism	METABOLISM
DS0823_v1_1568	1713629	1715050	2	cysG	fused siroheme synthase 1,3-dimethyluroporphyriongen III dehydrogenase and siroheme ferrochelatase ; uroporphyrinogen methyltransferase	Coenzyme transport and metabolism	METABOLISM
DS0823_v1_1571	1716030	1717745	2	cysI	sulfite reductase, beta subunit, NAD(P)-binding, heme-binding	Inorganic ion transport and metabolism	METABOLISM
DS0823_v1_1572	1717745	1719568	2	cysJ	sulfite reductase, alpha subunit, flavoprotein	Inorganic ion transport and metabolism	METABOLISM
DS0823_v1_1588	1741209	1742093	2	garR	tartronate semialdehyde reductase	Lipid transport and metabolism	METABOLISM
DS0823_v1_1648	1807707	1808528	2	proC	Pyrroline-5-carboxylate reductase	Amino acid transport and metabolism	METABOLISM
DS0823_v1_1670	1831363	1832625	2	lysA	diaminopimelate decarboxylase, PLP-binding	Amino acid transport and metabolism	METABOLISM
DS0823_v1_1800	1975338	1976912	2	leuA	2-isopropylmalate synthase	Amino acid transport and metabolism	METABOLISM
DS0823_v1_1801	1976912	1978003	2	leuB	3-isopropylmalate dehydrogenase	Amino acid transport and metabolism	METABOLISM
DS0823_v1_1802	1978006	1979406	2	leuC	3-isopropylmalate dehydratase (isomerase), subunit with LeuD	Amino acid transport and metabolism	METABOLISM
DS0823_v1_1803	1979419	1980021	2	leuD	3-isopropylmalate isomerase subunit	Amino acid transport and metabolism	METABOLISM
DS0823_v1_1838	2017528	2020752	2	carB	carbamoyl-phosphate synthase, large subunit	Nucleotide transport and metabolism	METABOLISM
DS0823_v1_1839	2020840	2021988	2	carA	carbamoyl-phosphate synthase, small chain	Nucleotide transport and metabolism	METABOLISM
DS0823_v1_1859	2043327	2044616	2	thrC	threonine synthase	Amino acid transport and metabolism	METABOLISM
DS0823_v1_1860	2044620	2045549	2	thrB	homoserine kinase	Amino acid transport and metabolism	METABOLISM
DS0823_v1_1861	2045552	2048008	2	thrA	fused aspartokinase I ; homoserine dehydrogenase I	Amino acid transport and metabolism	METABOLISM
DS0823_v1_1877	2062180	2063412	2	serA	D-3-phosphoglycerate dehydrogenase	Coenzyme transport and metabolism	METABOLISM
DS0823_v1_1898	2084686	2085690	2	fbp	fructose-1,6-bisphosphatase I	Carbohydrate transport and metabolism	METABOLISM
DS0823_v1_2018	2260568	2262217	2	pgi	glucosephosphate isomerase	Carbohydrate transport and metabolism	METABOLISM
DS0823_v1_2044	2292939	2294315	2	trkA	NAD-binding component of TrK potassium transporter	Inorganic ion transport and metabolism	METABOLISM
DS0823_v1_2082	2315317	2315676	2	tusC	methylsulfur transfer protein	Inorganic ion transport and metabolism	METABOLISM
DS0823_v1_2083	2315693	2316082	2	tusD	methylsulfur transfer protein	Inorganic ion transport and metabolism	METABOLISM
DS0823_v1_2084	2316082	2316804	2	yheO	putative DNA-binding transcriptional regulator	Function unknown	POORLY CHARACTERIZED
DS0823_v1_2260	2511443	2513293	2	ilvD	dihydroxy-acid dehydratase	Carbohydrate transport and metabolism	METABOLISM
DS0823_v1_2261	2513367	2514293	2	ilvE	branched-chain amino-acid aminotransferase	Coenzyme transport and metabolism	METABOLISM
DS0823_v1_2283	2539761	2540921	2	metB	cystathionine gamma-synthase, PLP-dependent	Amino acid transport and metabolism	METABOLISM
DS0823_v1_2302	2556946	2557716	2	tpiA	triosephosphate isomerase	Carbohydrate transport and metabolism	METABOLISM
DS0823_v1_2366	2618340	2619272	2	kdgK	ketodeoxygluconokinase	Carbohydrate transport and metabolism	METABOLISM
DS0823_v1_2642	2919365	2920714	2	argG	argininosuccinate synthetase	Amino acid transport and metabolism	METABOLISM
DS0823_v1_2712	2995500	2996141	2	pyrE	orotate phosphoribosyltransferase	Nucleotide transport and metabolism	METABOLISM
DS0823_v1_2742	3023731	3024669	2	metR	DNA-binding transcriptional activator, homocysteine-binding	Transcription	INFORMATION STORAGE AND PROCESSING
DS0823_v1_2749	3032203	3034842	2	ppc	phosphoenolpyruvate carboxylase	Energy production and conversion	METABOLISM
DS0823_v1_2750	3035128	3036279	2	argE	acetylornithine deacetylase	Amino acid transport and metabolism	METABOLISM
DS0823_v1_2751	3036494	3037498	2	argC	N-acetyl-gamma-glutamylphosphate reductase, NAD(P)-binding	Amino acid transport and metabolism	METABOLISM
DS0823_v1_2752	3037523	3038296	2	argB	acetylglutamate kinase	Amino acid transport and metabolism	METABOLISM
DS0823_v1_2753	3038412	3039785	2	argH	argininosuccinate lyase	Amino acid transport and metabolism	METABOLISM
DS0823_v1_2815	3105448	3106737	2	purD	phosphoribosylamine--glycine ligase (GARS) (Glycinamide ribonucleotide synthetase) (Phosphoribosylglycinamide synthetase)	Nucleotide transport and metabolism	METABOLISM
DS0823_v1_2816	3106753	3108342	2	purH	bifunctional protein [Includes: phosphoribosylaminoimidazolecarboxamide formyltransferase (AICAR transformylase); IMP cyclohydrolase (Inosinicase) (IMP synthetase) (ATIC)]	Nucleotide transport and metabolism	METABOLISM
DS0823_v1_2894	3180861	3182279	2	gltD	glutamate synthase small chain	General function prediction only	POORLY CHARACTERIZED
DS0823_v1_2895	3182289	3186749	2	gltB	glutamate synthase, large subunit	Amino acid transport and metabolism	METABOLISM
DS0823_v1_2928	3221062	3222255	2	metC	cystathionine beta-lyase, PLP-dependent	Amino acid transport and metabolism	METABOLISM
DS0823_v1_2955	3250048	3250983	2	pyrB	aspartate carbamoyltransferase, catalytic subunit	Nucleotide transport and metabolism	METABOLISM
DS0823_v1_2961	3255430	3256446	2	argI	ornithine carbamoyltransferase 1	Amino acid transport and metabolism	METABOLISM
DS0823_v1_3165	3446822	3448120	2	exuT	hexuronate transporter	General function prediction only	POORLY CHARACTERIZED
DS0823_v1_3166	3448623	3450032	2	uxaC	uronate isomerase	Carbohydrate transport and metabolism	METABOLISM
DS0823_v1_3168	3450192	3451643	2	uxaB	altronate oxidoreductase, NAD-dependent	Carbohydrate transport and metabolism	METABOLISM
DS0823_v1_3169	3451662	3453152	2	uxaA	altronate hydrolase	Carbohydrate transport and metabolism	METABOLISM
DS0823_v1_3437	3737141	3737650	2	crr	glucose-specific enzyme IIA component of PTS	Carbohydrate transport and metabolism	METABOLISM
DS0823_v1_3555	3869496	3870821	2	argA	fused acetylglutamate kinase homolog (inactive) ; amino acid N-acetyltransferase	Amino acid transport and metabolism	METABOLISM
DS0823_v1_3707	4024992	4025615	2	clpP	ATP-dependent Clp protease proteolytic subunit (Endopeptidase Clp) (Caseinolytic protease) (Protease Ti) (Heat shock protein F21.5)	Intracellular trafficking, secretion, and vesicular transport	CELLULAR PROCESSES AND SIGNALING
DS0823_v1_3802	4131640	4132680	2	nlpB	lipoprotein	Cell wall/membrane/envelope biogenesis	CELLULAR PROCESSES AND SIGNALING
DS0823_v1_3803	4133004	4133717	2	purC	phosphoribosylaminoimidazole-succinocarboxamide synthase	Nucleotide transport and metabolism	METABOLISM

## Sheet: M9 glucuronate vs M9 sucrose
Sheet 5 : Con-ARTIST analysis of the Tn-mutant library in M9-glucuronate vs M9-sucrose culture condition
Locus	Start	End	glucuronic pool	gene	product	ClassDescription	COGprocess
DS0823_v1_0076	82086	82862	2	hisF	imidazole glycerol phosphate synthase, catalytic subunit with HisH	Amino acid transport and metabolism	METABOLISM
DS0823_v1_0077	82844	83581	2	hisA	N-(5'-phospho-L-ribosyl-formimino)-5-amino-1-(5'-phosphoribosyl)-4-imidazolecarboxamide isomerase	Amino acid transport and metabolism	METABOLISM
DS0823_v1_0078	83588	84178	2	hisH	imidazole glycerol phosphate synthase, glutamine amidotransferase subunit with HisF	Amino acid transport and metabolism	METABOLISM
DS0823_v1_0079	84178	85245	2	hisB	fused histidinol-phosphatase ; imidazoleglycerol-phosphate dehydratase	Amino acid transport and metabolism	METABOLISM
DS0823_v1_0080	85260	86330	2	hisC	histidinol-phosphate aminotransferase	Amino acid transport and metabolism	METABOLISM
DS0823_v1_0081	86327	87637	2	hisD	bifunctional histidinal dehydrogenase and histidinol dehydrogenase	Amino acid transport and metabolism	METABOLISM
DS0823_v1_0082	87642	88541	2	hisG	ATP phosphoribosyltransferase	Amino acid transport and metabolism	METABOLISM
DS0823_v1_0167	176086	177561	2	zwf	glucose-6-phosphate dehydrogenase	Carbohydrate transport and metabolism	METABOLISM
DS0823_v1_0168	177714	178355	2	eda	multifunctional 2-keto-3-deoxygluconate 6-phosphate aldolase and 2-keto-4-hydroxyglutarate aldolase and oxaloacetate decarboxylase	Carbohydrate transport and metabolism	METABOLISM
DS0823_v1_0213	219680	220696	2	rssB	response regulator of RpoS	Signal transduction mechanisms	CELLULAR PROCESSES AND SIGNALING
DS0823_v1_0244	245379	246569	2	trpB	tryptophan synthase, beta subunit	Amino acid transport and metabolism	METABOLISM
DS0823_v1_0245	246587	247984	2	trpC	fused indole-3-glycerolphosphate synthetase ; N-(5-phosphoribosyl)anthranilate isomerase	Amino acid transport and metabolism	METABOLISM
DS0823_v1_0246	247981	248979	2	trpD	fragment of fused glutamine amidotransferase (component II) of anthranilate synthase ; anthranilate phosphoribosyl transferase (part 2)	Amino acid transport and metabolism	METABOLISM		pseudo=None
DS0823_v1_0247	248999	249577	2	trpD	fragment of fused glutamine amidotransferase (component II) of anthranilate synthase ; anthranilate phosphoribosyl transferase (part 1)	Coenzyme transport and metabolism	METABOLISM		pseudo=None
DS0823_v1_0248	249577	251163	2	trpE	component I of anthranilate synthase	Coenzyme transport and metabolism	METABOLISM
DS0823_v1_0355	366143	366982	2	prmC	N5-glutamine methyltransferase, modifies release factors RF-1 and RF-2	Translation, ribosomal structure and biogenesis	INFORMATION STORAGE AND PROCESSING
DS0823_v1_0696	746629	748389	2	sapA	antimicrobial peptide transporter subunit; periplasmic-binding component of ABC superfamily transporter	Amino acid transport and metabolism	METABOLISM
DS0823_v1_0697	748386	749351	2	sapB	antimicrobial peptide transporter subunit ; permease component of ABC superfamily transporter	Defense mechanisms	CELLULAR PROCESSES AND SIGNALING
DS0823_v1_0698	749338	750228	2	sapC	antimicrobial peptide transporter subunit ; permease component of ABC superfamily transporter	Defense mechanisms	CELLULAR PROCESSES AND SIGNALING
DS0823_v1_0699	750244	751236	2	sapD	antimicrobial peptide transporter subunit; ATP-binding component of ABC superfamily transporter	Defense mechanisms	CELLULAR PROCESSES AND SIGNALING
DS0823_v1_0700	751236	752051	2	sapF	antimicrobial peptide transporter subunit ; ATP-binding component of ABC superfamily transporter	Defense mechanisms	CELLULAR PROCESSES AND SIGNALING
DS0823_v1_0713	765264	765998	2	pyrF	orotidine-5'-phosphate decarboxylase	Nucleotide transport and metabolism	METABOLISM
DS0823_v1_0725	777756	778508	2	pdxH	pyridoxine 5'-phosphate oxidase	Coenzyme transport and metabolism	METABOLISM
DS0823_v1_0772	831185	832192	2	pyrD	dihydro-orotate oxidase, FMN-linked	Nucleotide transport and metabolism	METABOLISM
DS0823_v1_0788	853411	854601	2	aspC	aspartate aminotransferase, PLP-dependent	Amino acid transport and metabolism	METABOLISM
DS0823_v1_0841	910289	911332	2	pyrC	dihydro-orotase	Nucleotide transport and metabolism	METABOLISM
DS0823_v1_0906	979886	980185	2	flgM	anti-sigma factor for FliA (sigma 28)	Intracellular trafficking, secretion, and vesicular transport	CELLULAR PROCESSES AND SIGNALING
DS0823_v1_1045	1159747	1161264	2	purF	amidophosphoribosyltransferase	Nucleotide transport and metabolism	METABOLISM
DS0823_v1_1072	1186374	1186859	2	sixA	phosphohistidine phosphatase	Signal transduction mechanisms	CELLULAR PROCESSES AND SIGNALING
DS0823_v1_1163	1298352	1299566	2	rspA	putative enolase/dehydratase	General function prediction only	POORLY CHARACTERIZED
DS0823_v1_1164	1299605	1301011	2	uxaC	Uronate isomerase	Carbohydrate transport and metabolism	METABOLISM
DS0823_v1_1165	1301043	1302578	2		Oligogalacturonide transporter	Carbohydrate transport and metabolism	METABOLISM
DS0823_v1_1199	1338035	1338544	2	purE	phosphoribosylaminoimidazole carboxylase, mutase subunit	Nucleotide transport and metabolism	METABOLISM
DS0823_v1_1200	1338541	1339611	2	purK	N5-carboxyaminoimidazole ribonucleotide synthase	Nucleotide transport and metabolism	METABOLISM
DS0823_v1_1249	1393412	1394215	2	thiD	bifunctional hydroxy-methylpyrimidine kinase and hydroxy-phosphomethylpyrimidine kinase	Coenzyme transport and metabolism	METABOLISM
DS0823_v1_1326	1469953	1473840	2	purL	phosphoribosylformyl-glycineamide synthetase	Nucleotide transport and metabolism	METABOLISM
DS0823_v1_1418	1563906	1564241	2	yfiA	cold shock protein associated with 30S ribosomal subunit	Translation, ribosomal structure and biogenesis	INFORMATION STORAGE AND PROCESSING
DS0823_v1_1489	1633331	1634584	2	proA	gamma-glutamylphosphate reductase	Amino acid transport and metabolism	METABOLISM
DS0823_v1_1490	1634595	1635698	2	proB	gamma-glutamate kinase	Amino acid transport and metabolism	METABOLISM
DS0823_v1_1587	1739794	1740936	2	garK	glycerate kinase I	Carbohydrate transport and metabolism	METABOLISM
DS0823_v1_1588	1741209	1742093	2	garR	tartronate semialdehyde reductase	Lipid transport and metabolism	METABOLISM
DS0823_v1_1589	1742168	1742938	2	garL	alpha-dehydro-beta-deoxy-D-glucarate aldolase	Carbohydrate transport and metabolism	METABOLISM
DS0823_v1_1648	1807707	1808528	2	proC	Pyrroline-5-carboxylate reductase	Amino acid transport and metabolism	METABOLISM
DS0823_v1_1670	1831363	1832625	2	lysA	diaminopimelate decarboxylase, PLP-binding	Amino acid transport and metabolism	METABOLISM
DS0823_v1_1689	1848209	1849285	2	alr	alanine racemase 1, PLP-binding, biosynthetic	Cell wall/membrane/envelope biogenesis	CELLULAR PROCESSES AND SIGNALING
DS0823_v1_1800	1975338	1976912	2	leuA	2-isopropylmalate synthase	Amino acid transport and metabolism	METABOLISM
DS0823_v1_1801	1976912	1978003	2	leuB	3-isopropylmalate dehydrogenase	Amino acid transport and metabolism	METABOLISM
DS0823_v1_1802	1978006	1979406	2	leuC	3-isopropylmalate dehydratase (isomerase), subunit with LeuD	Amino acid transport and metabolism	METABOLISM
DS0823_v1_1803	1979419	1980021	2	leuD	3-isopropylmalate isomerase subunit	Amino acid transport and metabolism	METABOLISM
DS0823_v1_1838	2017528	2020752	2	carB	carbamoyl-phosphate synthase, large subunit	Nucleotide transport and metabolism	METABOLISM
DS0823_v1_1839	2020840	2021988	2	carA	carbamoyl-phosphate synthase, small chain	Nucleotide transport and metabolism	METABOLISM
DS0823_v1_1859	2043327	2044616	2	thrC	threonine synthase	Amino acid transport and metabolism	METABOLISM
DS0823_v1_1860	2044620	2045549	2	thrB	homoserine kinase	Amino acid transport and metabolism	METABOLISM
DS0823_v1_1861	2045552	2048008	2	thrA	fused aspartokinase I ; homoserine dehydrogenase I	Amino acid transport and metabolism	METABOLISM
DS0823_v1_1877	2062180	2063412	2	serA	D-3-phosphoglycerate dehydrogenase	Coenzyme transport and metabolism	METABOLISM
DS0823_v1_1898	2084686	2085690	2	fbp	fructose-1,6-bisphosphatase I	Carbohydrate transport and metabolism	METABOLISM
DS0823_v1_2018	2260568	2262217	2	pgi	glucosephosphate isomerase	Carbohydrate transport and metabolism	METABOLISM
DS0823_v1_2044	2292939	2294315	2	trkA	NAD-binding component of TrK potassium transporter	Inorganic ion transport and metabolism	METABOLISM
DS0823_v1_2151	2385153	2386559	2	envZ	sensory histidine kinase in two-component regulatory system with OmpR	Signal transduction mechanisms	CELLULAR PROCESSES AND SIGNALING
DS0823_v1_2164	2400585	2401343	2	glpR	DNA-binding transcriptional repressor	Transcription	INFORMATION STORAGE AND PROCESSING
DS0823_v1_2165	2401501	2402325	2	glpG	putative intramembrane serine protease	General function prediction only	POORLY CHARACTERIZED
DS0823_v1_2260	2511443	2513293	2	ilvD	dihydroxy-acid dehydratase	Carbohydrate transport and metabolism	METABOLISM
DS0823_v1_2261	2513367	2514293	2	ilvE	branched-chain amino-acid aminotransferase	Coenzyme transport and metabolism	METABOLISM
DS0823_v1_2302	2556946	2557716	2	tpiA	triosephosphate isomerase	Carbohydrate transport and metabolism	METABOLISM
DS0823_v1_2366	2618340	2619272	2	kdgK	ketodeoxygluconokinase	Carbohydrate transport and metabolism	METABOLISM
DS0823_v1_2414	2666745	2667440	2	uxuR	Uxu operon transcriptional regulator	Transcription	INFORMATION STORAGE AND PROCESSING
DS0823_v1_2415	2667706	2668890	2	uxuA	mannonate hydrolase	Carbohydrate transport and metabolism	METABOLISM
DS0823_v1_2626	2900654	2901805	2	mtlD	mannitol-1-phosphate dehydrogenase, NAD(P)-binding	Carbohydrate transport and metabolism	METABOLISM
DS0823_v1_2627	2901967	2902497	2	mtlR	DNA-binding repressor	Transcription	INFORMATION STORAGE AND PROCESSING
DS0823_v1_2642	2919365	2920714	2	argG	argininosuccinate synthetase	Amino acid transport and metabolism	METABOLISM
DS0823_v1_2712	2995500	2996141	2	pyrE	orotate phosphoribosyltransferase	Nucleotide transport and metabolism	METABOLISM
DS0823_v1_2739	3021017	3021838	2	cysE	serine acetyltransferase	Amino acid transport and metabolism	METABOLISM
DS0823_v1_2749	3032203	3034842	2	ppc	phosphoenolpyruvate carboxylase	Energy production and conversion	METABOLISM
DS0823_v1_2750	3035128	3036279	2	argE	acetylornithine deacetylase	Amino acid transport and metabolism	METABOLISM
DS0823_v1_2751	3036494	3037498	2	argC	N-acetyl-gamma-glutamylphosphate reductase, NAD(P)-binding	Amino acid transport and metabolism	METABOLISM
DS0823_v1_2752	3037523	3038296	2	argB	acetylglutamate kinase	Amino acid transport and metabolism	METABOLISM
DS0823_v1_2753	3038412	3039785	2	argH	argininosuccinate lyase	Amino acid transport and metabolism	METABOLISM
DS0823_v1_2774	3060002	3061453	2	trkH	potassium transporter	Inorganic ion transport and metabolism	METABOLISM
DS0823_v1_2815	3105448	3106737	2	purD	phosphoribosylamine--glycine ligase (GARS) (Glycinamide ribonucleotide synthetase) (Phosphoribosylglycinamide synthetase)	Nucleotide transport and metabolism	METABOLISM
DS0823_v1_2816	3106753	3108342	2	purH	bifunctional protein [Includes: phosphoribosylaminoimidazolecarboxamide formyltransferase (AICAR transformylase); IMP cyclohydrolase (Inosinicase) (IMP synthetase) (ATIC)]	Nucleotide transport and metabolism	METABOLISM
DS0823_v1_2868	3159974	3160462	2	ptsN	sugar-specific enzyme IIA component of PTS	Signal transduction mechanisms	CELLULAR PROCESSES AND SIGNALING
DS0823_v1_2894	3180861	3182279	2	gltD	glutamate synthase small chain	General function prediction only	POORLY CHARACTERIZED
DS0823_v1_2895	3182289	3186749	2	gltB	glutamate synthase, large subunit	Amino acid transport and metabolism	METABOLISM
DS0823_v1_2955	3250048	3250983	2	pyrB	aspartate carbamoyltransferase, catalytic subunit	Nucleotide transport and metabolism	METABOLISM
DS0823_v1_2961	3255430	3256446	2	argI	ornithine carbamoyltransferase 1	Amino acid transport and metabolism	METABOLISM
DS0823_v1_3067	3358547	3359524	2	serB	3-phosphoserine phosphatase	Amino acid transport and metabolism	METABOLISM
DS0823_v1_3166	3448623	3450032	2	uxaC	uronate isomerase	Carbohydrate transport and metabolism	METABOLISM
DS0823_v1_3201	3487636	3488106	2	argR	DNA-binding transcriptional dual regulator, L-arginine-binding	Transcription	INFORMATION STORAGE AND PROCESSING
DS0823_v1_3315	3611565	3613061	2	yeiQ	putative sugar dehydrogenase, NAD-dependent	Carbohydrate transport and metabolism	METABOLISM
DS0823_v1_3437	3737141	3737650	2	crr	glucose-specific enzyme IIA component of PTS	Carbohydrate transport and metabolism	METABOLISM
DS0823_v1_3707	4024992	4025615	2	clpP	ATP-dependent Clp protease proteolytic subunit (Endopeptidase Clp) (Caseinolytic protease) (Protease Ti) (Heat shock protein F21.5)	Intracellular trafficking, secretion, and vesicular transport	CELLULAR PROCESSES AND SIGNALING
DS0823_v1_3708	4025743	4027017	2	clpX	ATP-dependent Clp protease ATP-binding subunit	Posttranslational modification, protein turnover, chaperones	CELLULAR PROCESSES AND SIGNALING
DS0823_v1_3793	4123309	4124346	2	purM	phosphoribosylaminoimidazole synthetase	Nucleotide transport and metabolism	METABOLISM
DS0823_v1_3803	4133004	4133717	2	purC	phosphoribosylaminoimidazole-succinocarboxamide synthase	Nucleotide transport and metabolism	METABOLISM
DS0823_v1_3917	4250449	4251444	2	pgl	6-phosphogluconolactonase	Carbohydrate transport and metabolism	METABOLISM
DS0823_v1_3952	4289618	4291024	2	gnd	gluconate-6-phosphate dehydrogenase, decarboxylating	Carbohydrate transport and metabolism	METABOLISM

## Sheet: M9 galactarate vs M9 sucrose
Sheet 6 : Con-ARTIST analysis of the Tn-mutant library in M9-galactarate vs M9-sucrose culture condition
Locus	galactaric pool	Start	End	gene	product	ClassDescription	COGprocess
DS0823_v1_0049	2	49239	50195	trxB	thioredoxin reductase 1	Posttranslational modification, protein turnover, chaperones	CELLULAR PROCESSES AND SIGNALING
DS0823_v1_0075	2	81478	82092	hisI	fused phosphoribosyl-AMP cyclohydrolase ; phosphoribosyl-ATP pyrophosphatase	Amino acid transport and metabolism	METABOLISM
DS0823_v1_0076	2	82086	82862	hisF	imidazole glycerol phosphate synthase, catalytic subunit with HisH	Amino acid transport and metabolism	METABOLISM
DS0823_v1_0077	2	82844	83581	hisA	N-(5'-phospho-L-ribosyl-formimino)-5-amino-1-(5'-phosphoribosyl)-4-imidazolecarboxamide isomerase	Amino acid transport and metabolism	METABOLISM
DS0823_v1_0078	2	83588	84178	hisH	imidazole glycerol phosphate synthase, glutamine amidotransferase subunit with HisF	Amino acid transport and metabolism	METABOLISM
DS0823_v1_0079	2	84178	85245	hisB	fused histidinol-phosphatase ; imidazoleglycerol-phosphate dehydratase	Amino acid transport and metabolism	METABOLISM
DS0823_v1_0080	2	85260	86330	hisC	histidinol-phosphate aminotransferase	Amino acid transport and metabolism	METABOLISM
DS0823_v1_0081	2	86327	87637	hisD	bifunctional histidinal dehydrogenase and histidinol dehydrogenase	Amino acid transport and metabolism	METABOLISM
DS0823_v1_0082	2	87642	88541	hisG	ATP phosphoribosyltransferase	Amino acid transport and metabolism	METABOLISM
DS0823_v1_0210	2	217155	218006	purU	formyltetrahydrofolate hydrolase	Nucleotide transport and metabolism	METABOLISM
DS0823_v1_0243	2	244570	245379	trpA	tryptophan synthase, alpha subunit	Amino acid transport and metabolism	METABOLISM
DS0823_v1_0244	2	245379	246569	trpB	tryptophan synthase, beta subunit	Amino acid transport and metabolism	METABOLISM
DS0823_v1_0245	2	246587	247984	trpC	fused indole-3-glycerolphosphate synthetase ; N-(5-phosphoribosyl)anthranilate isomerase	Amino acid transport and metabolism	METABOLISM
DS0823_v1_0246	2	247981	248979	trpD	fragment of fused glutamine amidotransferase (component II) of anthranilate synthase ; anthranilate phosphoribosyl transferase (part 2)	Amino acid transport and metabolism	METABOLISM
DS0823_v1_0247	2	248999	249577	trpD	fragment of fused glutamine amidotransferase (component II) of anthranilate synthase ; anthranilate phosphoribosyl transferase (part 1)	Coenzyme transport and metabolism	METABOLISM
DS0823_v1_0248	2	249577	251163	trpE	component I of anthranilate synthase	Coenzyme transport and metabolism	METABOLISM
DS0823_v1_0259	2	262919	263893	cysB	DNA-binding transcriptional dual regulator, O-acetyl-L-serine-binding	Transcription	INFORMATION STORAGE AND PROCESSING
DS0823_v1_0696	2	746629	748389	sapA	antimicrobial peptide transporter subunit; periplasmic-binding component of ABC superfamily transporter	Amino acid transport and metabolism	METABOLISM
DS0823_v1_0697	2	748386	749351	sapB	antimicrobial peptide transporter subunit ; permease component of ABC superfamily transporter	Defense mechanisms	CELLULAR PROCESSES AND SIGNALING
DS0823_v1_0698	2	749338	750228	sapC	antimicrobial peptide transporter subunit ; permease component of ABC superfamily transporter	Defense mechanisms	CELLULAR PROCESSES AND SIGNALING
DS0823_v1_0699	2	750244	751236	sapD	antimicrobial peptide transporter subunit; ATP-binding component of ABC superfamily transporter	Defense mechanisms	CELLULAR PROCESSES AND SIGNALING
DS0823_v1_0713	2	765264	765998	pyrF	orotidine-5'-phosphate decarboxylase	Nucleotide transport and metabolism	METABOLISM
DS0823_v1_0725	2	777756	778508	pdxH	pyridoxine 5'-phosphate oxidase	Coenzyme transport and metabolism	METABOLISM
DS0823_v1_0772	2	831185	832192	pyrD	dihydro-orotate oxidase, FMN-linked	Nucleotide transport and metabolism	METABOLISM
DS0823_v1_0841	2	910289	911332	pyrC	dihydro-orotase	Nucleotide transport and metabolism	METABOLISM
DS0823_v1_1045	2	1159747	1161264	purF	amidophosphoribosyltransferase	Nucleotide transport and metabolism	METABOLISM
DS0823_v1_1052	2	1166978	1167988	usg	putative semialdehyde dehydrogenase	Amino acid transport and metabolism	METABOLISM
DS0823_v1_1053	2	1168074	1169207	pdxB	erythronate-4-phosphate dehydrogenase	Coenzyme transport and metabolism	METABOLISM
DS0823_v1_1199	2	1338035	1338544	purE	phosphoribosylaminoimidazole carboxylase, mutase subunit	Nucleotide transport and metabolism	METABOLISM
DS0823_v1_1326	2	1469953	1473840	purL	phosphoribosylformyl-glycineamide synthetase	Nucleotide transport and metabolism	METABOLISM
DS0823_v1_1338	2	1486092	1486823	pdxJ	Pyridoxine 5'-phosphate synthase	Coenzyme transport and metabolism	METABOLISM
DS0823_v1_1362	2	1508829	1509986	cdaR	DNA-binding transcriptional activator	Signal transduction mechanisms	CELLULAR PROCESSES AND SIGNALING
DS0823_v1_1377	2	1527969	1528424	dksA	DNA-binding transcriptional regulator of rRNA transcription, DnaK suppressor protein	Signal transduction mechanisms	CELLULAR PROCESSES AND SIGNALING
DS0823_v1_1418	2	1563906	1564241	yfiA	cold shock protein associated with 30S ribosomal subunit	Translation, ribosomal structure and biogenesis	INFORMATION STORAGE AND PROCESSING
DS0823_v1_1489	2	1633331	1634584	proA	gamma-glutamylphosphate reductase	Amino acid transport and metabolism	METABOLISM
DS0823_v1_1490	2	1634595	1635698	proB	gamma-glutamate kinase	Amino acid transport and metabolism	METABOLISM
DS0823_v1_1571	2	1716030	1717745	cysI	sulfite reductase, beta subunit, NAD(P)-binding, heme-binding	Inorganic ion transport and metabolism	METABOLISM
DS0823_v1_1572	2	1717745	1719568	cysJ	sulfite reductase, alpha subunit, flavoprotein	Inorganic ion transport and metabolism	METABOLISM
DS0823_v1_1587	2	1739794	1740936	garK	glycerate kinase I	Carbohydrate transport and metabolism	METABOLISM
DS0823_v1_1588	2	1741209	1742093	garR	tartronate semialdehyde reductase	Lipid transport and metabolism	METABOLISM
DS0823_v1_1589	2	1742168	1742938	garL	alpha-dehydro-beta-deoxy-D-glucarate aldolase	Carbohydrate transport and metabolism	METABOLISM
DS0823_v1_1590	2	1743009	1744349	gudD	D-glucarate dehydratase	Cell wall/membrane/envelope biogenesis	CELLULAR PROCESSES AND SIGNALING
DS0823_v1_1591	2	1744365	1745750	gudD	D-glucarate dehydratase	Cell wall/membrane/envelope biogenesis	CELLULAR PROCESSES AND SIGNALING
DS0823_v1_1592	2	1745747	1747099	gudP	D-glucarate/D-galactarate permease (MFS superfamily)	General function prediction only	POORLY CHARACTERIZED
DS0823_v1_1648	2	1807707	1808528	proC	Pyrroline-5-carboxylate reductase	Amino acid transport and metabolism	METABOLISM
DS0823_v1_1670	2	1831363	1832625	lysA	diaminopimelate decarboxylase, PLP-binding	Amino acid transport and metabolism	METABOLISM
DS0823_v1_1800	2	1975338	1976912	leuA	2-isopropylmalate synthase	Amino acid transport and metabolism	METABOLISM
DS0823_v1_1801	2	1976912	1978003	leuB	3-isopropylmalate dehydrogenase	Amino acid transport and metabolism	METABOLISM
DS0823_v1_1802	2	1978006	1979406	leuC	3-isopropylmalate dehydratase (isomerase), subunit with LeuD	Amino acid transport and metabolism	METABOLISM
DS0823_v1_1803	2	1979419	1980021	leuD	3-isopropylmalate isomerase subunit	Amino acid transport and metabolism	METABOLISM
DS0823_v1_1838	2	2017528	2020752	carB	carbamoyl-phosphate synthase, large subunit	Nucleotide transport and metabolism	METABOLISM
DS0823_v1_1839	2	2020840	2021988	carA	carbamoyl-phosphate synthase, small chain	Nucleotide transport and metabolism	METABOLISM
DS0823_v1_1859	2	2043327	2044616	thrC	threonine synthase	Amino acid transport and metabolism	METABOLISM
DS0823_v1_1860	2	2044620	2045549	thrB	homoserine kinase	Amino acid transport and metabolism	METABOLISM
DS0823_v1_1861	2	2045552	2048008	thrA	fused aspartokinase I ; homoserine dehydrogenase I	Amino acid transport and metabolism	METABOLISM
DS0823_v1_1877	2	2062180	2063412	serA	D-3-phosphoglycerate dehydrogenase	Coenzyme transport and metabolism	METABOLISM
DS0823_v1_1898	2	2084686	2085690	fbp	fructose-1,6-bisphosphatase I	Carbohydrate transport and metabolism	METABOLISM
DS0823_v1_2018	2	2260568	2262217	pgi	glucosephosphate isomerase	Carbohydrate transport and metabolism	METABOLISM
DS0823_v1_2044	2	2292939	2294315	trkA	NAD-binding component of TrK potassium transporter	Inorganic ion transport and metabolism	METABOLISM
DS0823_v1_2082	2	2315317	2315676	tusC	methylsulfur transfer protein	Inorganic ion transport and metabolism	METABOLISM
DS0823_v1_2083	2	2315693	2316082	tusD	methylsulfur transfer protein	Inorganic ion transport and metabolism	METABOLISM
DS0823_v1_2084	2	2316082	2316804	yheO	putative DNA-binding transcriptional regulator	Function unknown	POORLY CHARACTERIZED
DS0823_v1_2174	2	2409671	2411170	glpD	sn-glycerol-3-phosphate dehydrogenase, aerobic, FAD/NAD(P)-binding	Energy production and conversion	METABOLISM
DS0823_v1_2260	2	2511443	2513293	ilvD	dihydroxy-acid dehydratase	Carbohydrate transport and metabolism	METABOLISM
DS0823_v1_2261	2	2513367	2514293	ilvE	branched-chain amino-acid aminotransferase	Coenzyme transport and metabolism	METABOLISM
DS0823_v1_2283	2	2539761	2540921	metB	cystathionine gamma-synthase, PLP-dependent	Amino acid transport and metabolism	METABOLISM
DS0823_v1_2284	2	2541110	2541427	metJ	DNA-binding transcriptional repressor, S-adenosylmethionine-binding	Transcription	INFORMATION STORAGE AND PROCESSING
DS0823_v1_2302	2	2556946	2557716	tpiA	triosephosphate isomerase	Carbohydrate transport and metabolism	METABOLISM
DS0823_v1_2642	2	2919365	2920714	argG	argininosuccinate synthetase	Amino acid transport and metabolism	METABOLISM
DS0823_v1_2712	2	2995500	2996141	pyrE	orotate phosphoribosyltransferase	Nucleotide transport and metabolism	METABOLISM
DS0823_v1_2739	2	3021017	3021838	cysE	serine acetyltransferase	Amino acid transport and metabolism	METABOLISM
DS0823_v1_2742	2	3023731	3024669	metR	DNA-binding transcriptional activator, homocysteine-binding	Transcription	INFORMATION STORAGE AND PROCESSING
DS0823_v1_2749	2	3032203	3034842	ppc	phosphoenolpyruvate carboxylase	Energy production and conversion	METABOLISM
DS0823_v1_2750	2	3035128	3036279	argE	acetylornithine deacetylase	Amino acid transport and metabolism	METABOLISM
DS0823_v1_2751	2	3036494	3037498	argC	N-acetyl-gamma-glutamylphosphate reductase, NAD(P)-binding	Amino acid transport and metabolism	METABOLISM
DS0823_v1_2752	2	3037523	3038296	argB	acetylglutamate kinase	Amino acid transport and metabolism	METABOLISM
DS0823_v1_2753	2	3038412	3039785	argH	argininosuccinate lyase	Amino acid transport and metabolism	METABOLISM
DS0823_v1_2815	2	3105448	3106737	purD	phosphoribosylamine--glycine ligase (GARS) (Glycinamide ribonucleotide synthetase) (Phosphoribosylglycinamide synthetase)	Nucleotide transport and metabolism	METABOLISM
DS0823_v1_2816	2	3106753	3108342	purH	bifunctional protein [Includes: phosphoribosylaminoimidazolecarboxamide formyltransferase (AICAR transformylase); IMP cyclohydrolase (Inosinicase) (IMP synthetase) (ATIC)]	Nucleotide transport and metabolism	METABOLISM
DS0823_v1_2894	2	3180861	3182279	gltD	glutamate synthase small chain	General function prediction only	POORLY CHARACTERIZED
DS0823_v1_2895	2	3182289	3186749	gltB	glutamate synthase, large subunit	Amino acid transport and metabolism	METABOLISM
DS0823_v1_2928	2	3221062	3222255	metC	cystathionine beta-lyase, PLP-dependent	Amino acid transport and metabolism	METABOLISM
DS0823_v1_2955	2	3250048	3250983	pyrB	aspartate carbamoyltransferase, catalytic subunit	Nucleotide transport and metabolism	METABOLISM
DS0823_v1_2961	2	3255430	3256446	argI	ornithine carbamoyltransferase 1	Amino acid transport and metabolism	METABOLISM
DS0823_v1_3067	2	3358547	3359524	serB	3-phosphoserine phosphatase	Amino acid transport and metabolism	METABOLISM
DS0823_v1_3555	2	3869496	3870821	argA	fused acetylglutamate kinase homolog (inactive) ; amino acid N-acetyltransferase	Amino acid transport and metabolism	METABOLISM
DS0823_v1_3803	2	4133004	4133717	purC	phosphoribosylaminoimidazole-succinocarboxamide synthase	Nucleotide transport and metabolism	METABOLISM

## Sheet: Macerated stems vs TY 
Sheet 7 : Con-ARTIST analysis of the Tn-mutant library in macerated stems vs TY culture condition
locus	Start	End	Frequence	Tige1	Tige2	Tige3	Tige4	Tige5	Tige6	Tige7	Tige8	gene	product	COG process	ClassDescription
DS0823_v1_0047	47246	49012	0.5	5	2	5	5	2	2	2	5	cydD	fused cysteine transporter subunits of ABC superfamily: membrane component ; ATP-binding component	CELLULAR PROCESSES AND SIGNALING	Posttranslational modification, protein turnover, chaperones
DS0823_v1_0048	49012	49104	0.5	5	2	5	5	2	2	2	5		fused cysteine transporter subunits of ABC superfamily: membrane component ; ATP-binding component	CELLULAR PROCESSES AND SIGNALING	Posttranslational modification, protein turnover, chaperones
DS0823_v1_0075	81478	82092	0.625	2	2	2	2	1	5	2	1	hisI	fused phosphoribosyl-AMP cyclohydrolase ; phosphoribosyl-ATP pyrophosphatase	METABOLISM	Amino acid transport and metabolism
DS0823_v1_0076	82086	82862	1	2	2	2	2	2	2	2	2	hisF	imidazole glycerol phosphate synthase, catalytic subunit with HisH	METABOLISM	Amino acid transport and metabolism
DS0823_v1_0077	82844	83581	1	2	2	2	2	2	2	2	2	hisA	N-(5'-phospho-L-ribosyl-formimino)-5-amino-1-(5'-phosphoribosyl)-4-imidazolecarboxamide isomerase	METABOLISM	Amino acid transport and metabolism
DS0823_v1_0078	83588	84178	1	2	2	2	2	2	2	2	2	hisH	imidazole glycerol phosphate synthase, glutamine amidotransferase subunit with HisF	METABOLISM	Amino acid transport and metabolism
DS0823_v1_0079	84178	85245	1	2	2	2	2	2	2	2	2	hisB	fused histidinol-phosphatase ; imidazoleglycerol-phosphate dehydratase	METABOLISM	Amino acid transport and metabolism
DS0823_v1_0080	85260	86330	1	2	2	2	2	2	2	2	2	hisC	histidinol-phosphate aminotransferase	METABOLISM	Amino acid transport and metabolism
DS0823_v1_0081	86327	87637	0.875	2	2	2	2	5	2	2	2	hisD	bifunctional histidinal dehydrogenase and histidinol dehydrogenase	METABOLISM	Amino acid transport and metabolism
DS0823_v1_0082	87642	88541	0.875	2	2	2	2	5	2	2	2	hisG	ATP phosphoribosyltransferase	METABOLISM	Amino acid transport and metabolism
DS0823_v1_0153	161806	162549	0.75	2	2	2	2	5	2	5	2	yebC	conserved hypothetical protein	POORLY CHARACTERIZED	Function unknown
DS0823_v1_0154	162590	163111	0.625	2	1	2	2	5	2	5	2	ruvC	component of RuvABC resolvasome, endonuclease	INFORMATION STORAGE AND PROCESSING	Replication, recombination and repair
DS0823_v1_0156	164651	165268	0.875	2	2	2	2	2	2	5	2	ruvA	component of RuvABC resolvasome, regulatory subunit	INFORMATION STORAGE AND PROCESSING	Replication, recombination and repair
DS0823_v1_0157	165276	166280	0.875	2	2	2	2	2	2	5	2	ruvB	holliday junction helicase, subunit B	INFORMATION STORAGE AND PROCESSING	Replication, recombination and repair
DS0823_v1_0162	170668	171654	0.625	2	2	1	1	2	2	5	2	lpxM	myristoyl-acyl carrier protein (ACP)-dependent acyltransferase	CELLULAR PROCESSES AND SIGNALING	Cell wall/membrane/envelope biogenesis
DS0823_v1_0167	176086	177561	1	2	2	2	2	2	2	2	2	zwf	glucose-6-phosphate dehydrogenase	METABOLISM	Carbohydrate transport and metabolism
DS0823_v1_0168	177714	178355	1	2	2	2	2	2	2	2	2	eda	multifunctional 2-keto-3-deoxygluconate 6-phosphate aldolase and 2-keto-4-hydroxyglutarate aldolase and oxaloacetate decarboxylase	METABOLISM	Carbohydrate transport and metabolism
DS0823_v1_0233	239032	239772	0.75	2	2	5	5	2	2	2	2	tonB	membrane spanning protein in TonB-ExbB-ExbD complex	CELLULAR PROCESSES AND SIGNALING	Cell wall/membrane/envelope biogenesis
DS0823_v1_0234	239868	240290	0.625	2	2	5	5	5	2	2	2	yciA	putative hydrolase	METABOLISM	Lipid transport and metabolism
DS0823_v1_0235	240342	240893	1	2	2	2	2	2	2	2	2	yciB	putative intracellular septation protein involved in cell division	CELLULAR PROCESSES AND SIGNALING	Cell cycle control, cell division, chromosome partitioning
DS0823_v1_0251	253287	254186	0.75	2	2	2	2	2	5	5	2	rluB	23S rRNA pseudouridylate synthase	INFORMATION STORAGE AND PROCESSING	Translation, ribosomal structure and biogenesis
DS0823_v1_0322	325910	326080	0.5	2	5	2	5	2	5	5	2		Proteases secretion ATP-binding protein PrtD	POORLY CHARACTERIZED	General function prediction only
DS0823_v1_0367	375746	376837	1	2	2	2	2	2	2	2	2		putative GTP-binding protein	INFORMATION STORAGE AND PROCESSING	Translation, ribosomal structure and biogenesis
DS0823_v1_0419	450630	451349	0.5	2	5	5	1	2	2	2	1	fadR	DNA-binding transcriptional dual regulator of fatty acid metabolism	INFORMATION STORAGE AND PROCESSING	Transcription
DS0823_v1_0420	451985	452206	0.5	2	1	1	1	2	2	2	1		DNA-binding transcriptional dual regulator of fatty acid metabolism	INFORMATION STORAGE AND PROCESSING	Transcription
DS0823_v1_0421	452389	452919	0.625	2	1	1	1	2	2	2	2	dsbB	oxidoreductase that catalyzes reoxidation of DsbA protein disulfide isomerase I	CELLULAR PROCESSES AND SIGNALING	Posttranslational modification, protein turnover, chaperones
DS0823_v1_0454	481294	482130	1	2	2	2	2	2	2	2	2	kduI	5-keto 4-deoxyuronate isomerase	METABOLISM	Carbohydrate transport and metabolism
DS0823_v1_0455	482317	483078	1	2	2	2	2	2	2	2	2	kduD	2-deoxy-D-gluconate 3-dehydrogenase	POORLY CHARACTERIZED	General function prediction only
DS0823_v1_0593	639297	640028	0.75	2	1	2	2	2	2	5	2	proQ	ProP transporter amplifier	CELLULAR PROCESSES AND SIGNALING	Signal transduction mechanisms
DS0823_v1_0729	780477	780944	0.5	5	5	2	5	2	2	5	2	slyB	putative outer membrane lipoprotein	CELLULAR PROCESSES AND SIGNALING	Cell wall/membrane/envelope biogenesis
DS0823_v1_0772	831185	832192	0.875	2	2	2	2	2	2	5	2	pyrD	dihydro-orotate oxidase, FMN-linked	METABOLISM	Nucleotide transport and metabolism
DS0823_v1_0784	848708	849799	0.875	2	1	2	2	2	2	2	2	ompF	outer membrane porin 1a (Ia;b;F)	CELLULAR PROCESSES AND SIGNALING	Cell wall/membrane/envelope biogenesis
DS0823_v1_0829	898055	899293	0.5	5	2	5	5	2	2	2	1	fabF	3-oxoacyl-[acyl-carrier-protein] synthase II	METABOLISM	Secondary metabolites biosynthesis, transport and catabolism
DS0823_v1_0870	942622	944049	0.75	2	2	2	1	1	2	2	2		RNA polymerase, sigma 28 (sigma F) factor	INFORMATION STORAGE AND PROCESSING	Transcription
DS0823_v1_0871	944153	945238	0.875	2	2	5	2	2	2	2	2		Methyltransferase FkbM family	POORLY CHARACTERIZED	General function prediction only
DS0823_v1_0872	945430	946563	0.875	2	2	5	2	2	2	2	2		putative oxidoreductase y4hM	POORLY CHARACTERIZED	General function prediction only
DS0823_v1_0873	946560	947741	0.75	2	2	5	2	2	2	2	1		Formate-dependent phosphoribosylglycinamide formyltransferase	METABOLISM	Nucleotide transport and metabolism
DS0823_v1_0875	949081	952533	0.5	2	5	1	2	5	2	2	5		putative UDP-N-acetylglucosamine-peptide N-acetylglucosaminyltransferase SPINDLY	METABOLISM	Secondary metabolites biosynthesis, transport and catabolism
DS0823_v1_0876	952761	953603	0.5	2	5	5	2	1	2	2	1	fliC	Flagellin	CELLULAR PROCESSES AND SIGNALING	Cell motility
DS0823_v1_0877	954338	955798	1	2	2	2	2	2	2	2	2	fliD	flagellar filament capping protein	CELLULAR PROCESSES AND SIGNALING	Cell motility
DS0823_v1_0878	955898	956314	1	2	2	2	2	2	2	2	2	fliS	flagellar protein potentiates polymerization	CELLULAR PROCESSES AND SIGNALING	Intracellular trafficking, secretion, and vesicular transport
DS0823_v1_0879	956314	956676	1	2	2	2	2	2	2	2	2	fliT	flagellar protein potentiates polymerization	CELLULAR PROCESSES AND SIGNALING	Intracellular trafficking, secretion, and vesicular transport
DS0823_v1_0880	956835	957149	0.625	2	5	5	2	5	2	2	2	fliE	flagellar basal-body component	CELLULAR PROCESSES AND SIGNALING	Intracellular trafficking, secretion, and vesicular transport
DS0823_v1_0881	957482	959203	0.625	2	5	5	2	5	2	2	2	fliF	flagellar basal-body MS-ring and collar protein	CELLULAR PROCESSES AND SIGNALING	Intracellular trafficking, secretion, and vesicular transport
DS0823_v1_0882	959200	960192	0.75	2	5	5	2	2	2	2	2	fliG	flagellar motor switching and energizing component	CELLULAR PROCESSES AND SIGNALING	Cell motility
DS0823_v1_0883	960167	960922	0.75	2	5	5	2	2	2	2	2	fliH	flagellar biosynthesis protein	CELLULAR PROCESSES AND SIGNALING	Intracellular trafficking, secretion, and vesicular transport
DS0823_v1_0884	960922	962292	0.75	2	5	5	2	2	2	2	2	fliI	flagellum-specific ATP synthase	CELLULAR PROCESSES AND SIGNALING	Intracellular trafficking, secretion, and vesicular transport
DS0823_v1_0885	962301	962741	0.5	2	5	5	2	1	2	2	5	fliJ	flagellar protein	CELLULAR PROCESSES AND SIGNALING	Intracellular trafficking, secretion, and vesicular transport
DS0823_v1_0886	962744	964066	0.625	2	5	5	2	5	2	2	2		Flagellar hook-length control protein	CELLULAR PROCESSES AND SIGNALING	Cell motility
DS0823_v1_0887	964200	964688	0.5	2	5	5	5	5	2	2	2	fliL	flagellar biosynthesis protein	CELLULAR PROCESSES AND SIGNALING	Cell motility
DS0823_v1_0888	964694	965710	0.625	2	1	5	2	5	2	2	2	fliM	flagellar motor switching and energizing component	CELLULAR PROCESSES AND SIGNALING	Cell motility
DS0823_v1_0889	965703	966119	0.75	2	2	5	2	5	2	2	2	fliN	flagellar motor switching and energizing component	CELLULAR PROCESSES AND SIGNALING	Intracellular trafficking, secretion, and vesicular transport
DS0823_v1_0890	966119	966535	0.75	2	2	5	2	5	2	2	2	mopB	Protein MopB	CELLULAR PROCESSES AND SIGNALING	Cell motility
DS0823_v1_0891	966532	967308	0.75	2	2	5	2	5	2	2	2	fliP	flagellar biosynthesis protein	CELLULAR PROCESSES AND SIGNALING	Intracellular trafficking, secretion, and vesicular transport
DS0823_v1_0892	967352	967621	0.75	2	2	5	2	5	2	2	2	fliQ	flagellar biosynthesis protein	CELLULAR PROCESSES AND SIGNALING	Intracellular trafficking, secretion, and vesicular transport
DS0823_v1_0893	967624	968406	0.75	2	2	5	2	5	2	2	2	fliR	flagellar export pore protein	CELLULAR PROCESSES AND SIGNALING	Intracellular trafficking, secretion, and vesicular transport
DS0823_v1_0894	968576	969505	0.75	2	2	5	2	1	2	2	2	flgL	flagellar hook-filament junction protein	CELLULAR PROCESSES AND SIGNALING	Cell motility
DS0823_v1_0895	969538	971460	0.875	2	2	5	2	2	2	2	2		Flagellar hook-filament junction protein FlgK	CELLULAR PROCESSES AND SIGNALING	Cell motility
DS0823_v1_0896	971587	972537	0.625	2	5	5	2	5	2	2	2	flgJ	muramidase	CELLULAR PROCESSES AND SIGNALING	Posttranslational modification, protein turnover, chaperones
DS0823_v1_0897	972537	973646	0.625	2	5	5	2	5	2	2	2	flgI	flagellar basal body P-ring protein	CELLULAR PROCESSES AND SIGNALING	Cell motility
DS0823_v1_0898	973663	974382	0.625	2	5	5	2	5	2	2	2	flgH	flagellar protein of basal-body outer-membrane L ring	CELLULAR PROCESSES AND SIGNALING	Cell motility
DS0823_v1_0899	974513	975295	0.625	2	5	5	2	5	2	2	2	flgG	flagellar component of cell-distal portion of basal-body rod	CELLULAR PROCESSES AND SIGNALING	Cell motility
DS0823_v1_0900	975322	976077	0.625	2	5	5	2	5	2	2	2	flgF	flagellar component of cell-proximal portion of basal-body rod	CELLULAR PROCESSES AND SIGNALING	Cell motility
DS0823_v1_0901	976099	977298	0.5	2	5	5	1	5	2	2	2	flgE	flagellar hook protein	CELLULAR PROCESSES AND SIGNALING	Cell motility
DS0823_v1_0904	978487	978906	0.5	2	5	5	5	5	2	2	2	flgB	flagellar component of cell-proximal portion of basal-body rod	CELLULAR PROCESSES AND SIGNALING	Cell motility
DS0823_v1_0905	979073	979741	0.875	2	2	2	1	2	2	2	2	flgA	assembly protein for flagellar basal-body periplasmic P ring	CELLULAR PROCESSES AND SIGNALING	Posttranslational modification, protein turnover, chaperones
DS0823_v1_0906	979886	980185	0.875	2	2	2	2	5	2	2	2	flgM	anti-sigma factor for FliA (sigma 28)	CELLULAR PROCESSES AND SIGNALING	Intracellular trafficking, secretion, and vesicular transport
DS0823_v1_0907	980190	980627	0.75	2	2	1	2	5	2	2	2	flgN	anti-sigma factor for FliA (sigma 28)	CELLULAR PROCESSES AND SIGNALING	Intracellular trafficking, secretion, and vesicular transport
DS0823_v1_0908	980698	981120	0.625	2	2	5	2	5	2	2	5		anti-sigma factor for FliA (sigma 28)	CELLULAR PROCESSES AND SIGNALING	Intracellular trafficking, secretion, and vesicular transport
DS0823_v1_0909	981120	983207	0.625	2	1	5	2	5	2	2	2	flhA	putative flagellar export pore protein	CELLULAR PROCESSES AND SIGNALING	Intracellular trafficking, secretion, and vesicular transport
DS0823_v1_0910	983200	984351	0.625	2	5	5	2	5	2	2	2	flhB	flagellar export pore protein	CELLULAR PROCESSES AND SIGNALING	Intracellular trafficking, secretion, and vesicular transport
DS0823_v1_0911	984579	985223	0.75	2	5	2	2	5	2	2	2	cheZ	chemotaxis regulator, protein phosphatase for CheY	CELLULAR PROCESSES AND SIGNALING	Signal transduction mechanisms
DS0823_v1_0912	985233	985622	0.75	2	5	2	2	1	2	2	2	chpA	fragment of component of chemotactic signal transduction system (part 2)	CELLULAR PROCESSES AND SIGNALING	Signal transduction mechanisms
DS0823_v1_0913	985657	986709	0.75	2	5	2	2	5	2	2	2	cheB	fused chemotaxis regulator ; protein-glutamate methylesterase in two-component regulatory system with CheA	CELLULAR PROCESSES AND SIGNALING	Signal transduction mechanisms
DS0823_v1_0914	986709	987581	0.75	2	5	2	2	5	2	2	2	cheR	chemotaxis regulator, protein-glutamate methyltransferase	CELLULAR PROCESSES AND SIGNALING	Signal transduction mechanisms
DS0823_v1_0916	990105	990602	0.5	2	5	5	2	5	2	1	2	cheW	purine-binding chemotaxis protein	CELLULAR PROCESSES AND SIGNALING	Signal transduction mechanisms
DS0823_v1_0917	990638	992671	0.625	1	5	2	2	5	2	2	2	chpA	fragment of component of chemotactic signal transduction system (part 1)	CELLULAR PROCESSES AND SIGNALING	Signal transduction mechanisms
DS0823_v1_1031	1148383	1148640	0.625	2	2	2	1	5	1	2	2		conserved hypothetical protein; putative inner membrane protein	POORLY CHARACTERIZED	Function unknown
DS0823_v1_1032	1148738	1149940	1	2	2	2	2	2	2	2	2	ackA	acetate kinase A and propionate kinase 2	METABOLISM	Energy production and conversion
DS0823_v1_1033	1150032	1152173	1	2	2	2	2	2	2	2	2	pta	phosphate acetyltransferase	METABOLISM	Energy production and conversion
DS0823_v1_1051	1166148	1166978	0.5	2	2	2	1	1	1	1	2	truA	pseudouridylate synthase I	INFORMATION STORAGE AND PROCESSING	Translation, ribosomal structure and biogenesis
DS0823_v1_1052	1166978	1167988	1	2	2	2	2	2	2	2	2	usg	putative semialdehyde dehydrogenase	METABOLISM	Amino acid transport and metabolism
DS0823_v1_1053	1168074	1169207	0.75	2	2	2	2	1	2	2	1	pdxB	erythronate-4-phosphate dehydrogenase	METABOLISM	Coenzyme transport and metabolism
DS0823_v1_1199	1338035	1338544	0.75	2	2	2	2	2	5	5	2	purE	phosphoribosylaminoimidazole carboxylase, mutase subunit	METABOLISM	Nucleotide transport and metabolism
DS0823_v1_1210	1351361	1352890	0.625	5	2	5	2	2	5	2	2	ppx	exopolyphosphatase	METABOLISM	Inorganic ion transport and metabolism
DS0823_v1_1280	1420913	1422376	1	2	2	2	2	2	2	2	2	guaB	IMP dehydrogenase	POORLY CHARACTERIZED	General function prediction only
DS0823_v1_1326	1469953	1473840	1	2	2	2	2	2	2	2	2	purL	phosphoribosylformyl-glycineamide synthetase	METABOLISM	Nucleotide transport and metabolism
DS0823_v1_1347	1494617	1495192	1	2	2	2	2	2	2	2	2	rpoE	RNA polymerase, sigma 24 (sigma E) factor	INFORMATION STORAGE AND PROCESSING	Transcription
DS0823_v1_1348	1495158	1495349	1	2	2	2	2	2	2	2	2		RNA polymerase, sigma 24 (sigma E) factor	INFORMATION STORAGE AND PROCESSING	Transcription
DS0823_v1_1351	1498078	1499430	0.625	2	2	1	1	2	2	2	1	srmB	ATP-dependent RNA helicase	INFORMATION STORAGE AND PROCESSING	Replication, recombination and repair
DS0823_v1_1377	1527969	1528424	0.875	2	2	2	2	2	2	5	2	dksA	DNA-binding transcriptional regulator of rRNA transcription, DnaK suppressor protein	CELLULAR PROCESSES AND SIGNALING	Signal transduction mechanisms
DS0823_v1_1419	1564584	1565765	0.625	2	2	1	2	2	5	2	1	pheA	fused chorismate mutase P ; prephenate dehydratase	METABOLISM	Amino acid transport and metabolism
DS0823_v1_1557	1704024	1705016	0.5	2	5	2	5	5	2	5	2	rpoS	RNA polymerase, sigma S (sigma 38) factor	INFORMATION STORAGE AND PROCESSING	Transcription
DS0823_v1_1587	1739794	1740936	1	2	2	2	2	2	2	2	2	garK	glycerate kinase I	METABOLISM	Carbohydrate transport and metabolism
DS0823_v1_1588	1741209	1742093	1	2	2	2	2	2	2	2	2	garR	tartronate semialdehyde reductase	METABOLISM	Lipid transport and metabolism
DS0823_v1_1589	1742168	1742938	0.875	2	2	2	2	2	1	2	2	garL	alpha-dehydro-beta-deoxy-D-glucarate aldolase	METABOLISM	Carbohydrate transport and metabolism
DS0823_v1_1590	1743009	1744349	0.5	2	2	2	5	5	5	2	1	gudD	D-glucarate dehydratase	POORLY CHARACTERIZED	General function prediction only
DS0823_v1_1648	1807707	1808528	1	2	2	2	2	2	2	2	2	proC	Pyrroline-5-carboxylate reductase	METABOLISM	Amino acid transport and metabolism
DS0823_v1_1670	1831363	1832625	0.5	1	2	2	2	2	5	5	1	lysA	diaminopimelate decarboxylase, PLP-binding	METABOLISM	Amino acid transport and metabolism
DS0823_v1_1689	1848209	1849285	1	2	2	2	2	2	2	2	2	alr	alanine racemase 1, PLP-binding, biosynthetic	CELLULAR PROCESSES AND SIGNALING	Cell wall/membrane/envelope biogenesis
DS0823_v1_1696	1854563	1855756	1	2	2	2	2	2	2	2	2	tyrB	tyrosine aminotransferase, tyrosine repressible, PLP-dependent	METABOLISM	Amino acid transport and metabolism
DS0823_v1_1740	1906881	1907861	1	2	2	2	2	2	2	2	2	pdxA	D-threonate 4-phosphate dehydrogenase	METABOLISM	Coenzyme transport and metabolism
DS0823_v1_1800	1975338	1976912	1	2	2	2	2	2	2	2	2	leuA	2-isopropylmalate synthase	METABOLISM	Amino acid transport and metabolism
DS0823_v1_1801	1976912	1978003	1	2	2	2	2	2	2	2	2	leuB	3-isopropylmalate dehydrogenase	METABOLISM	Amino acid transport and metabolism
DS0823_v1_1802	1978006	1979406	1	2	2	2	2	2	2	2	2	leuC	3-isopropylmalate dehydratase (isomerase), subunit with LeuD	METABOLISM	Amino acid transport and metabolism
DS0823_v1_1803	1979419	1980021	0.875	2	2	2	2	2	1	2	2	leuD	3-isopropylmalate isomerase subunit	METABOLISM	Amino acid transport and metabolism
DS0823_v1_1830	2011647	2012648	1	2	2	2	2	2	2	2	2	pdxA	4-hydroxy-L-threonine phosphate dehydrogenase, NAD-dependent	METABOLISM	Coenzyme transport and metabolism
DS0823_v1_1831	2012641	2013459	1	2	2	2	2	2	2	2	2	ksgA	S-adenosylmethionine-6-N',N'-adenosyl (rRNA) dimethyltransferase	INFORMATION STORAGE AND PROCESSING	Translation, ribosomal structure and biogenesis
DS0823_v1_1832	2013475	2013852	1	2	2	2	2	2	2	2	2	apaG	protein associated with Co2+ and Mg2+ efflux	METABOLISM	Inorganic ion transport and metabolism
DS0823_v1_1833	2013859	2014701	0.875	2	2	1	2	2	2	2	2	apaH	diadenosine tetraphosphatase	CELLULAR PROCESSES AND SIGNALING	Signal transduction mechanisms
DS0823_v1_1838	2017528	2020752	1	2	2	2	2	2	2	2	2	carB	carbamoyl-phosphate synthase, large subunit	METABOLISM	Nucleotide transport and metabolism
DS0823_v1_1839	2020840	2021988	1	2	2	2	2	2	2	2	2	carA	carbamoyl-phosphate synthase, small chain	METABOLISM	Nucleotide transport and metabolism
DS0823_v1_1859	2043327	2044616	0.75	2	2	2	2	2	2	1	1	thrC	threonine synthase	METABOLISM	Amino acid transport and metabolism
DS0823_v1_1860	2044620	2045549	1	2	2	2	2	2	2	2	2	thrB	homoserine kinase	METABOLISM	Amino acid transport and metabolism
DS0823_v1_1861	2045552	2048008	1	2	2	2	2	2	2	2	2	thrA	fused aspartokinase I ; homoserine dehydrogenase I	METABOLISM	Amino acid transport and metabolism
DS0823_v1_1877	2062180	2063412	1	2	2	2	2	2	2	2	2	serA	D-3-phosphoglycerate dehydrogenase	METABOLISM	Coenzyme transport and metabolism
DS0823_v1_1906	2093140	2094081	0.875	2	5	2	2	2	2	2	2	miaA	delta(2)-isopentenylpyrophosphate tRNA-adenosine transferase	INFORMATION STORAGE AND PROCESSING	Translation, ribosomal structure and biogenesis
DS0823_v1_1914	2102753	2104150	1	2	2	2	2	2	2	2	2	cpsB	mannose-1-phosphate guanyltransferase	METABOLISM	Carbohydrate transport and metabolism
DS0823_v1_1915	2104175	2105548	0.75	2	2	2	2	2	5	1	2	cpsG	phosphomannomutase	METABOLISM	Carbohydrate transport and metabolism
DS0823_v1_2104	2334696	2335280	0.75	2	5	2	2	2	2	2	1	slyD	FKBP-type peptidyl prolyl cis-trans isomerase (rotamase)	CELLULAR PROCESSES AND SIGNALING	Posttranslational modification, protein turnover, chaperones
DS0823_v1_2151	2385153	2386559	0.875	2	1	2	2	2	2	2	2	envZ	sensory histidine kinase in two-component regulatory system with OmpR	CELLULAR PROCESSES AND SIGNALING	Signal transduction mechanisms
DS0823_v1_2152	2386556	2387275	1	2	2	2	2	2	2	2	2	ompR	two-component response regulator	CELLULAR PROCESSES AND SIGNALING	Signal transduction mechanisms
DS0823_v1_2161	2395169	2395744	0.625	2	2	5	2	5	2	2	5	nfuA	Fe/S biogenesis protein	CELLULAR PROCESSES AND SIGNALING	Posttranslational modification, protein turnover, chaperones
DS0823_v1_2162	2395960	2398110	0.625	2	2	5	2	5	2	2	5	malQ	4-alpha-glucanotransferase (amylomaltase)	METABOLISM	Carbohydrate transport and metabolism
DS0823_v1_2163	2398123	2400540	0.5	5	2	1	2	1	2	2	5	malP	maltodextrin phosphorylase	METABOLISM	Carbohydrate transport and metabolism
DS0823_v1_2164	2400585	2401343	0.875	2	2	2	2	2	2	2	5	glpR	DNA-binding transcriptional repressor	INFORMATION STORAGE AND PROCESSING	Transcription
DS0823_v1_2165	2401501	2402325	0.5	2	1	1	5	2	2	2	5	glpG	putative intramembrane serine protease	POORLY CHARACTERIZED	General function prediction only
DS0823_v1_2206	2448459	2449409	0.625	1	1	5	2	2	2	2	2	corA	magnesium/nickel/cobalt transporter	METABOLISM	Inorganic ion transport and metabolism
DS0823_v1_2207	2449778	2451940	0.75	2	2	5	2	2	2	2	5	uvrD	DNA-dependent ATPase I and helicase II	INFORMATION STORAGE AND PROCESSING	Replication, recombination and repair
DS0823_v1_2208	2452027	2452743	0.75	2	2	5	2	2	2	2	5	yigB	putative hydrolase	POORLY CHARACTERIZED	General function prediction only
DS0823_v1_2209	2452743	2453651	1	2	2	2	2	2	2	2	2	xerC	site-specific tyrosine recombinase	INFORMATION STORAGE AND PROCESSING	Replication, recombination and repair
DS0823_v1_2210	2453648	2454349	1	2	2	2	2	2	2	2	2	yigA	conserved hypothetical protein	POORLY CHARACTERIZED	Function unknown
DS0823_v1_2242	2487139	2487465	1	2	2	2	2	2	2	2	2	trxA	thioredoxin 1	CELLULAR PROCESSES AND SIGNALING	Posttranslational modification, protein turnover, chaperones
DS0823_v1_2243	2487585	2488871	0.875	2	2	2	2	2	2	2	1	rhlB	ATP-dependent RNA helicase	INFORMATION STORAGE AND PROCESSING	Replication, recombination and repair
DS0823_v1_2244	2488879	2490375	0.875	2	2	2	2	2	2	2	5	gpp	guanosine pentaphosphatase/exopolyphosphatase	METABOLISM	Inorganic ion transport and metabolism
DS0823_v1_2255	2505691	2507169	0.875	2	2	2	2	2	2	5	2	ilvC	ketol-acid reductoisomerase, NAD(P)-binding	METABOLISM	Coenzyme transport and metabolism
DS0823_v1_2256	2507339	2508226	0.5	2	2	2	5	5	2	5	1	ilvY	DNA-binding transcriptional dual regulator	INFORMATION STORAGE AND PROCESSING	Transcription
DS0823_v1_2260	2511443	2513293	0.5	1	1	1	2	2	2	2	1	ilvD	dihydroxy-acid dehydratase	METABOLISM	Carbohydrate transport and metabolism
DS0823_v1_2261	2513367	2514293	1	2	2	2	2	2	2	2	2	ilvE	branched-chain amino-acid aminotransferase	METABOLISM	Coenzyme transport and metabolism
DS0823_v1_2262	2514318	2514575	0.625	5	2	2	2	5	2	2	5	ilvM	acetolactate synthase II, small subunit	POORLY CHARACTERIZED	Function unknown
DS0823_v1_2278	2532583	2533989	0.875	2	2	2	2	5	2	2	2	sthA	pyridine nucleotide transhydrogenase, soluble	METABOLISM	Energy production and conversion
DS0823_v1_2284	2541110	2541427	0.625	2	2	5	5	5	2	2	2	metJ	DNA-binding transcriptional repressor, S-adenosylmethionine-binding	INFORMATION STORAGE AND PROCESSING	Transcription
DS0823_v1_2306	2561726	2562688	0.875	2	2	2	2	2	2	2	1	pfkA	6-phosphofructokinase I	METABOLISM	Carbohydrate transport and metabolism
DS0823_v1_2420	2673565	2675073	1	2	2	2	2	2	2	2	2	pitA	phosphate transporter, low-affinity	METABOLISM	Inorganic ion transport and metabolism
DS0823_v1_2421	2675366	2676574	0.5	2	5	5	5	2	2	2	5	yhiN	putative oxidoreductase with FAD/NAD(P)-binding domain	POORLY CHARACTERIZED	General function prediction only
DS0823_v1_2461	2717214	2719037	0.75	2	2	1	2	1	2	2	2	typA	GTP-binding elongation factor family protein	CELLULAR PROCESSES AND SIGNALING	Signal transduction mechanisms
DS0823_v1_2470	2730603	2731226	1	2	2	2	2	2	2	2	2	dsbA	periplasmic protein disulfide isomerase I	CELLULAR PROCESSES AND SIGNALING	Posttranslational modification, protein turnover, chaperones
DS0823_v1_2490	2752371	2754260	0.875	2	2	1	2	2	2	2	2	gidA	glucose-inhibited cell-division protein	CELLULAR PROCESSES AND SIGNALING	Cell cycle control, cell division, chromosome partitioning
DS0823_v1_2556	2816569	2817933	0.625	2	1	1	2	2	2	5	2	trmE	GTPase	POORLY CHARACTERIZED	General function prediction only
DS0823_v1_2626	2900654	2901805	1	2	2	2	2	2	2	2	2	mtlD	mannitol-1-phosphate dehydrogenase, NAD(P)-binding	METABOLISM	Carbohydrate transport and metabolism
DS0823_v1_2642	2919365	2920714	0.875	2	2	2	2	1	2	2	2	argG	argininosuccinate synthetase	METABOLISM	Amino acid transport and metabolism
DS0823_v1_2643	2920828	2921328	0.625	2	2	2	5	5	2	2	5	pecS	HTH-type transcriptional regulator PecS	INFORMATION STORAGE AND PROCESSING	Transcription
DS0823_v1_2655	2935816	2938251	0.75	1	2	2	2	2	2	2	1		ABC efflux pump, inner membrane subunit	CELLULAR PROCESSES AND SIGNALING	Defense mechanisms
DS0823_v1_2739	3021017	3021838	0.75	2	2	2	2	2	2	5	1	cysE	serine acetyltransferase	METABOLISM	Amino acid transport and metabolism
DS0823_v1_2750	3035128	3036279	1	2	2	2	2	2	2	2	2	argE	acetylornithine deacetylase	METABOLISM	Amino acid transport and metabolism
DS0823_v1_2751	3036494	3037498	1	2	2	2	2	2	2	2	2	argC	N-acetyl-gamma-glutamylphosphate reductase, NAD(P)-binding	METABOLISM	Amino acid transport and metabolism
DS0823_v1_2752	3037523	3038296	1	2	2	2	2	2	2	2	2	argB	acetylglutamate kinase	METABOLISM	Amino acid transport and metabolism
DS0823_v1_2753	3038412	3039785	1	2	2	2	2	2	2	2	2	argH	argininosuccinate lyase	METABOLISM	Amino acid transport and metabolism
DS0823_v1_2758	3044733	3044987	1	2	2	2	2	2	2	2	2	tatA	TatABCE protein translocation system subunit	CELLULAR PROCESSES AND SIGNALING	Intracellular trafficking, secretion, and vesicular transport
DS0823_v1_2759	3044991	3045563	1	2	2	2	2	2	2	2	2	tatB	TatABCE protein translocation system subunit	CELLULAR PROCESSES AND SIGNALING	Intracellular trafficking, secretion, and vesicular transport
DS0823_v1_2760	3045567	3046334	1	2	2	2	2	2	2	2	2	tatC	TatABCE protein translocation system subunit	CELLULAR PROCESSES AND SIGNALING	Intracellular trafficking, secretion, and vesicular transport
DS0823_v1_2815	3105448	3106737	0.625	2	2	2	2	2	5	1	1	purD	phosphoribosylamine--glycine ligase (GARS) (Glycinamide ribonucleotide synthetase) (Phosphoribosylglycinamide synthetase)	METABOLISM	Nucleotide transport and metabolism
DS0823_v1_2816	3106753	3108342	1	2	2	2	2	2	2	2	2	purH	bifunctional protein [Includes: phosphoribosylaminoimidazolecarboxamide formyltransferase (AICAR transformylase); IMP cyclohydrolase (Inosinicase) (IMP synthetase) (ATIC)]	METABOLISM	Nucleotide transport and metabolism
DS0823_v1_2835	3127604	3128569	1	2	2	2	2	2	2	2	2	dusB	tRNA-dihydrouridine synthase B	INFORMATION STORAGE AND PROCESSING	Translation, ribosomal structure and biogenesis
DS0823_v1_2847	3137237	3139183	0.75	2	2	2	2	5	1	2	2	csrD	inner membrane associated factor modulating specific RNAseE dependent RNA degradation pathways	CELLULAR PROCESSES AND SIGNALING	Signal transduction mechanisms
DS0823_v1_2884	3172031	3173155	0.875	2	2	2	2	2	2	5	2	degS	serine endoprotease, periplasmic	CELLULAR PROCESSES AND SIGNALING	Posttranslational modification, protein turnover, chaperones
DS0823_v1_2894	3180861	3182279	0.625	5	1	2	2	2	2	2	1	gltD	glutamate synthase small chain	POORLY CHARACTERIZED	General function prediction only
DS0823_v1_2895	3182289	3186749	1	2	2	2	2	2	2	2	2	gltB	glutamate synthase, large subunit	METABOLISM	Amino acid transport and metabolism
DS0823_v1_2911	3203332	3204744	0.625	1	2	1	2	2	2	2	1	tolC	transport channel	CELLULAR PROCESSES AND SIGNALING	Intracellular trafficking, secretion, and vesicular transport
DS0823_v1_2929	3222516	3223454	0.75	2	2	2	2	2	1	5	2	exbB	Membrane spanning protein in TonB-ExbB-ExbD complex	CELLULAR PROCESSES AND SIGNALING	Intracellular trafficking, secretion, and vesicular transport
DS0823_v1_2930	3223459	3223878	0.75	2	2	2	2	2	5	5	2	exbD	membrane spanning protein in TonB-ExbB-ExbD complex	CELLULAR PROCESSES AND SIGNALING	Intracellular trafficking, secretion, and vesicular transport
DS0823_v1_2961	3255430	3256446	0.625	2	2	1	2	2	1	2	1	argI	ornithine carbamoyltransferase 1	METABOLISM	Amino acid transport and metabolism
DS0823_v1_2970	3265768	3267276	0.625	2	2	2	2	5	5	5	2	pepA	aminopeptidase A, a cyteinylglycinase	METABOLISM	Amino acid transport and metabolism
DS0823_v1_3025	3318006	3318605	0.5	2	2	2	1	2	1	1	1		putative short chain dehydrogenase protein	POORLY CHARACTERIZED	General function prediction only
DS0823_v1_3067	3358547	3359524	1	2	2	2	2	2	2	2	2	serB	3-phosphoserine phosphatase	METABOLISM	Amino acid transport and metabolism
DS0823_v1_3106	3394140	3395390	1	2	2	2	2	2	2	2	2		UDP-glucose:undecaprenyl-phosphate glucose-1-phosphate transferase	CELLULAR PROCESSES AND SIGNALING	Cell wall/membrane/envelope biogenesis
DS0823_v1_3107	3395392	3395949	1	2	2	2	2	2	2	2	2		Capsular polysaccharide synthesis enzyme CpsC	CELLULAR PROCESSES AND SIGNALING	Cell wall/membrane/envelope biogenesis
DS0823_v1_3108	3395952	3398144	1	2	2	2	2	2	2	2	2		Capsular polysaccharide synthesis enzyme CpsD exopolysaccharide synthesis	CELLULAR PROCESSES AND SIGNALING	Cell cycle control, cell division, chromosome partitioning
DS0823_v1_3110	3399366	3400748	0.75	2	2	2	5	5	2	2	2		putative capsular polysaccharide bisynthesis protein	POORLY CHARACTERIZED	General function prediction only
DS0823_v1_3111	3400741	3401730	0.75	2	2	2	5	5	2	2	2		Capsular polysaccharide biosynthesis glycosyl transferase	CELLULAR PROCESSES AND SIGNALING	Cell wall/membrane/envelope biogenesis
DS0823_v1_3225	3511048	3513168	1	2	2	2	2	2	2	2	2	pnp	polyribonucleotide nucleotidyltransferase (Polynucleotide phosphorylase) (PNPase)	INFORMATION STORAGE AND PROCESSING	Translation, ribosomal structure and biogenesis
DS0823_v1_3226	3513296	3514180	1	2	2	2	2	2	2	2	2	nlpI	lipoprotein precursor	POORLY CHARACTERIZED	General function prediction only
DS0823_v1_3227	3514361	3516256	0.875	2	2	1	2	2	2	2	2	deaD	ATP-dependent RNA helicase	INFORMATION STORAGE AND PROCESSING	Replication, recombination and repair
DS0823_v1_3267	3558309	3559208	0.5	2	2	5	5	2	2	5	5	xerD	site-specific tyrosine recombinase	INFORMATION STORAGE AND PROCESSING	Replication, recombination and repair
DS0823_v1_3403	3697096	3697578	1	2	2	2	2	2	2	2	2	smpB	trans-translation protein	CELLULAR PROCESSES AND SIGNALING	Posttranslational modification, protein turnover, chaperones
DS0823_v1_3438	3737692	3739419	1	2	2	2	2	2	2	2	2	fruB	fragment of phosphotransferase system, fructose-specific EI/HPr/EIIA components (part 2)	METABOLISM	Carbohydrate transport and metabolism
DS0823_v1_3439	3739467	3739724	1	2	2	2	2	2	2	2	2	fruB	fragment of phosphotransferase system, fructose-specific EI/HPr/EIIA components (part 1)	METABOLISM	Carbohydrate transport and metabolism
DS0823_v1_3517	3830225	3830842	0.875	2	2	2	2	2	2	5	2		putative DNA binding protein, TetR family	INFORMATION STORAGE AND PROCESSING	Transcription
DS0823_v1_3555	3869496	3870821	0.625	2	1	5	2	2	2	2	1	argA	fused acetylglutamate kinase homolog (inactive) ; amino acid N-acetyltransferase	METABOLISM	Amino acid transport and metabolism
DS0823_v1_3616	3929477	3930814	0.625	2	5	2	2	2	5	1	2		conserved membrane protein of unknown function	POORLY CHARACTERIZED	General function prediction only
DS0823_v1_3671	3989495	3990658	0.875	2	2	1	2	2	2	2	2	tgt	queuine tRNA-ribosyltransferase (tRNA-guanine transglycosylase) (Guanine insertion enzyme)	INFORMATION STORAGE AND PROCESSING	Translation, ribosomal structure and biogenesis
DS0823_v1_3697	4014993	4015886	1	2	2	2	2	2	2	2	2	cyoE	protoheme IX farnesyltransferase	CELLULAR PROCESSES AND SIGNALING	Posttranslational modification, protein turnover, chaperones
DS0823_v1_3698	4015900	4016232	1	2	2	2	2	2	2	2	2	cyoD	cytochrome o ubiquinol oxidase subunit IV	METABOLISM	Energy production and conversion
DS0823_v1_3699	4016232	4016846	1	2	2	2	2	2	2	2	2	cyoC	cytochrome o ubiquinol oxidase subunit III	METABOLISM	Energy production and conversion
DS0823_v1_3700	4016836	4018827	1	2	2	2	2	2	2	2	2	cyoB	cytochrome o ubiquinol oxidase subunit I	METABOLISM	Energy production and conversion
DS0823_v1_3701	4018848	4019798	1	2	2	2	2	2	2	2	2	cyoA	cytochrome o ubiquinol oxidase subunit II	METABOLISM	Energy production and conversion
DS0823_v1_3709	4027148	4029568	1	2	2	2	2	2	2	2	2	lon	DNA-binding ATP-dependent protease La	CELLULAR PROCESSES AND SIGNALING	Posttranslational modification, protein turnover, chaperones
DS0823_v1_3729	4045265	4048411	1	2	2	2	2	2	2	2	2	acrB	multidrug efflux pump RND permease AcrB	CELLULAR PROCESSES AND SIGNALING	Defense mechanisms
DS0823_v1_3730	4048428	4049585	1	2	2	2	2	2	2	2	2	acrA	multidrug efflux pump membrane fusion lipoprotein AcrA	CELLULAR PROCESSES AND SIGNALING	Cell wall/membrane/envelope biogenesis
DS0823_v1_3793	4123309	4124346	0.625	5	2	2	5	2	2	5	2	purM	phosphoribosylaminoimidazole synthetase	METABOLISM	Nucleotide transport and metabolism
DS0823_v1_3796	4126831	4127538	0.875	2	2	2	2	2	2	5	2	hda	ATPase regulatory factor involved in DnaA inactivation	INFORMATION STORAGE AND PROCESSING	Replication, recombination and repair
DS0823_v1_3797	4127548	4127904	0.75	2	2	2	2	5	2	5	2	yfgD	putative oxidoreductase	METABOLISM	Inorganic ion transport and metabolism
DS0823_v1_3798	4127919	4129382	0.75	2	2	2	2	5	2	5	2	yfgC	putative peptidase	POORLY CHARACTERIZED	General function prediction only
DS0823_v1_3802	4131640	4132680	1	2	2	2	2	2	2	2	2	nlpB	lipoprotein	CELLULAR PROCESSES AND SIGNALING	Cell wall/membrane/envelope biogenesis
DS0823_v1_3803	4133004	4133717	1	2	2	2	2	2	2	2	2	purC	phosphoribosylaminoimidazole-succinocarboxamide synthase	METABOLISM	Nucleotide transport and metabolism
DS0823_v1_3879	4211533	4212699	0.75	2	2	5	2	2	2	5	2	sucC	succinyl-CoA synthetase beta chain	METABOLISM	Energy production and conversion
DS0823_v1_3952	4289618	4291024	1	2	2	2	2	2	2	2	2	gnd	gluconate-6-phosphate dehydrogenase, decarboxylating	METABOLISM	Carbohydrate transport and metabolism

## Sheet: Roots vs TY
Sheet 9 : Con-ARTIST analysis of the Tnseq mutant library in roots vs TY culture condition										Sheet 8 : Con-ARTIST analysis of the Tn-mutant library in roots vs TY culture condition
Locus	start	end	Fréquence F	Rhizo1	Rhizo2	Rhizo3	Rhizo4	Rhizo6	Rhizo7	gene	product	COGprocess	ClassDescription	Antismash analysis
'DS0823_v1_1976'	2159135	2162644	0.5	5	2	5	2	2	5	nifJ	Pyruvate-flavodoxin oxidoreductase	METABOLISM	Energy production and conversion
'DS0823_v1_1977'	2162744	2163460	0.5	5	2	5	2	2	5		4'-phosphopantetheinyl transferase	METABOLISM	Secondary metabolites biosynthesis, transport and catabolism
'DS0823_v1_1978'	2163512	2164642	0.5	5	2	5	2	2	5	oocW	Malonyl-CoA-acyltransferase involved in polyketide synthesis	METABOLISM	Lipid transport and metabolism	OocW acyl transferase in Serratia plymuthica AFX60345.1 Location: 78317 - 77199 BlastP Percentage identity: 80 Percentage coverage: 99 BLAST bit score: 575 E-value: 4.66e-208
'DS0823_v1_1979'	2164711	2166630	0.5	5	2	5	2	2	5	oocV	BryP	METABOLISM	Lipid transport and metabolism	OocV acyl transferase in Serratia plymuthica AFX60344.1 Location: 77136 - 75262 BlastP Percentage identity: 77 Percentage coverage: 100 BLAST bit score: 962 E-value: 0.0
'DS0823_v1_1980'	2166740	2168188	0.5	5	2	5	2	2	5	oocU	PfaD family protein	POORLY CHARACTERIZED	General function prediction only	OocU flavin-dependent nitroreductase in Serratia plymuthica AFX60343.1 Location: 75243 - 73795 BlastP Percentage identity: 80 Percentage coverage: 99 BLAST bit score: 758 E-value: 1.71e-276
'DS0823_v1_1981'	2168213	2169040	0.5	5	2	5	2	2	5	oocT	PfaD family protein	POORLY CHARACTERIZED	General function prediction only	OocT hypothetical protein in Serratia plymuthica AFX60342.1 Location: 73754 - 72924 BlastP Percentage identity: 73 Percentage coverage: 100 BLAST bit score: 419 E-value: 2.49e-149
'DS0823_v1_1982'	2169122	2186047	0.5	5	2	5	2	2	5	oocS	Polyketide synthase	METABOLISM	Secondary metabolites biosynthesis, transport and catabolism	OocS polyketide synthase in Serratia plymuthica AFX60341.1 Location: 72854 - 56829 BlastP Percentage identity: 68 Percentage coverage: 100 BLAST bit score: 7362 E-value: 0.0
'DS0823_v1_1983'	2186040	2193218	0.5	5	2	5	2	2	5	oocR	6-deoxyerythronolide-B synthase	METABOLISM	Secondary metabolites biosynthesis, transport and catabolism	OocR polyketide synthase in Serratia plymuthica AFX60340.1 Location: 56836 - 50042 BlastP Percentage identity: 74 Percentage coverage: 99 BLAST bit score: 3358 E-value: 0.0
'DS0823_v1_1987'	2195231	2215924	0.5	4	2	5	2	2	5	oocN	KR domain protein	METABOLISM	Secondary metabolites biosynthesis, transport and catabolism	OocN polyketide synthase in Serratia plymuthica AFX60336.1 Location: 48065 - 28221 BlastP Percentage identity: 71 Percentage coverage: 100 BLAST bit score: 9345 E-value: 0.0
'DS0823_v1_1988'	2215917	2217050	0.5	4	2	5	2	2	5	oocM	Flavin-dependent oxygenase	METABOLISM	Energy production and conversion	OocM flavin-dependent monooxygenase in Serratia plymuthica AFX60335.1 Location: 28228 - 27095 BlastP Percentage identity: 87 Percentage coverage: 100 BLAST bit score: 676 E-value: 1.47e-247
'DS0823_v1_1989'	2217047	2224600	0.5	4	2	5	2	2	5	oocL	6-methylsalicylic acid synthase, 6-deoxyerythronolide-B synthase	METABOLISM	Secondary metabolites biosynthesis, transport and catabolism	OccL polyketide synthase in Serratia plymuthica AFX60334.1 Location: 27098 - 19887 BlastP Percentage identity: 67 Percentage coverage: 100 BLAST bit score: 3230 E-value: 0.0
'DS0823_v1_1990'	2224676	2225980	0.5	4	2	5	2	2	5	oocK	Monooxygenase, flavin-binding family	METABOLISM	Inorganic ion transport and metabolism	OocK flavin-dependent monooxygenase in Serratia plymuthica AFX60333.1 Location: 19881 - 18577 BlastP Percentage identity: 92 Percentage coverage: 100 BLAST bit score: 856 E-value: 4.18e-317
'DS0823_v1_1991'	2226044	2237596	0.5	4	2	5	2	2	5	oocJ	FkbH like protein	POORLY CHARACTERIZED	General function prediction only	OocJ polyketide synthase in Serratia plymuthica AFX60332.1 Location: 18502 - 7529 BlastP Percentage identity: 69 Percentage coverage: 100 BLAST bit score: 5092 E-value: 0.0
'DS0823_v1_2364'	2616937	2617923	0.666667	5	2	2	2	2	5	yhjD	conserved hypothetical protein; putative inner membrane protein	POORLY CHARACTERIZED	Function unknown
DS0823_v1_2365'	2617954	2618157	0.666667	5	2	2	2	2	5		putative tautomerase K2	POORLY CHARACTERIZED	General function prediction only
'DS0823_v1_2366'	2618340	2619272	0.666667	5	2	2	2	2	5	kdgK	ketodeoxygluconokinase	METABOLISM	Carbohydrate transport and metabolism
'DS0823_v1_2367'	2619418	2620986	0.666667	5	2	2	2	2	5	yhjJ	putative zinc-dependent peptidase	POORLY CHARACTERIZED	General function prediction only
'DS0823_v1_2368'	2620970	2621113	0.666667	5	2	2	2	2	5		protein of unknown function	POORLY CHARACTERIZED	General function prediction only
'DS0823_v1_2369'	2621189	2622475	0.666667	5	2	2	2	2	5	dctA	C4-dicarboxylic acid, orotate and citrate transporter	METABOLISM	Energy production and conversion
'DS0823_v1_2370'	2622874	2623872	0.666667	5	2	2	2	2	5	celY	Minor endoglucanase Y	METABOLISM	Carbohydrate transport and metabolism
'DS0823_v1_2371'	2623885	2624352	0.666667	5	2	2	2	2	5	bcsD	Cellulose synthase operon protein D	POORLY CHARACTERIZED	General function prediction only
'DS0823_v1_2372'	2624355	2628305	0.666667	5	2	2	2	2	5	bcsC	Cellulose synthase operon C domain protein	POORLY CHARACTERIZED	General function prediction only
'DS0823_v1_2373'	2628317	2630830	0.666667	5	2	2	2	2	5	bcsB	Cellulose synthase operon C domain protein	POORLY CHARACTERIZED	General function prediction only
'DS0823_v1_2374'	2630827	2632917	0.666667	5	2	2	2	2	5	bcsA	Cellulose synthase catalytic subunit [UDP-forming]	CELLULAR PROCESSES AND SIGNALING	Cell wall/membrane/envelope biogenesis
'DS0823_v1_2375'	2633027	2633842	0.666667	5	2	2	2	2	5	bcsQ	Cellulose synthase operon protein YhjQ	CELLULAR PROCESSES AND SIGNALING	Cell cycle control, cell division, chromosome partitioning
'DS0823_v1_2376'	2633833	2634414	0.666667	5	2	2	2	2	5	bcsO	conserved protein of unknown function	POORLY CHARACTERIZED	Function unknown
'DS0823_v1_2377'	2634525	2634644	0.5	5	5	2	2	2	5		conserved protein of unknown function	POORLY CHARACTERIZED	Function unknown
'DS0823_v1_2378'	2634876	2635784	0.5	5	5	2	2	2	5	eamA	cysteine and O-acetyl-L-serine efflux system	POORLY CHARACTERIZED	General function prediction only
'DS0823_v1_2379'	2635824	2635946	0.5	5	5	2	2	2	5		protein of unknown function	POORLY CHARACTERIZED	General function prediction only
'DS0823_v1_2380'	2635949	2636650	0.5	5	5	2	2	2	5		putative transcription regulator protein, deoR family	INFORMATION STORAGE AND PROCESSING	Transcription
'DS0823_v1_2381'	2636771	2637142	0.5	5	5	2	2	2	5		Phenazine antibiotic resistance protein VOC family protein	METABOLISM	Amino acid transport and metabolism
'DS0823_v1_2382'	2637262	2638695	0.5	5	5	2	2	2	5		putative fused transcriptional regulator aminotransferase	INFORMATION STORAGE AND PROCESSING	Transcription
'DS0823_v1_2383'	2638793	2639065	0.666667	5	2	2	2	2	5		Xre family toxin-antitoxin system, antitoxin component	INFORMATION STORAGE AND PROCESSING	Transcription
'DS0823_v1_2384'	2639058	2640305	0.666667	5	2	2	2	2	5		type II toxin-antitoxin system HipA family toxin	POORLY CHARACTERIZED	General function prediction only
'DS0823_v1_2385'	2640387	2640920	0.666667	5	2	2	2	2	5		DUF3828 domain-containing protein	POORLY CHARACTERIZED	Function unknown
'DS0823_v1_2386'	2640882	2641019	0.666667	5	2	2	2	2	5		protein of unknown function	POORLY CHARACTERIZED	Function unknown
'DS0823_v1_2387'	2641025	2642032	0.666667	5	2	2	2	2	5	dppF	dipeptide transporter ; ATP-binding component of ABC superfamily	METABOLISM	Amino acid transport and metabolism
'DS0823_v1_2388'	2642029	2643009	0.666667	5	2	2	2	2	5	dppD	dipeptide transporter ; ATP-binding component of ABC superfamily	METABOLISM	Inorganic ion transport and metabolism
'DS0823_v1_2389'	2643023	2643925	0.666667	5	2	2	2	2	5	dppC	dipeptide transporter ; membrane component of ABC superfamily	METABOLISM	Inorganic ion transport and metabolism
'DS0823_v1_2390'	2643938	2644957	0.666667	5	2	2	2	2	5	dppB	dipeptide transporter; membrane component of ABC superfamily	METABOLISM	Inorganic ion transport and metabolism
'DS0823_v1_2391'	2645040	2645123	0.666667	5	2	2	2	2	5	dppB	dipeptide transporter; membrane component of ABC superfamily	METABOLISM	Inorganic ion transport and metabolism
'DS0823_v1_2392'	2645153	2646760	0.666667	5	2	2	2	2	5	dppA	dipeptide transporter ; periplasmic-binding component of ABC superfamily	METABOLISM	Amino acid transport and metabolism
'DS0823_v1_2393'	2646787	2646981	0.666667	5	2	2	2	2	5		protein of unknown function	POORLY CHARACTERIZED	Function unknown
'DS0823_v1_2394'	2647159	2647275	0.5	5	2	2	2	5	5		protein of unknown function	POORLY CHARACTERIZED	Function unknown
'DS0823_v1_2509'	2771276	2772058	0.5	5	2	5	2	5	2	apeD	putative phospholipid biosynthesis acyltransferase	METABOLISM	Lipid transport and metabolism	ApeD c1201 lysophospholipid acyltransferase in Escherichia coli CFT073 Location: 12768 - 11929 BlastP Percentage identity: 64 Percentage coverage: 94 BLAST bit score: 308 E-value: 9.71e-106
'DS0823_v1_2510'	2772092	2772358	0.5	5	2	5	2	5	2	apeE	putative acyl carrier protein	METABOLISM	Secondary metabolites biosynthesis, transport and catabolism	ApeE c1200 Putative acyl carrier protein in Escherichia coli CFT073 Location: 11954 - 11697 BlastP Percentage identity: 75 Percentage coverage: 95 BLAST bit score: 125 E-value: 1.98e-39
'DS0823_v1_2511'	2772381	2772635	0.666667	5	2	2	2	5	2	apeF	Acyl carrier protein 2	METABOLISM	Secondary metabolites biosynthesis, transport and catabolism	ApeF c1199 Putative acyl carrier protein Location: 11685 - 11434 BlastP Percentage identity: 68 Percentage coverage: 93 BLAST bit score: 109 E-value: 5.71e-33
'DS0823_v1_2512'	2772622	2773209	0.666667	5	2	2	2	5	2	apeG	Intracellular septation protein A family protein	POORLY CHARACTERIZED	Function unknown	ApeG c1198 COG4648 - pyrophosphatase Location: 11432 - 10848 BlastP Percentage identity: 54 Percentage coverage: 95 BLAST bit score: 202 E-value: 2.01e-66
DS0823_v1_2513'	2773269	2774639	0.666667	5	2	2	2	5	2	apeH	putative surfactin synthetase	METABOLISM	Lipid transport and metabolism	ApeH c1197 acyl-ACP synthetase Location: 10851 - 9493 BlastP Percentage identity: 48 Percentage coverage: 100 BLAST bit score: 384 E-value: 5.29e-130
'DS0823_v1_2514'	2774626	2775048	0.666667	5	2	2	2	5	2	apeI	putative acyl carrier protein dehydratase	METABOLISM	Lipid transport and metabolism	ApeI c1196 3-hydroxyacyl-ACP dehydratase Location: 9530 - 9153 BlastP hit with D083_RS11935 Percentage identity: 47 Percentage coverage: 91 BLAST bit score: 121 E-value: 2.26e-36
'DS0823_v1_2515'	2775039	2776748	0.666667	5	2	2	2	5	2	apeJ	YcdQ	CELLULAR PROCESSES AND SIGNALING	Cell wall/membrane/envelope biogenesis	ApeJ c1194 glycosyltransferase / acyltransferase Location: 9108 - 7486 BlastP Percentage identity: 66 Percentage coverage: 95 BLAST bit score: 739 E-value: 1.19e-266
'DS0823_v1_2516'	2776745	2777173	0.666667	5	2	2	2	5	2	apeK	4-hydroxybenzoyl-CoA thioesterase domain protein	POORLY CHARACTERIZED	General function prediction only	ApeK c1193 thioesterase Location: 7482 - 7060 BlastP Percentage identity: 71 Percentage coverage: 96 BLAST bit score: 203 E-value: 2.24e-68
'DS0823_v1_2517'	2777170	2777808	0.666667	5	2	2	2	5	2	apeL	Putative transmembrane protein	POORLY CHARACTERIZED	General function prediction only	apeL c1192 LolA-like molecular chaperone Location: 7063 - 6458 BlastP Percentage identity: 64 Percentage coverage: 98 BLAST bit score: 244 E-value: 6.45e-83
'DS0823_v1_2518'	2777780	2780104	0.666667	5	2	2	2	5	2	apeM	putative exporter	POORLY CHARACTERIZED	General function prediction only	ApeM c1191 RND family transporter Location: 6489 - 4171 BlastP Percentage identity: 61 Percentage coverage: 99 BLAST bit score: 894 E-value: 0.0
'DS0823_v1_2519'	2780101	2780673	0.666667	5	2	2	2	5	2	apeN	conserved exported protein of unknown function	POORLY CHARACTERIZED	General function prediction only	ApeN c1190 DUF3261 – LolB-like membrane protein Location: 4174 - 3590 BlastP Percentage identity: 60 Percentage coverage: 95 BLAST bit score: 229 E-value: 2.73e-77
'DS0823_v1_2520'	2780675	2781832	0.666667	5	2	2	2	5	2	apeO	putative 3-oxoacyl-[ACP] synthase	METABOLISM	Secondary metabolites biosynthesis, transport and catabolism	ApeO c1189 Putative 3-oxoacyl-[ACP] synthase Location: 3597 - 2419 BlastP Percentage identity: 64 Percentage coverage: 101 BLAST bit score: 486 E-value: 3.71e-172
'DS0823_v1_2521'	2781839	2782312	0.666667	5	2	2	2	5	2	apeP	FabA-like domain protein	METABOLISM	Lipid transport and metabolism	ApeP c1188 3-hydroxyacyl-ACP dehydratase Location: 2422 - 1958 BlastP Percentage identity: 49 Percentage coverage: 98 BLAST bit score: 158 E-value: 3.91e-50
'DS0823_v1_2522'	2782312	2783043	0.666667	5	2	2	2	5	2	apeQ	3-oxoacyl-[acyl-carrier protein] reductase (3-ketoacyl- acyl carrier protein reductase)	POORLY CHARACTERIZED	General function prediction only	ApeQ c1187 3-oxoacyl-[acyl-carrier protein] reductase Location: 1958 - 1227 BlastP Percentage identity: 77 Percentage coverage: 100 BLAST bit score: 372 E-value: 4.08e-132
'DS0823_v1_2523'	2783043	2784269	0.666667	5	2	2	2	5	2	apeR	putative beta-ketoacyl-ACP synthase	METABOLISM	Secondary metabolites biosynthesis, transport and catabolism	ApeR c1186 Putative beta-ketoacyl-ACP synthase Location: 1230 - 1 BlastP Percentage identity: 83 Percentage coverage: 100 BLAST bit score: 695 E-value: 2.84e-254
'DS0823_v1_2524'	2784346	2786649	0.666667	5	2	2	2	5	2		Diguanylate cyclase with PAS/PAC and GAF sensor	CELLULAR PROCESSES AND SIGNALING	Signal transduction mechanisms
'DS0823_v1_2525'	2787232	2788272	0.666667	5	2	2	2	5	2	pstS	phosphate transporter subunit ; periplasmic-binding component of ABC superfamily	METABOLISM	Inorganic ion transport and metabolism
'DS0823_v1_2526'	2788424	2789383	0.666667	5	2	2	2	5	2	pstC	phosphate transporter subunit ; membrane component of ABC superfamily	METABOLISM	Inorganic ion transport and metabolism
'DS0823_v1_2527'	2789383	2790270	0.666667	5	2	2	2	5	2	pstA	phosphate transporter subunit ; membrane component of ABC superfamily	METABOLISM	Inorganic ion transport and metabolism
'DS0823_v1_2528'	2790381	2791157	0.666667	5	2	2	2	5	2	pstB	phosphate transporter subunit ; ATP-binding component of ABC superfamily	METABOLISM	Inorganic ion transport and metabolism
'DS0823_v1_2529'	2791171	2791902	0.5	5	5	2	2	2	5	phoU	negative regulator of PhoR/PhoB two-component regulator	METABOLISM	Inorganic ion transport and metabolism
DS0823_v1_3305'	3602212	3603270	0.5	4	2	2	2	5	5	ddpB	D-ala-D-ala transporter subunit ; membrane component of ABC superfamily	METABOLISM	Inorganic ion transport and metabolism
'DS0823_v1_3306'	3603267	3604172	0.5	4	2	2	2	5	5	ddpC	D-ala-D-ala transporter subunit ; membrane component of ABC superfamily	METABOLISM	Inorganic ion transport and metabolism
'DS0823_v1_3307'	3604135	3605055	0.5	4	2	2	2	5	5	ddpA	putative peptide ABC transporter ATP-binding protein y4tR	METABOLISM	Inorganic ion transport and metabolism
'DS0823_v1_3308'	3605065	3605871	0.5	4	2	2	2	5	5	oppF	Oligopeptide transport ATP-binding protein OppF	METABOLISM	Inorganic ion transport and metabolism
'DS0823_v1_3309'	3606020	3606556	0.5	4	2	2	2	5	5	fecI	RNA polymerase, sigma 19 factor; KpLE2 phage-like element	INFORMATION STORAGE AND PROCESSING	Transcription
'DS0823_v1_3310'	3606561	3607514	0.5	4	2	2	2	5	5		Fe2+-dicitrate sensor, membrane component, DUF4880 domain-containing protein	CELLULAR PROCESSES AND SIGNALING	Signal transduction mechanisms
'DS0823_v1_3311'	3607741	3608751	0.5	4	2	2	2	5	5		Membrane protein, AI-2E family transporter	POORLY CHARACTERIZED	General function prediction only
'DS0823_v1_3312'	3609194	3610720	0.5	4	2	2	2	5	5		Oligogalacturonide transporter, MFS transporter	METABOLISM	Carbohydrate transport and metabolism
'DS0823_v1_3313'	3610925	3611101	0.5	4	2	2	2	5	5		protein of unknown function	POORLY CHARACTERIZED	Function unknown
'DS0823_v1_3314'	3611147	3611383	0.5	4	2	2	2	5	5	yozG	Uncharacterized HTH-type transcriptional regulator YozG	INFORMATION STORAGE AND PROCESSING	Transcription
'DS0823_v1_3315'	3611565	3613061	0.5	4	2	2	2	5	5	yeiQ	putative sugar dehydrogenase, NAD-dependent, fructuronate reductase	METABOLISM	Carbohydrate transport and metabolism
'DS0823_v1_3316'	3613162	3614766	0.5	4	2	2	2	5	5		Drug resistance transporter EmrB/QacA subfamily:Twin-arginine translocation pathway signal, DHA2 family efflux MFS transporter permease subunit	POORLY CHARACTERIZED	General function prediction only
'DS0823_v1_3317'	3614753	3615889	0.5	4	2	2	2	5	5		Transporter, membrane fusion protein (MFP) family, HlyD family secretion protein	CELLULAR PROCESSES AND SIGNALING	Defense mechanisms
'DS0823_v1_3318'	3615886	3616341	0.5	4	2	2	2	5	5		MarR family transcriptional regulator, transcriptional regulator for hemolysin	INFORMATION STORAGE AND PROCESSING	Transcription
'DS0823_v1_3319'	3616628	3617806	0.5	4	2	2	2	5	5		Protein ybiS	POORLY CHARACTERIZED	Function unknown
'DS0823_v1_3320'	3617976	3621509	0.5	4	2	2	2	5	5	ydbK	putative 2-oxoacid-flavodoxin fused oxidoreductase:conserved protein; 4Fe-4S cluster binding protein	METABOLISM	Energy production and conversion
'DS0823_v1_3321'	3621513	3621800	0.5	4	2	2	2	5	5		protein of unknown function	POORLY CHARACTERIZED	Function unknown
'DS0823_v1_3322'	3622061	3622483	0.5	4	2	2	2	5	5		conserved protein of unknown function	POORLY CHARACTERIZED	Function unknown

## Sheet: Macerated tubers vs TY
Sheet 9 : Con-ARTIST analysis of the Tn-mutant library in macerated tubers vs TY culture condition
Locus	Start	End	Fréquence F	Tub_100x_1	Tub_100x_2	Tub_100x_3	Tub_100x_4	Gène	product	COGprocess	ClassDescription
DS0823_v1_0152	161339	161782	0.5	1	2	1	2	nudB	dATP pyrophosphohydrolase	POORLY CHARACTERIZED	General function prediction only
DS0823_v1_0153	161806	162549	1	2	2	2	2	yebC	conserved hypothetical protein	POORLY CHARACTERIZED	Function unknown
DS0823_v1_0154	162590	163111	0.75	5	2	2	2	ruvC	component of RuvABC resolvasome, endonuclease	INFORMATION STORAGE AND PROCESSING	Replication, recombination and repair
DS0823_v1_0156	164651	165268	0.75	1	2	2	2	ruvA	component of RuvABC resolvasome, regulatory subunit	INFORMATION STORAGE AND PROCESSING	Replication, recombination and repair
DS0823_v1_0157	165276	166280	1	2	2	2	2	ruvB	holliday junction helicase, subunit B	INFORMATION STORAGE AND PROCESSING	Replication, recombination and repair
DS0823_v1_0162	170668	171654	0.5	5	1	2	2	lpxM	myristoyl-acyl carrier protein (ACP)-dependent acyltransferase	CELLULAR PROCESSES AND SIGNALING	Cell wall/membrane/envelope biogenesis
DS0823_v1_0167	176086	177561	1	2	2	2	2	zwf	glucose-6-phosphate dehydrogenase	METABOLISM	Carbohydrate transport and metabolism
DS0823_v1_0168	177714	178355	1	2	2	2	2	eda	multifunctional 2-keto-3-deoxygluconate 6-phosphate aldolase and 2-keto-4-hydroxyglutarate aldolase and oxaloacetate decarboxylase	METABOLISM	Carbohydrate transport and metabolism
DS0823_v1_0235	240342	240893	1	2	2	2	2	yciB	putative intracellular septation protein involved in cell division	CELLULAR PROCESSES AND SIGNALING	Cell cycle control, cell division, chromosome partitioning
DS0823_v1_0251	253287	254186	0.5	5	2	2	1	rluB	23S rRNA pseudouridylate synthase	INFORMATION STORAGE AND PROCESSING	Translation, ribosomal structure and biogenesis
DS0823_v1_0367	375746	376837	0.75	2	1	2	2		putative GTP-binding protein	INFORMATION STORAGE AND PROCESSING	Translation, ribosomal structure and biogenesis
DS0823_v1_0454	481294	482130	0.5	2	5	1	2	kduI	5-keto 4-deoxyuronate isomerase	METABOLISM	Carbohydrate transport and metabolism
DS0823_v1_0455	482317	483078	0.75	2	2	1	2	kduD	2-deoxy-D-gluconate 3-dehydrogenase	POORLY CHARACTERIZED	General function prediction only
DS0823_v1_0593	639297	640028	1	2	2	2	2	proQ	ProP transporter amplifier	CELLULAR PROCESSES AND SIGNALING	Signal transduction mechanisms
DS0823_v1_0696	746629	748389	0.5	2	2	5	5	sapA	antimicrobial peptide transporter subunit; periplasmic-binding component of ABC superfamily transporter	CELLULAR PROCESSES AND SIGNALING	Defense mechanisms
DS0823_v1_0697	748386	749351	0.5	2	2	5	5	sapB	antimicrobial peptide transporter subunit ; permease component of ABC superfamily transporter	CELLULAR PROCESSES AND SIGNALING	Defense mechanisms
DS0823_v1_0772	831185	832192	0.75	2	2	1	2	pyrD	dihydro-orotate oxidase, FMN-linked	METABOLISM	Nucleotide transport and metabolism
DS0823_v1_0784	848708	849799	0.5	5	2	5	2	ompF	outer membrane porin 1a (Ia;b;F)	CELLULAR PROCESSES AND SIGNALING	Cell wall/membrane/envelope biogenesis
DS0823_v1_0841	910289	911332	0.75	2	2	5	2	pyrC	dihydro-orotase	METABOLISM	Nucleotide transport and metabolism
DS0823_v1_0877	954338	955798	1	2	2	2	2	fliD	flagellar filament capping protein	CELLULAR PROCESSES AND SIGNALING	Cell motility
DS0823_v1_0878	955898	956314	1	2	2	2	2	fliS	flagellar protein potentiates polymerization	CELLULAR PROCESSES AND SIGNALING	Intracellular trafficking, secretion, and vesicular transport
DS0823_v1_0879	956314	956676	0.75	1	2	2	2	fliT	flagellar protein potentiates polymerization	CELLULAR PROCESSES AND SIGNALING	Intracellular trafficking, secretion, and vesicular transport
DS0823_v1_0906	979886	980185	0.75	2	1	2	2	flgM	anti-sigma factor for FliA (sigma 28)	CELLULAR PROCESSES AND SIGNALING	Intracellular trafficking, secretion, and vesicular transport
DS0823_v1_0907	980190	980627	0.5	2	5	1	2	flgN	anti-sigma factor for FliA (sigma 28)	CELLULAR PROCESSES AND SIGNALING	Intracellular trafficking, secretion, and vesicular transport
DS0823_v1_1031	1148383	1148640	0.5	2	5	5	2	yfbV	conserved hypothetical protein; putative inner membrane protein	POORLY CHARACTERIZED	Function unknown
DS0823_v1_1032	1148738	1149940	1	2	2	2	2	ackA	acetate kinase A and propionate kinase 2	METABOLISM	Energy production and conversion
DS0823_v1_1033	1150032	1152173	1	2	2	2	2	pta	phosphate acetyltransferase	METABOLISM	Energy production and conversion
DS0823_v1_1052	1166978	1167988	0.75	2	2	2	5	usg	putative semialdehyde dehydrogenase	METABOLISM	Amino acid transport and metabolism
DS0823_v1_1152	1284804	1286861	1	2	2	2	2	bglY	Beta-galactosidase BglY	METABOLISM	Carbohydrate transport and metabolism
DS0823_v1_1153	1286995	1288203	1	2	2	2	2		conserved exported protein of unknown function	METABOLISM	Carbohydrate transport and metabolism
DS0823_v1_1199	1338035	1338544	0.75	5	2	2	2	purE	phosphoribosylaminoimidazole carboxylase, mutase subunit	METABOLISM	Nucleotide transport and metabolism
DS0823_v1_1279	1419248	1420825	1	2	2	2	2	guaA	GMP synthetase (glutamine aminotransferase)	METABOLISM	Nucleotide transport and metabolism
DS0823_v1_1280	1420913	1422376	1	2	2	2	2	guaB	IMP dehydrogenase	POORLY CHARACTERIZED	General function prediction only
DS0823_v1_1326	1469953	1473840	0.5	1	2	1	2	purL	phosphoribosylformyl-glycineamide synthetase	METABOLISM	Nucleotide transport and metabolism
DS0823_v1_1343	1490389	1492188	0.75	2	2	2	1	lepA	GTP-binding protein	CELLULAR PROCESSES AND SIGNALING	Cell wall/membrane/envelope biogenesis
DS0823_v1_1347	1494617	1495192	1	2	2	2	2	rpoE	RNA polymerase, sigma 24 (sigma E) factor	INFORMATION STORAGE AND PROCESSING	Transcription
DS0823_v1_1348	1495158	1495349	1	2	2	2	2		protein of unknown function	POORLY CHARACTERIZED	General function prediction only
DS0823_v1_1377	1527969	1528424	1	2	2	2	2	dksA	DNA-binding transcriptional regulator of rRNA transcription, DnaK suppressor protein	CELLULAR PROCESSES AND SIGNALING	Signal transduction mechanisms
DS0823_v1_1438	1583158	1584234	0.75	2	2	2	5	recA	DNA strand exchange and recombination protein with protease and nuclease activity.	INFORMATION STORAGE AND PROCESSING	Replication, recombination and repair
DS0823_v1_1557	1704024	1705016	1	2	2	2	2	rpoS	RNA polymerase, sigma S (sigma 38) factor	INFORMATION STORAGE AND PROCESSING	Transcription
DS0823_v1_1587	1739794	1740936	1	2	2	2	2	garK	glycerate kinase I	METABOLISM	Carbohydrate transport and metabolism
[truncated: 85 more rows]

[truncated: 1 more sheets: COG analysis ]
