# Supplementary material for: Dissimilar gene repertoires of Dickeya solani involved in the colonization of lesions and roots of Solanum tuberosum
Source: Front Plant Sci. 2023 May 8;14:1154110. doi: 10.3389/fpls.2023.1154110 (PMC10202176; doi:10.3389/fpls.2023.1154110)
Supplement: Supplementary file 4 [file Table_3.xlsx]

## Sheet: summary
Dissimilar gene repertoires of Dickeya solani involved in colonization of lesions and roots of Solanum tuberosum
Kévin Robic, Euphrasie Munier, Géraldine Effantin, Joy Lachat, Delphine Naquin, Erwan Gueguen, Denis Faure
S4 Table. Accession numbers of Tn-Seq data (.bam files)
Sheet 1 : List of the .bam sequence read archives (SRA) in the bioproject PRJNA939571 at NCBI

## Sheet: Table S4
sample_name	accession number	growth condition
PM1-3337-100x-T0-1	SAMN33482656	culture of Tn-seq librairy in Ty rich medium
PM4-3337-100x-T0-4	SAMN33482657	culture of Tn-seq librairy in Ty rich medium
PM5-3337-100x-T0-5	SAMN33482658	culture of Tn-seq librairy in Ty rich medium
PM8-3337-100x-T0-8	SAMN33482659	culture of Tn-seq librairy in Ty rich medium
PM9-3337-100x-M9-1	SAMN33482660	culture of Tn-seq librairy in M9 sucrose minimal medium
PM10-3337-100x-M9-2	SAMN33482661	culture of Tn-seq librairy in M9 sucrose minimal medium
PM12-3337-100x-M9-4	SAMN33482662	culture of Tn-seq librairy in M9 sucrose minimal medium
PM16-3337-100x-M9-8	SAMN33482663	culture of Tn-seq librairy in M9 sucrose minimal medium
PM13-galacturonate-1	SAMN33482664	culture of Tn-seq librairy in M9 galacturonate minimal medium
PM14-galacturonate-2	SAMN33482665	culture of Tn-seq librairy in M9 galacturonate minimal medium
PM16-galacturonate-4	SAMN33482666	culture of Tn-seq librairy in M9 galacturonate minimal medium
PM38-galacturonate-3	SAMN33482667	culture of Tn-seq librairy in M9 galacturonate minimal medium
PM25-glucuronate 1	SAMN33482668	culture of Tn-seq librairy in M9 glucuronate minimal medium
PM26-glucuronate 2	SAMN33482669	culture of Tn-seq librairy in M9 glucuronate minimal medium
PM27-glucuronate 3	SAMN33482670	culture of Tn-seq librairy in M9 glucuronate minimal medium
PM28-glucuronate 4	SAMN33482671	culture of Tn-seq librairy in M9 glucuronate minimal medium
PM10 - meso-galactarate 2	SAMN33482672	culture of Tn-seq librairy in M9 galactarate minimal medium
PM11 - meso-galactarate 3	SAMN33482673	culture of Tn-seq librairy in M9 galactarate minimal medium
PM12 - meso-galactarate 4	SAMN33482674	culture of Tn-seq librairy in M9 galactarate minimal medium
PM37 - meso-galactarate 1	SAMN33482675	culture of Tn-seq librairy in M9 galactarate minimal medium
PM21 - Pectin 1	SAMN33482676	culture of Tn-seq librairy in M9 pectin minimal medium
PM22 - Pectin 2	SAMN33482677	culture of Tn-seq librairy in M9 pectin minimal medium
PM23 - Pectin 3	SAMN33482678	culture of Tn-seq librairy in M9 pectin minimal medium
PM24 - Pectin 4	SAMN33482679	culture of Tn-seq librairy in M9 pectin minimal medium
PM17-3337-100x-racine-1	SAMN33482680	culture of Tn-seq librairy on roots of S. tuberosum
PM18-3337-100x-racine-2	SAMN33482681	culture of Tn-seq librairy on roots of S. tuberosum
PM19-3337-100x-racine-3	SAMN33482682	culture of Tn-seq librairy on roots of S. tuberosum
PM20-3337-100x-racine-4	SAMN33482683	culture of Tn-seq librairy on roots of S. tuberosum
PM22-3337-100x-racine-6	SAMN33482684	culture of Tn-seq librairy on roots of S. tuberosum
PM23-3337-100x-racine-7	SAMN33482685	culture of Tn-seq librairy on roots of S. tuberosum
PM1-3337-100X-Tige 1	SAMN33482686	culture of Tn-seq librairy on lesions of stems in S. tuberosum
PM2-3337-100X-Tige 2	SAMN33482687	culture of Tn-seq librairy on lesions of stems in S. tuberosum
PM3-3337-100X-Tige 3	SAMN33482688	culture of Tn-seq librairy on lesions of stems in S. tuberosum
PM4-3337-100X-Tige 4	SAMN33482689	culture of Tn-seq librairy on lesions of stems in S. tuberosum
PM5-3337-100X-Tige 5	SAMN33482690	culture of Tn-seq librairy on lesions of stems in S. tuberosum
PM6-3337-100X-Tige 6	SAMN33482691	culture of Tn-seq librairy on lesions of stems in S. tuberosum
PM7-3337-100X-Tige 7	SAMN33482692	culture of Tn-seq librairy on lesions of stems in S. tuberosum
PM8-3337-100X-Tige 8	SAMN33482693	culture of Tn-seq librairy on lesions of stems in S. tuberosum
PM45-tub-100x-1	SAMN33482694	culture of Tn-seq librairy on lesions of tubers in S. tuberosum
PM46-tub-100x-2	SAMN33482695	culture of Tn-seq librairy on lesions of tubers in S. tuberosum
PM47-tub-100x-3	SAMN33482696	culture of Tn-seq librairy on lesions of tubers in S. tuberosum
PM48-tub-100x-4	SAMN33482697	culture of Tn-seq librairy on lesions of tubers in S. tuberosum
